# Supplementary material for: Deciphering the complexities of the wheat flour proteome using quantitative two-dimensional electrophoresis, three proteases and tandem mass spectrometry
Source: Proteome Sci. 2011 Feb 11;9:10. doi: 10.1186/1477-5956-9-10 (PMC3238214; doi:10.1186/1477-5956-9-10)
Supplement: Additional file 1 — Supplementary Table 1. Excel spreadsheet summarizing spot data. [file 1477-5956-9-10-S1.XLS]

## Sheet: Additional file 1
Dupont et al 2010 Additional File 1
Spot No	Protein ID1	Unique Peptides2,3	Unique Spectra3	Total Spectra3	Amino Acids in Peptides4	Total Amino Acids in protein5	Coverage (%) 4	Predicted size6	pI6	N-term Peptide7	Score3
	HMW-GS (Glu-1)
	HMW-GS Ax2* (Glu-A1b-1)
12	HMW-GS Ax2* [GenBank:AAB02788]	37	37	38	412	794	51.8892	86335.8	5.7	EGEA*	100
23	HMW-GS Ax2* [GenBank:AAB02788]	19	20	20	208	794	26.1965	86335.8	5.7	no	100
23	HMWGS Bx7 [GenBank:CAA32115]	2	2	2	43	794	5.41562	82527.3	5.7	no	99
17	HMW-GS Ax2* [GenBank:AAB02788]	24	24	26	273	794	34.3829	86335.8	5.7	EGEA*	100
24	HMW-GS Ax2* [GenBank:AAB02788]	10	10	10	172	794	21.6625	86335.8	5.7	no	100
19	HMW-GS Ax2* [GenBank:AAB02788]	5	5	5	76	794	9.57179	86335.8	5.7	no	100
16	HMW-GS Ax2* [GenBank:AAB02788]	7	7	7	99	794	12.4685	86335.8	5.7	no	100
18	HMW-GS Ax2* [GenBank:AAB02788]	4	4	4	53	794	6.67506	86335.8	5.7	no	100
28	HMW-GS Ax2* [GenBank:AAB02788]	5	5	5	64	794	8	86335.8	5.7	no	100
	HMW-GS Bx7 (Glu-B1c-1)
21	HMW-GS Bx7 [GenBank:CAA32115]	39	39	39	441	768	57.4219	82527.3	8.39	no	100
20	HMW-GS Bx7 [GenBank:CAA32115]	29	29	30	429	768	55.8594	82527.3	8.39	EGEA*	100
26	HMW-GS Bx7 [GenBank:CAA32115]	4	4	4	75	768	9.76562	82527.3	8.39	no	100
27	HMW-GS Bx7 [GenBank:CAA32115]	3	3	3	38	768	4.94792	82527.3	8.39	no	100
25	HMW-GS Bx7 [GenBank:CAA32115]	5	5	5	47	768	6.11979	82527.3	8.39	no	100
302	HMW-GS Bx7 [GenBank:CAA32115]	2	2	2	24	768	3.125	82527.3	8.39	no	100
29	HMW-GS Bx7 [GenBank:CAA32115]	2	2	2	21	768	2.73438	82527.3	8.39	no	100
33	HMW-GS Bx7 [GenBank:CAA32115]	2	2	2	23	768	2.99479	82527.3	8.39	no	99
	HMW-GS Dx5 (Glu-D1d-1)
3	HMW-GS Dx5 [GenBank:ABG68042]	50	50	53	413	825	50.0606	87940.6	6.11	EGEA*	100
5	HMW-GS Dx5 [GenBank:ABG68042]	34	34	35	370	825	44.8485	87940.6	6.11	EGEA*	100
7	HMW-GS Dx5 [GenBank:ABG68042]	2	2	2	27	825	3.27273	87940.6	6.11	EGEA*	100
14	HMW-GS Dx5 [GenBank:ABG68042]	12	12	12	131	825	15.8788	87940.6	6.11	no	100
10	HMW-GS Dx5 [GenBank:ABG68042]	12	12	14	156	825	18.9091	87940.6	6.11	no	100
307	HMW-GS Dx5 [GenBank:ABG68042]	12	12	13	175	825	21.2121	87940.6	6.11	no	100
538	HMW-GS Dx5 [GenBank:ABG68042]	2	2	2	26	825	3.15152	87940.6	6.11	no	100
138	HMW-GS Dx5 [GenBank:ABG68042]	2	2	2	36	825	4.36364	87940.6	6.11	no	100
36	HMW-GS Dx5 [GenBank:ABG68042]	2	2	2	30	825	3.63636	87940.6	6.11	no	100
	HMW-GS By9 (Glu-B1c-2)
350	HMW-GS 1By9 [GenBank:CAA43361]	42	43	45	384	684	56.1404	73517.5	8.35	no	100
360	HMW-GS 1By9 [GenBank:CAA43361]	30	30	32	327	684	47.807	73517.5	8.35	no	100
349	HMW-GS 1By9 [GenBank:CAA43361]	16	16	18	181	684	26.462	73517.5	8.35	no	100
358	HMW-GS 1By9 [GenBank:CAA43361]	12	12	13	137	684	20.0292	73517.5	8.35	no	100
52	HMW-GS 1By9 [GenBank:CAA43361]	11	11	11	128	684	18.7135	73517.5	8.35	no	100
47	HMW-GS 1By9 [GenBank:CAA43361]	5	5	5	69	684	10.0877	73517.5	8.35	no	100
40	HMW-GS 1By9 [GenBank:CAA43361]	23	23	25	235	684	34.3567	73517.5	8.35	EGEA*	100
40	HMWGS Dy10 [GenBank:P10387]	2	2	2	112	627	57	67475	6.97	no	100
351	HMW-GS 1By9 [GenBank:CAA43361]	25	25	28	306	684	44.7368	73517.5	8.35	no	100
351	HMWGS Dy10 [GenBank:P10387]	2	2	2	145	627	57	67475	6.97	no	100
	HMW-GS Dy10 (Glu-D1d-2)
42	HMWGS Dy10 [GenBank:P10387]	63	64	74	371	627	57	67475	6.97	EGEA	100
42	HMW-GS 1By9 [GenBank:CAA43361]	5	5	7	185	684	27.0468	73517.5	8.35	no	100
333	HMWGS Dy10 [GenBank:P10387]	31	32	37	313	627	57	67475	6.97	no	100
424	HMWGS Dy10 [GenBank:P10387]	23	23	26	280	627	57	67475	6.97	no	100
48	HMWGS Dy10 [GenBank:P10387]	9	9	10	123	627	57	67475	6.97	no	100
514	HMWGS Dy10 [GenBank:P10387]	13	13	14	163	627	57	67475	6.97	no	100
407	HMWGS Dy10 [GenBank:P10387]	4	4	4	55	627	57	67475	6.97	no	100
51	HMWGS Dy10 [GenBank:P10387]	18	18	22	222	627	57	67475	6.97	EGEA	100
51	HMW-GS 1By9 [GenBank:CAA43361]	4	4	4	146	684	21.345	73517.5	8.35	no	100
332	HMWGS Dy10 [GenBank:P10387]	2	2	2	19	627	3.0303	67475	6.97	no	100
	LMW-GS (Glu-3)
	LMW-GS Bu 4 (QISQQQQ-type)(Glu-A3f)
125	LMW-GS [GenBank:AAB48469] (QISQQQQ)	16	16	17	140	340	41.1765	39416.8	8.49	no	100
125	LMW-GS Bu3/ [GenBank:BAD12055] (QMENSHIP)	5	5	5	95	373	25.4692	42588.9	8.51	QMENSHIP	100
140	LMW-GS Bu4/[GenBank:P10385] (QISQQQQ)	22	22	22	169	337	50.1484	39129.6	8.9	no	100
141	LMW-GS Bu4/[GenBank:P10385] (QISQQQQ)	24	24	28	172	337	51.0386	39129.6	8.9	no	100
141a	LMW-GS Bu4/[GenBank:P10385] (QISQQQQ)	29	32	191	54	337	16.0237	39129.6	8.9	QISQQQQ	100
141a	LMW-GS TC11_277260 (QMENSHIP)***	10	10	10	130	353	36.8272	40004.2	8.7	no	100
	LMW-GS Bu-2/-12/-13 (QMENSHIP-type)(Glu-B3h)
314	LMW-GS Bu-2/1-2/-13 [GenBank:ABC84366] (QMENSHIP)	20	20	20	147	335	43.8806	38152.9	8.2	no	100
314	LMW-GS TC11_277260 (QMENSHIP)	3	3	3	103	353	29.1785	40004.2	8.7	SHIP	100
317	LMW-GS Bu-2/-12/-13 ABC84366 (QMENSHIP)	19	19	23	149	335	44.4776	38152.9	8.2	no	100
317	LMW-GS TC11_277260 (QMENSHIP)***	2	2	2	108	353	30.5949	40004.2	8.7	no	100
317	LMW-GS Bu-3/ BAD12055 (QMENSHIP)	3	3	3	81	373	21.7158	42588.9	8.51	no	100
318	LMW-GS Bu-2/-12/-13 ABC84366 (QMENSHIP)	15	16	22	109	335	32.5373	38152.9	8.2	no	100
318	Gli-3A-type omega gliadin TC264060_2	11	12	12	102	unk	unk	unk	unk	no	100
318	HMW-GS Ax2* TC11_367259= fragment or contaminant	2	2	4	37	unk	unk	unk	unk	no	100
322	LMW-GS Bu-2/-12/-13 ABC84366 (QMENSHIP)	10	10	12	93	335	27.7612	38152.9	8.2	no	100
322	Gamma-gliadin Bu-5	3	3	3	30	339	8.84956	38942.8	7.76	no	100
	LMW-GS Bu-3 (QMENSHIP-type)(Glu-B3h)
119	LMW-GS Bu-3/ BAD12055 (QMENSHIP)	36	36	44	295	373	79.0885	42588.9	8.51	SHIP	100
119a	LMW-GS Bu-3/ BAD12055 (QMENSHIP)	36	36	36	230	373	61.6622	42588.9	8.51	SHIP	100
119a	LMW-GS CAB450553 (QMENSHIP)	1	1	1	185	372	49.7312	42615.9	8.49	SHIP	100
120	LMW-GS Bu-3/ BAD12055 (QMENSHIP)	31	31	34	227	373	60.8579	42588.9	8.51	SHIP	100
131	LMW-GS Bu-3/ BAD12055 (QMENSHIP)	21	21	24	177	373	47.4531	42588.9	8.51	SHIP	100
132	LMW-GS Bu-3/ BAD12055 (QMENSHIP)	15	15	16	144	373	38.6059	42588.9	8.51	no	100
161	LMW-GS Bu-3/ BAD12055 (QMENSHIP)	9	10	13	87	373	23.3244	42588.9	8.51	SHIP	100
161	Gamma-gliladin Bu-2	2	2	2	43	308	13.961	35187.8	8.22	no	100
161	Globulin 2, Bu contig 17295 or 17366	2	2	2	27	unk	unk	unk	unk	no	100
237	LMW-GS Bu-3/ BAD12055 (QMENSHIP)	5	5	6	59	373	15.8177	42588.9	8.51	no	100
310	LMW-GS Bu-3/ BAD12055 (QMENSHIP)	21	21	24	185	373	49.5979	42588.9	8.51	SHIP	100
310	LMW-GS BAB78741 (QMENSHIP)	2	2	3	176	357	49.2997	40734.8	8.74	no	100
310	LMW-GS TC11_347040 (lacks N-terminus) poor contig	2	2	2	138	unk	unk	unk	unk	no	100
316	LMW-GS Bu-3/ BAD12055 (QMENSHIP)	14	14	17	135	373	36.193	42588.9	8.51	no	100
316	Gli-3A-type omega gliadin TC264060_2	5	5	5	47	unk	unk	unk	unk	no	100
316	C -hordein like TC11_326977	2	2	2	24	unk	unk	unk	unk	no	100
	LMW-GS Bu-1 (QMETRCIP-type)(Glu-D3a)
167	LMW-GS Bu-1 (QMETRCIP)	54	57	82	256	288	88.8889	33007.5	8.73	no	100
167	LMW-GS AAV75996.1 (QMETSCIS)	2	2	2	111	272	40.8088	31016.1	8.92	no	100
167	LMW-GS CAB40553.1 (QMENSHIP) fragment?	2	2	2	94	372	25.2688	42615.9	8.49	no	100
167	Peroxidase 1 AAM88383.1	4	4	4	54	331	16.3142	36352.1	7.76	no	100
170	LMW-GS Bu-1 (QMETRCIP)	24	24	26	189	288	65.625	33007.5	8.73	no	100
170	LMW-GS AAU95772.1(QMETSCIP)	2	2	2	47	265	17.7358	30529.6	8.72	no	100
170	Peroxidase 1 AAM88383.1	6	6	6	76	331	22.9607	36352.1	7.76	no	100
	LMW-GS Bu-6 (QMETSCIP-type)(Glu-D3a)
173	LMW-GS Bu-6 (QMETSCIP)	23	23	25	218	279	78.1362	31901.1	8.88	no	100
173	Peroxidase 1 AAM88383	15	15	16	150	331	45.3172	36352.1	7.76	no	100
	LMW-GS Bu-7 (QMETSRVP-type )(Glu-D3a)
144	LMW-GS Bu-7 (QMETSRVP)	21	21	29	164	330	49.697	37700.4	8.21	no	100
145	LMW-GS Bu-7 (QMETSRVP)	20	20	21	180	330	54.5455	37700.4	8.21	METSRVP	100
145	LMW-GS Bu-18/TC250064 (QMETSHIP)	10	10	11	130	324	40.1235	37125.9	8.48	no	100
472	LMW-GS Bu-7 (QMETSRVP)	19	22	25	159	330	48.1818	37700.4	8.21	QMETSRVP	100
472	Gamma-gliadin Bu-8	4	4	5	60	313	19.1693	36075.9	8.16	no	100
472	Gamma-gliadin Bu-5	2	2	3	36	339	10.6195	38942.8	7.76	no	100
	LMW-GS Bu-8 (QMETSCIS-type )(Glu-D3a)
343	LMW-GS Bu-8 (QMETSCIS )	20	20	20	173	284	60.9155	32175.1	7.72	no	100
343	Gamma-gliadin Bu-3	11	11	12	106	283	37.4558	32330.5	7.73	no	100
343	alpha-gliadin Bu-1	5	5	5	64	288	22	33732	7.8	VRVP	100
	LMW-GS Bu-11 (QMETSHIP-type)(Glu-D3a)
155	LMW-GS Bu-18/TC250064 (QMETSHIP)	21	21	26	161	324	49.6914	37125.9	8.48	QMETSHIP*	100
155	Serpin Bu-1	4	4	4	77	399	19.2982	37666.8	5.44		100
153	LMW-GS Bu-18/TC250064 (QMETSHIP)	17	17	18	160	324	49.3827	37125.9	8.48	METSHIP	100
203	LMW-GS Bu-11/AAT3786 (QMETSHIP)	3	3	4	37	346	10.6936	39788	8.48	no	100
203	Xylanase inhibitor XIP-1 [PDB:1T6E_X]	2	2	2	22	381	6	38829	8.2	LPVLAPVTK	100
315	LMW-GS Bu-11/AAT3786 (QMETSHIP)	18	18	21	181	346	52.3121	39788	8.48	no	100
315	LMW-GS Bu-2/-12/-13 ABC84366 (QMENSHIP)	10	10	10	125	335	37.3134	38152.9	8.2	SHIP*	100
319	LMW-GS TC11_277270 (QMETSHIP)	17	17	20	188	346	55	39761.9	8.48	QMETSHIP*	100
319	LMW-GS TC11_277260 (QMENSHIP)	2	2	2	62	353	17.5637	40004.2	8.7	no	100
	Alpha-gliadins (Gli-2) (22 spots)
	Alpha-gliadin Bu-1 (Gli-D2)
342	alpha-gliadin Bu-1	13	13	14	174	288	60.4167	33412.4	7.75	VRVP	100
342	gamma-gliadin Bu-2	7	7	7	53	308	17.2078	35187.8	8.22	no	100
342	alpha-gliadin Bu-8	3	3	3	49	293	16.7	34007	7.16	VRVP	N/A
342 8	alpha-gliadin TC234369 (alpha-gliadin-Bu-4 )	2	2	2	94	273	34.4	31581	6.53	VRVP	100
	Alpha-gliadin Bu-2 (Gli-D2)
338	alpha-gliadin Bu-2	16	16	17	160	267	59.9251	30807.6	7.74	VRVP	100
338	alpha-gliadin Bu-5 or Bu-14	3	3	3	63	263	24	30506	7.12	no	100
330	alpha-gliadin Bu-2	13	nd	nd	138	267	51.7	30807	7.74	no	100
330	alpha-gliadin Bu-11	5	nd	nd	65	299	21.7	34598	6.5	no	100
330	alpha-gliadin Bu-15 (partial sequence)	3	nd	nd	61	unk	unk	unk	unk	no
330	alpha-gliadin Bu-5	2	nd	nd	71	263	27	30506	7.12	no	100
330	alpha-gliadin Bu-6 (partial sequence)	2	nd	nd	68	unk	unk	unk	unk	no
330	gamma-gliadin Bu-11 (partial)	2	2	2	22	unk	unk	unk	unk	no	100
	Alpha-gliadin Bu-3 (Gli-D2)
468	alpha-gliadin Bu-3	35	nd	nd	203	286	70.979	33156.1	7.02	VRVP	nd
468	alpha-gliadin Bu-5	6	nd	nd	110	263	41.8	30506	7.12	no	nd
468	alpha-gliadin Bu-8	5	nd	nd	81	293	27.6	34007	7.16	VRVP	nd
468	fructose bis-phosphate aldolase TC233765 (ACO44684)	3	3	3	31	357	8.68347	38679.1	6.85	no	100
	Alpha-gliadin Bu-4 (Gli-D2)
467	alpha-gliadin Bu-4	31	nd	nd	212	272	77.9412	31462.2	6.62	no	100
467	LMW-GS-Bu-8 (METSCIS )	9	9	9	88	unk	unk	unk	unk	no	100
467	alpha-gliadin Bu-12	3	nd	nd	115	272	42.2794	31541.2	7.02	no	100
467 8	alpha-gliadin gi7209253 (alpha-gliadin-Bu-14 1)	3	3	3	132	273	48.3	31762	6.62	no	N/A
467	gamma-gliadin Bu-11 (partial sequence)	2	2	2	22	unk	unk	unk	unk	no	99
467	alpha-gliadin Bu-10	2	nd	nd	113	271	41.7	31551	6.84	no	N/A
	Alpha-gliadin Bu-5 (Gli-A2)
183	alpha-gliadin Bu-5	31	31	32	199	263	75.6654	30506.2	7.12	no	100
183	alpha-gliadin Bu-27	2	nd	nd	47	295	15.9	34268	8.28	no	nd
183	gamma-gliadin Bu-7	2	2	2	44	272	16.1765	31010.3	8.2	no	100
344	alpha-gliadin Bu-5	20	20	20	151	263	57.4144	30506.2	7.12	VRVP	100
	Alpha-gliadin Bu-10 (Gli-D2)
550	alpha-gliadin Bu-10	35	nd	nd	204	271	75.2768	31551.3	6.84	VRVP	nd
550	alpha-gliadin Bu-12	3	nd	nd	72	272	26.4706	31541.2	7.02	VRVP	nd
550	alpha-gliadin Bu-14	2	nd	nd	87	259	33.6	29995	6.18	VRVP	nd
550	gamma-gliadin Bu-1, Bu-4 or Bu-8	2	2	2	25	283	8.83392	32606	8.17	no	100
	Alpha-gliadin Bu-11(Gli-B2)
327	alpha-gliadin Bu-11	8	nd	nd	91	299	30.4348	34598.6	6.5	VRVP	nd
327	alpha-gliadin Bu-23	5	nd	nd	64	292	21.9	33870	7.12	VRVP	nd
327	alpha-gliadin Bu-12	2	nd	nd	57	272	20.9559	31541.2	7.02	VRVP	nd
327	alpha-gliadin Bu-16 partial sequence)	2	nd	nd	50	unk	unk	unk	unk	VRVP	nd
327	gamma-gliadin Bu-2	2	2	3	28	308	9.09091	35187.8	8.22	no	100
	Alpha-gliadin Bu-12 (Gli-B2)
525	alpha-gliadin Bu-12	24	nd	nd	176	272	64.7059	31541.2	7.02	VRVP	nd
525	alpha-gliadin Bu-10	4	nd	nd	40	271	14.8	31551	6.84	no	nd
525	alpha-gliadin Bu-3 or alpha-gliadin-Bu-1	3	nd	nd	82	286	28.7	33156	7.02	VRVP	nd
525	alpha-gliadin Bu-27	2	nd	nd	43	295	14.6	34268	8.28	no	nd
328	alpha-gliadin Bu-12	14	nd	nd	67	272	24.6	31541.2	7.02	VRVP	nd
328	gamma-hordein TC11_306776_1 similar to ACJ76958	8	8	12	128	unk	unk	unk	unk	no	100
328	alcohol dehydrogenase ADH1A ACO44686	6	6	6	75	379	19.7889	41015.3	6.15	no	100
328	alpha-gliadin Bu-17 (partial sequence)	3	nd	nd	58	unk	unk	unk	unk	no	nd
524	alpha-gliadin Bu-12	32	nd	nd	218	272	80.1471	31541.2	7.02	VRVP	nd
524	alpha-gliadin Bu-3	6	nd	nd	110	286	38.5	33156	7.02	VRVP	nd
524	LMW-GS Bu-8	5	5	5	51	unk	unk	unk	unk	no	100
524	alpha-gliadin Bu-17 (partial sequence)	2	nd	nd	97	unk	unk	unk	unk	no	nd
387	alpha-gliadin Bu-12	13	nd	nd	139	272	48.5	31541.2	7.02	VRVP	nd
387	alpha-gliadin Bu-BQ807194 (partial)	3	nd	nd	114	unk	unk	unk	unk	VRVP	nd
387	alpha-gliadin Bu-1 or alpha-gliadin-Bu-3	2	nd	nd	73	286	25.5245	33156.1	7.02	VRVP	nd
387	fructose bis-phosphate aldolase TC233765 (ACO44684)	2	2	2	24	357	6.72269	38679.1	6.85	no	100
329	alpha-gliadin Bu-12	8	nd	nd	73	272	26.8	31541.2	7.02	VRVP	nd
329	formate dehdyrogenase Hordeum Q9ZR18	3	3	3	27	348	7.75862	38536.1	6.2	no	100
329	gamma-hordein TC11_306776 similar to ACJ76958	3	3	3	36	unk	unk	unk	unk	no	100
329	alpha-gliadin Bu-17 (partial sequence)	2	nd	nd	64	unk	unk	unk	unk	no	nd
	Alpha-gliadin Bu-14 (Gli-A2)
190	alpha-gliadin Bu-14	27	27	27	203	259	78	29995	6.18	VRVP	100
190	alpha-gliadin Bu-27	2	nd	nd	29	295	9.8	34268	8.28	no	nd
546	alpha-gliadin Bu-14	12	12	12	121	259	46.7	29995	6.18	VRVP	100
546	alpha-gliadin Bu-10	5	nd	nd	87	271	32.1033	31551.3	6.84	no	nd
546	alpha-gliadin Bu-2	2	nd	nd	48	267	17.9775	30807.6	7.74	no	nd
206	alpha-gliadin Bu-14	5	5	5	75	259	28.9	29995	6.18	VRVP	100
206	gamma-gliadin Bu-6	3	3	3	27	266	10.1504	30615.7	8.5	no	100
206	farinin-Bu-2 or farinin-Bu-3	2	2	2	22	266	8.3	30567	7.53	no	100
331	alpha-gliadin Bu-14	3	3	3	38	259	14.7	29995	6.18	VRVP	100
331	alpha-gliadin Bu-12	2	2	2	52	272	19.1176	31541.2	7.02	VRVP	100
	Alpha-gliadin Bu-23(Gli-B2)
341	alpha-gliadin Bu-23	18	18	18	173	292	59.2466	33870.8	7.12	VRVP	100
341	gamma-gliadin Bu-2	4	4	4	37	308	12	35187	8.22	NIQV	100
341	alpha-gliadin Bu-8	2	2	2	138	293	47.1	34007	7.16	VRVP	100
	Alpha-gliadin Bu-27
420	alpha-gliadin Bu-27	20	nd	nd	161	295	54.6	34268	8.28	VRVP	nd
420	HMW-GS 1By9 [GenBank:CAA43361] (fragment)	6	6	6	79	684	11.5497	73517.5	8.35	no	100
420	alpha-gliadin Bu-23	5	nd	nd	119	292	40.7	33870	7.12	VRVP	nd
	Other Alpha-gliadins
124	alpha-gliadin Bu-BQ807130 (partial sequence)	7	7	10	45	unk	unk	unk	unk	no	100
177	alpha-gliadin Bu-BQ806209 (partial sequence)	12	nd	nd	125	unk	unk	unk	unk	VRVP	nd
177	alpha-gliadin Bu-4	7	nd	nd	127	272	46.6912	31462.2	6.62	VRVP	nd
177	alpha-gliadin Bu-BQ805841 (partial sequence)	2	nd	nd	98	unk	unk	unk	unk	VRVP	nd
177 8	alpha-gliadin RS_UWI_1989 (alpha-gliadin-Bu-5 1)	3	nd	nd	114	267	42.7	31001	7.12	no	nd
177	gamma-gliadin Bu-9 (partial sequence)	2	2	4	53	unk	unk	unk	unk	no	100
	Gamma-gliadins (Gli-1)
	Gamma Bu-1
326	Gamma-gliadin Bu-1	6	6	6	80	309	25.89	35521.3	7.73	no	100
326	Alpha-gliadin Bu-11	3	3	3	20	299	6.68896	34598.6	6.5	no	100
325	Gamma-gliadin Bu-1 or -8	6	6	16	102	unk	unk	unk	unk	no	100
325	LMW-GS Bu-7, --5 or -10	2	2	2	30	unk	unk	39809	unk	no	100
325	Gamma-gliadin Bu-2	2	2	2	37	308	12.013	35187.8	8.22	no	100
	Gamma-gliadin Bu-2
160	Gamma-gliadin Bu-2	18	18	20	120	308	38.961	35187.8	8.22	NIQVD	100
	Gamma-gliadin Bu-4
337	Gamma-gliadin Bu-4	22	23	26	178	283	62.8975	32606	8.17	no	100
337 8	Alpha gliadin TC11_277239 (Bu-2)	8	8	9	89	276	32.2464	31961	7.7	no	100
337	Gamma-gliadin Bu-3	5	5	5	104	283	36.7491	32330.5	7.73	no	100
337	gamma-gliadin RS_UWI_14942	4	5	5	108	278	39	31915	8.2	no	100
337	Gamma-gliadin Bu-10	2	2	2	92	267	34.4569	30395.4	7.73	no	100
169	Gamma-gliadin Bu-4	21	21	22	158	283	55.8304	32606	8.17	no	100
169	Gamma-gliadin Bu-10	9	9	9	128	267	47.9401	30395.4	7.73	no	100
169	LMW-GS Bu-2/-12/-13 ABC84366 (MENSHIP)	8	8	8	127	335	37.9104	38152.9	8.2	no	100
166	Gamma-gliadin Bu-4	10	10	10	118	283	41.6961	32606	8.17	no	100
166	Gamma-gliadin Bu-10	6	6	6	50	267	18.7266	30395.4	7.73	no	100
166	Bu LMW-GS 1	2	2	2	21	288	7.29167	33007.5	8.73	no	100
	Gamma-gliadin Bu-5
320	Gamma-gliadin Bu-5	19	20	24	170	339	50.1475	38942.8	7.76	no	100
323	Gamma-gliadin Bu-5	18	18	23	189	339	55.7522	38942.8	7.76	no	100
323	LMW-GS Bu-2/-12/-13	4	4	4	48	335	14.3284	38152.9	8.2	no	100
324	Gamma-gliadin Bu-5	21	21	26	186	339	54.8673	38942.8	7.76	no	100
134	Gamma-gliadin Bu-5	11	11	12	124	339	36.5782	38942.8	7.76	no	100
134	Triticin TC11_285558_3	4	4	4	38	553	6.87161	62285	6.41	no	100
	Gamma-gliadin Bu-6
346	Gamma-gliadin Bu-6	13	13	16	131	266	49.2481	30615.7	8.5	no	100
335	Gamma-gliadin Bu-6	16	17	23	125	266	46.9925	30615.7	8.5	no	100
335	Aspartic proteinase TC11_292181	2	2	2	25	477	5.24109	51713.1	7.27	no	100
347	Gamma-gliadin Bu-6	10	10	10	85	266	31.9549	30615.7	8.5	no	100
347	Aspartic proteinase TC11_292181	5	5	5	46	477	9.64361	51713.1	7.27	no	100
	Gamma-gliadin Bu-7
339	Gamma-gliadin Bu-7	10	10	13	142	272	52.2059	31010.3	8.2	no	100
339	Aspartic proteinase TC11_292181	2	2	2	22	477	4.61216	51713.1	7.27	no	100
	Gamma-gliadin Bu-11
163	Gamma-gliadin Bu-11/ AAD30556	4	4	4	41		14	33987		no	100
527	Gamma-gliadin Bu-11/ AAD30556	11	11	12	95		32	33587		no	100
527	Alpha-gliadin Bu-10	6	6	6	68	271	25.0923	31551.3	6.84	no	100
527	Alpha-gliadin Bu14	2	2	2	37	259	14	29995	6.2	VRVP	100
	Total gamma-gliadins
	Gliadin mixed spots - no one predominant protein type
3348	alpha-gliadin RS_UWI_745 (alpha-gliadin-Bu-BQ838853, partial)	22	23	24	154	264	58.3	30620	7.79	VRVP	100
334	gamma-gliadin-Bu-7	18	18	20	162	272	59.5588	31010.3	8.2	no	100
334	gamma-gliadin-Bu-6	7	7	9	89	266	33.4586	30615.7	8.5	no	100
334	gamma-gliadin-Bu-1, Bu-4 or Bu-8	2	2	2	39	283	13.7809	32606	8.17	no	100
389	alpha-gliadin Bu-14	3	3	3	50	259	19.3	29995	6.18	VRVP	100
389	GDP-binding protein RS_UWI_14917_8	2	2	2	39	332	11.747	36164.6	5.97	no	100
172	gamma-gliadin Bu-10 or Bu-3	4	4	5	43	283	15.2	32330	7.73	no	100
172	alpha-gliadin Bu-1 or Bu-3	4	4	4	44	288	15.2778	33412.4	7.75	VRVP	100
172	alpha-gliadin-Bu-9 (partial)	3	3	3	46	unk	unk	unk	unk	VRVP	100
530	Seed globulin AAM77589 (alpha-globulin)	7	7	7	104	206	50.4854	22488	7.7	no	100
530	Alpha-gliadin Bu-5	6	6	6	86	263	32.6996	30506.2	7.12	VRVP	100
195	farinin Bu-2	3	3	3	29	266	10.9023	30566.9	7.53	no	100
195	glucose and ribitol dehydrogenase RS_UWI_14903_11	2	2	2	21	294	7.14286	31851.1	6.25	no	100
195	alpha-gliadin CAB76957 (alpha-gliadin-Bu-15, partial)	2	2	2	38	262	14.5038	30175	6.4	VRVP	100
	Total mixed gliadin spots
	Omega gliadins (Gli-3)
	Omega-gliadin w-5 or 1B type (Gli-B3h)
74	Omega-gliadin w-5 type TC11-288652	11	11	11	125	420	29.7619	50903.7	6.01	no	100
60	Omega-gliadin w-5 type TC11_288652	6	6	8	57	420	13.5714	50903.7	6.01	no	100
71	Omega-gliadin w-5 type TC11_288652	8	8	8	109	420	25.9524	50903.7	6.01	no	100
63	Omega-gliadin w-5 type TC11_288652	3	4	4	53	420	12.619	50903.7	6.01	no	100
73	low score for a bad contig
69	no peptides
	Omega-gliadin w-1/w-2 or 1D type (probable Gli-D3a)
477	Omega-gliadin Bu- D1/AAT74547.1	9	9	9	84	373	22.5201	43525	6	no	100
477	Beta amylase Bu-1	6	6	6	79	538	14.684	60016	6.9	no	100
477	Omega-gliadin Bu-D3/AAG17702.1	2	2	2	48	261	18.3908	30457.6	4.33	no	100
476	Omega-gliadin Gli-D3 type, no peptides	0	0	0	0	unk	unk	unk	unk	unk	unk
	extra cys
115	Omega gliadin TC262770	16	16	16	121	358	33.7989	41811.2	5.02	KEL	100
115	Omega-gliadin Bu-D2/CAR82265	2	2	2	68	358	18.9944	41831.3	5.02	no	100
113	Omega gliadin TC262770	14	14	14	165	358	46.0894	41811.2	5.02	no	100
113	Omega-gliadin Bu-D2	3	3	3	90	358	25.1397	41831.3	5.02	ARQ*	100
116	Omega gliadin TC_262770	3	3	3	29	358	8.10056	41811.2	5.02	part	100
107	Omega-gliadin TC_262770	2	2	2	28	358	7.82123	41811.2	5.02	no	unk
	Omega-gliadin w-1/w-2 or 1A type (probable Gli-A3f)
391	Omega-gliadin Bu-D5	3	3	4	47	unk		unk	unk	no	100
391	alpha-gliadin-Bu-10	2	2	2	30	271	11.0701	31551.3	6.84	no	100
135	Omega-gliadin Bu-D5	6	6	6	61	unk		unk	unk	no	100
	Rye sec 1-like
130	Omega-secalin wheat sequence ACN96903	8	8	8	92	339	27.1386	39492.1	6.98	no	199
	Other storage proteins
	Farinins (Avenin-like)
	Farinin Bu-1
196	Farinin Bu-1 (full length)	4	4	4	38	261	14.5594	29978.2	8.11	no	100
385	Farinin Bu-1	3	3	3	34	164	20.7317	18832	8.4	no	100
386	Farinin Bu-1	6	6	6	63	164	38.4146	18832	8.4	no	100
	Farinin Bu2
193	Farinin Bu-2	12	12	13	101	266	37.9699	30566.9	7.53	QLETT*	100
193	Alpha-gliadin Bu-10	3	3	3	32	271	11.8081	31551.3	6.84	no	100
207	Farinin Bu-2	5	5	8	69	266	25.9398	30566.9	7.53	no	100
549	Farinin Bu-2	4	4	6	53	266	19.9248	30566.9	7.53	LETT*	100
	Farinin Bu-3
345	Farinin Bu-3	10	10	10	91	267	34.0824	30883.3	7.88	LETT	100
345	Gamma-gliadin Bu-6	8	8	9	71	266	26.6917	30615.7	8.5	no	100
345	Aspartic proteinase TC11_292181	2	2	2	25	477	5.24109	51713.1	7.27	no	100
336	Farinin Bu-3	9	9	11	121	267	45.3184	30883.3	7.88	QLETT*	100
336	Alpha-gliadin Bu-4	3	3	3	52	272	19.1176	31462.2	6.62	no	100
	Purinins
	Purinin Bu-1
543	Purinin Bu-1	5	5	10	69	181	38.1215	20271.8	5.92	no	100
543	27 K Protein [GenBank:BAC76688.1] (thiol reductase)	2	2	2	17	214	7.94393	23788	6.06	no	100
542	Purinin Bu-1	3	3	4	44	181	24.3094	20271.8	5.92	RTAWE	100
542	27 K protein TC11_304410	2	2	2	31	212	14.6226	23532.6	5.73	no	100
542	Manganese superoxide dismutase AAB68035	2	2	2	28	204	13.7255	22659.6	6.2	no	100
	Purinin Bu-2
223	Purinin Bu-2	4	4	7	63	184	34.2391	20592.1	6.18	RIASE	100
219	Purinin Bu-2	4	4	5	63	184	34.2391	20592.1	6.18	RIASE	100
	Purinin Bu-3
220	Purinin Bu-3	2	2	5	38	201	18.9055	22371.4	6.2	no	100
227	Purinin Bu-3 plus a bad contig	3	3	3	56	201	27.8607	22371.4	6.2	no	100
	Triticin (6 spots) ACB41345 and ACB41346 like**** Lack sufficient information to assign these to two or more specific sequences.
	Large subunit	****Used esimate for ACB41346.1 for all of the Triticins
423	Triticin TC11_285558	19	19	21	201	553	36.3472	62285	6.41	QLF*	100
463	Triticin TC11_285558	12	12	14	101	553	18.264	62285	6.41	no	100
348	Triticin TC11_285558	21	21	23	199	553	35.9855	62285	6.41	QLF*	100
348	Gamma-gliadin Bu5	2	2	2	37	339	10.9145	38942.8	7.76	no	100
136	Triticin TC11_285558	26	26	28	200	553	36.1664	62285	6.41	QLF	100
136	Gamma-gliadin Bu-5	2	2	2	22	339	6.48968	38942.8	7.76	no	100
143	Triticin DR736644	17	17	18	111	553	20.0723	62285	6.41	no	100
143	Gamma-gliadin Bu-5	8	8	8	9	339	2.65487	38942.8	7.76	no	100
143	Triticin TC11_264477	2	2	3	107	553	19.349	62285	6.41	no	100
	Small subunit
249	Triticin TC11_264477	14	15	16	121	180	22	21830	8.1	no	100
253	Triticin TC11_264477	12	12	13	93	235	17	21830	8.1	no	100
	Globulins
	Globulin-1 (Glo2)
218	Globulin ABG68030.1	8	8	9	101	209	48.3254	22941.4	8.57	no	100
	Globulin-2
106	Globulin-2 Bu-18428	11	11	11	140	475	29.4737	53554.1	6.63	no	100
103	Globulin-2 Bu- 18428	5	5	5	47	475	9.89474	53554.1	6.63	no	100
99	Globulin-2 Bu-2-17366 (missing C-term)	5	5	5	66	unk	unk	unk	7	no	100
121	Globulin-2 Bu-2-17295	9	9	9	110	479	22.9645	53832.4	6.62	no	100
104	Globulin-2 Bu-17295	10	10	11	119	479	24.8434	53832.4	6.62	no	100
	Globulin (Glo3)
180	Globulin of Glo-3 type TC234094	11	11	12	118	unk	unk	unk	unk	no	100
180	Globulin of Glo-3 type TC11_305389	4	4	5	127	unk	unk	unk	unk	no	100
180	Peroxidase 1 AAM88383	3	3	3	40	331	12.0846	36352.1	7.76	no	100
180	Globulin of Glo-3 type RS_UWI_13696	3	3	3	117	unk	unk	unk	unk	no	100
180	Globulin of Glo-3 type TC11_307216	2	2	2	60	unk	unk	unk	unk	no	100
184	Globulin of Glo-3 type TC11_305389	12	12	12	131	unk	unk	unk	unk	no	100
184	Globulin of Glo-3 type RS_UWI_13696	2	2	2	132	unk	unk	unk	unk	no	100
309	Globulin of Glo-3 type TC 305389	2	2	4	34	unk	unk	unk	unk	no	100
272	Globulin of Glo-3 type TC234094	6	6	6	61	unk	unk	unk	unk	no	100
272	WTAI-CM3 Bu-1	5	5	5	77	143	53.8462	15832	6.66	no	100
	GSP and Puroindoline (Pina-D1, Pinb-D1)
174	Grain softness protein [GeneBank:CAA56595]	2	2	2	25	134	17	16157	8.1	no	96
271	Puroindoline b AAT40244	7	7	8	57	129	44.186	14812	8.96	no	100
248	Puroindoline b AAT40244	4	4	4	36	129	27.907	14812	8.96	no	100
248	Grain softness protein 1a S48186	2	2	2	24	145	16.5517	16157.3	8.07	no	100
275	Grain softness protein [GenBank:CAA56596]	5	5	10	50	145	34.4828	16380.6	7.62	no	100
275	Puroindoline b AAT40244	3	3	4	30	129	23.2558	14812	8.96	no	100
	Inhibitors
	Alpha-amylase and protease inhibitors
	monomeric AAI
528	WMAI [PRF:223520]	12	12	17	91	123	74	13342	6.19	SGPWSWcnPATGYK
289	WMAI [PRF:223520]	10	10	15	88	123	72	13342	6.19	SGPWSWcnPATGYK	100
	Dimeric AAI subunits
312	WDAI [SwissProt:P01085]	7	7	12	92	124	74.2	13337	6.66	no	100
312	WTAI-CM1 TC11_340510	3	3	3	20	120	16.7	13096	6.72	no	100
312	Aspartic proteinase TC11_292181	2	2	2	20	477	4.19287	51713.1	7.27	no	100
283	WDAI TC11_338524	7	7	13	84	124	67.7	13239	5.7	no	100
283	WDAI [GenBank:AAV91972]	3	3	3	74	124	59.7	13191	5.23	no	100
283	WDAI [SwissProt:P01085]	2	2	2	81	124	65.3	13337	6.66	no	100
283b	WDAI [GenBank:AAV91972]	8	9	11	95	124	76.6	13191	5.23	no	100
286	WDAI [GenBank:AAV91972]	8	9	12	95	124	76.6	13191	5.23	no	100
286	CMx1/CMx3 TC11_308146	4	4	4	34	122	27.9	14027	8.08	no	100
286	trypsin inhibitor factor TC11_315743	3	3	3	30	unk	unk	unk	unk	no	100
286	WTAI-CM16 [SwissProt:P16159]	2	2	2	17	119	14.3	13437	5.02	no	100
286b	CMx1/CMx3 TC11_309398 - additional MS determ of 286	7	7	7	72	121	59.5	13891	8.02	no	100
286b	CMx1/CMx3 TC11_308146 - additional MS determ of 286	2	2	2	55	122	45.1	14027	8.08	no	100
	Tetrameric AAI subunits
	CM1 - tetrameric AAI
313	WTAI-CM1 TC11_340510	6	6	7	63	120	52.5	13096	6.72	no	100
313	WDAI [SwissProt:P01085]	5	6	7	70	124	56	13337	6.66	no	100
313	CMx1/CMx3 TC11_320696	5	5	7	48	122	39.3	14009	6.14	no	100
313	Aspartic proteinase TC11_292181	2	2	2	20	477	4.19287	51713.1	7.27	no	100
	CM2 - tetrameric AAI ( IAAC2_WHEAT)
280	WTAI-CM2 [SwissProt:P16851]	6	6	8	68	120	56.7	13034	6.23	no	100
	WDAI [SwissProt:P01085]	5	5	6	71	124	57	13337	6.66	no	100
	CMx1/CMx3 TC11_320696	5	5	7	42	122	36.1	14009	6.14	no	100
285	WTAI-CM2 [SwissProt:P16851]	5	5	5	50	120	41.7	13034	6.23	no	100
285	WDAI [SwissProt:P01085]	3	3	3	41	124	33	13337	6.66	no	100
285	CMx1/CMx3 TC11_320696	2	2	2	19	122	15.6	14009	6.14	no	100
	CM3 - tetrameric AAI (IAAC3_WHEAT)
264	WTAI-CM3 [SwissProt:P17314]	14	15	21	128	143	89.5	15832	6.66	ASGSCVPGVAFRTN	100
264	WTAI-CM3 RS_UWI_15430	4	4	7	108	143	75.5	15916	6.66	no	100
265	WTAI-CM3 [SwissProt:P17314]	8	8	12	93	143	65	15832	6.66	no	100
265	WTAI-CM3 RS_UWI_15430	2	2	4	93	143	65	15916	6.66	no	100
	CM16 - tetrameric AAI (LOC543286)
284	WTAI-CM16 [SwissProt:P16159]	14	14	21	90	119	75.6	13437	5.02	no	100
266	WTAI-CM16 [SwissProt:P16159]	7	7	8	63	119	52.9	13437	5.02	no	100
	CM17- tetrameric AAI (LOC543294)
274	WTAI-CM17 [GenBank:CAA42453]	4	4	6	24	120	20	13502	4.87	no	100
282	WTAI-CM17 [GenBank:CAA42453]	8	8	9	67	120	55.8	13502	4.87	no	100
282	WTAI-CM16 [SwissProt:P16159]	3	3	4	59	119	49.6	13437	5.02	no	100
	CMX1/CMX3
281	CMx1/CMx3 TC11_309398	7	7	8	72	121	59.5	13891	8.02	no	100
281	CMx1/CMx3 TC11_308146	2	2	2	55	122	45.1	14027	8.08	no	100
281b	WDAI TC11_338524 - additional MS determ of same spot	4	4	10	58	124	46.8	13329	5.7	no	100
290	CMx1/CMx3 TC11_308146	10	10	10	70	122	57.4	14027	8.08	no	100
290	CMx1/CMx3 TC11_309398	3	3	3	75	121	62	13891	8.02	no	100
	WASI alpha-amylase subtilisin inhibitor
244	WASI [SwissProt:P16347]	12	12	13	131	180	72.8	19633	6.77	DPPPVHDTDGNELR	100
	WCI proteinase inhibitor
277	WCI [GenBank:CAD19440]	6	6	9	71	119	59.7	12943	7.42	no	100
278	WCI [GenBank:CAD19440]	3	3	3	33	119	27.7	12943	7.42	no	100
278	wheatwin-Bu-2	3	3	4	33	125	26.4	13678	7.77	qQATNVRATY	100
278	trypsin inhibitor factor TC11_315743	2	2	3	20	unk	unk	unk	unk	no	100
	Serpins
	Serpin Type 1a or Z1a
159	Serpin Bu-4 or -5	19	19	20	233	398	58.5427	43118.3	5.6	no	100
159	Serpin TC305411_1 unique contig	3	3	3	37	unk	unk	unk	unk	unk	100
159	Serpin Z2b CAA72274	2	2	2	49	unk	unk	unk	unk	unk	100
398	Serpin Bu-3, Z1a type [Swiss-Prot: P93693]	12	12	12	158	398	39.6985	43118.3	5.6	no	100
399	Serpin Bu-3, Z1a type [Swiss-Prot: P93693]	8	8	8	94	398	23.6181	43118.3	5.6	no	100
	Serpin Type 1b
148	Serpin Bu-1, Type 1b, ACN59483-like	23	23	23	226	399	56.6416	37666.8	5.44	no	100
147	Serpin Bu-1, Type 1b, ACN59483-like	33	33	33	257	399	64.411	37666.8	5.44	no	100
146	Serpin Bu-1, Type 1b, ACN59483-like	24	24	24	212	399	53.1328	37666.8	5.44	no	100
162	Serpin Bu-1 OR Bu4	5	5	5	58	unk	unk	unk	unk	no	100
158	Serpin Bu-1 OR Bu4	2	2	2	24	unk	unk	unk	unk	no	100
	Serpin Type 2b
151	Serpin Bu-5, CAA72274-like	16	16	16	245	398	61.5578	42981.1	5.18	no	100
154	Serpin Bu-5, CAA72274-like	9	9	9	92	398	23.1156	42981.1	5.18	no	100
	Serpin Type 1c
149	Serpin Bu-2, Serpin Z1c, Q9ST58-like	20	20	22	279	398	70.1005	42881.8	5.62	no	100
149	Phosphoglycerate kinase P12783	4	4	4	49	401	12.2195	42121.9	5.64	no	100
397	Serpin Bu-2, Serpin Z1c, Q9ST58-like	6	6	6	70	398	17.5879	42881.8	5.62	no	100
	Serpin Type 3
150	Serpin Bu-7, ACN59484-like	21	21	24	245	397	61.7128	43431.4	5.12	no	100
152	Serpin Bu-7, ACN59484-like	18	18	19	154	397	38.7909	43431.4	5.12	no	100
152b	Serpin Bu-7, ACN59484-like	12	12	12	132	397	33.2494	43431.4	5.12	no	100
	Other Inhibitors
201	Tritin TC235992	34	35	44	177	275	64.3636	29652.9	9.75	AKNVDK	100
201	Tritin TC11_321786	3	3	4	145	277	52.3466	29982.4	9.72	AKNVDK	100
201	Tritin Ta_UGG55_S17986624	2	2	2	125	unk		unk	unk	unk	100
205	Xylanase inhibitor XIP-1 [PDB:1OM0]	20	20	21	148	274	54.0146	30285	8.27	AGGKT	100
	Enzymes
	Beta-amylase (b-Amy-A1, b-Amy-B1, b-Amy-D1)
	Beta-amylase Bu-1
537	Beta-amylase Bu-1	7	7	7	97	538	18.0297	60016	6.9	no	100
537	HMW-GS xtype TC281926 - fragment	4	4	4	56	unk	unk	unk	unk	no	100
476	Beta-amylase Bu1	12	12	12	172	538	31.9703	60016	6.9	no	100
476	Omega gliadin Bu-D1	6	6	6	62	unk	unk	unk	unk	no	100
476	Protein disulfide isomerase 3 AAKA49425.1 (PDI3)	6	6	6	56	490	11.4286	54093.9	4.89	no	100
476	Beta-amylase RS_UWI_4334_23	2	2	2	154	unk	unk	unk	unk	no	100
	Beta-amylase Bu-2
462	Beta-amylase Bu2	32	32	34	287	481	59.6674	54480.7	5.9	no	100
462	Beta-amylase Bu3	3	3	3	205	480	42.7083	54319.3	5.76	no	100
94	Beta-amylase Bu2	18	18	19	224	481	46.5696	54480.7	5.9	no	100
94	Beta-amylase Bu3	2	2	2	162	480	33.75	54319.3	5.76	no	100
	Beta-amylase Bu-3
93	Beta-amylase Bu3	24	24	26	262	480	54.5833	54319.3	5.76	no	100
93	Beta-amylase Bu2	4	4	4	235	481	48.8565	54480.7	5.9	no	100
92	Beta-amylase Bu3	12	12	12	165	480	34.375	54319.3	5.76	no	100
64	Beta-amylase Bu3	4	4	4	62	480	12.9167	54319.3	5.76	no	100
	Other enzymes
128	ADP-glucose pyro lg subunit CAD98749	5	5	5	52	479	10.8559	53030.1	5.61	no	100
89	ADP-glucose pyro lg subunit CAD98749	5	5	5	49	479	10.2296	53030.1	5.61	no	100
108	ADP-glucose pyro small subunit AAF61173	26	26	28	285	473	60.2537	52061.3	5.53	no	100
108	Beta-amylase Bu-1, -2, or -3	6	6	6	68	unk	unk	unk	unk	no	100
110	ADP-glucose pyro small subunit AAF61173	10	10	11	113	473	23.8901	52061.3	5.53	no	100
110	Beta-amylase Bu-1, -2 or -3	4	4	4	52	unk	unk	unk	unk	no	100
118	Alanine amino transferase TC11_282456	20	20	20	173	482	35.8921	52819.5	6.13	no	100
109	ATP-synthase beta-subunit, mitochondrial CAA52636	13	13	13	176	547	32.1755	58561.6	5.42	no	100
455	Chitinase AAX83262.1	3	3	3	62	243	25.5144	26021.9	8.31	no	100
232	Chitinase, rye, BAB18520	11	11	11	98	243	40.3292	26095.1	8.65	no	100
241	Dehydroascorbate reductase TC264934	18	18	19	176	212	83.0189	23357.7	5.88	no	100
241	27K protein thiol reductase TC11_304410	4	4	4	42	212	19.8113	23532.6	5.73	no	100
123	Enolase TC11_292359	27	27	28	284	446	63.6771	48032.5	5.39	no	100
123	Omega-secalin wheat sequence ACN96903.1	5	5	5	57	339	16.8142	39492.1	6.98	no	100
202	Glucose and ribitol dehydrogenase RS_UWI_14903_11	13	13	15	167	294	56.8027	31851.1	6.25	no	100
178	Glyoxalase I TC11_288238	25	25	28	197	291	67.6976	32568.2	5.43	no	100
436	Ketol-acid reducto isomerase TC234371	8	8	8	110	527	20.8729	57486.4	5.41	no	100
436	Beta-amylase Bu-2	2	2	2	79	538	14.684	60016	6.9	no	100
436	Beta-amylase Bu-3	6	6	6	90	481	18.711	54480.7	5.9	no	100
176	Malate dehydrogenase AAT64932	18	18	23	194	333	58.2583	35485.8	5.75	no	100
175	Malate dehydrogenase AAT64932	11	11	12	137	333	41.1411	35485.8	5.75	no	100
450	Methione synthase RS_UWI_10957_21	6	6	6	84	765	10.9804	84552.4	5.74	no	100
299	Protein disulfide isomerase 3 AAKA49425 (PDI3)	21	21	21	260	490	53.0612	54093.9	4.89	no	100
299	Beta-amylase Bu-1	19	19	21	261	538	48.513	60016	6.9	no	100
299	Beta-amylase Bu-3	2	2	2	195	480	40.625	54319.3	5.76	no	100
371	Orthophosphate dikinase, like Os05g0405000	10	10	11	125	677	18.4638	73501.1	5.83	no	100
475	Sucrose synthase Type 2 CAA03935	14	14	14	151	815	18.5276	92608	6.17	no	100
189	Thiamine biosynthetic enzyme TC11_308909	7	7	7	108	309	34.9515	33167	5.68	no	100
189	Glyoxalase I TC11_288238	3	3	3	32	291	10.9966	32568.2	5.43	no	100
225	Triose-phosphate isomerase CAC14917	8	8	8	96	253	37.9447	26802.7	5.38	no	100
239	27 K protein thiol reductase TC11_300123	8	8	11	117	215	54.4186	23641.9	6.06	no	100
479	27 K Protein thiol reductase TC11_299048 ~ BAC76688	4	4	4	35	214	16.3551	23788	6.06	no	100
479	1-Cys peroxiredoxin AAG50024	2	2	2	21	218	9.63303	23965.3	6.08	no	100
	Other
311	Elongation factor EF1A Q03033	6	6	6	64	447	14.3177	49169	9.2	no	100
413	Eukaryotic initiation factor Eif4A P41378	15	15	15	147	414	35.5072	46927.6	5.31	no	100
533	HSP70 AAB99745 from Butte 86	10	10	10	116	648	17.9012	71030.5	5.14	no	100
295	LTP Bu-2	6	6	8	44	90	49	9606	8.2	no	100
456	Thaumatin-like protein TC11_283136	7	7	8	79	203	38.9163	21408.1	7.91	no	100
456	Chitinase AAX83262	2	2	2	38	243	15.6379	26021.9	8.31	no	100
