# Supplementary material for: Deciphering the complexities of the wheat flour proteome using quantitative two-dimensional electrophoresis, three proteases and tandem mass spectrometry
Source: Proteome Sci. 2011 Feb 11;9:10. doi: 10.1186/1477-5956-9-10 (PMC3238214; doi:10.1186/1477-5956-9-10)
Supplement: Additional file 4 — Excel workbook summarizing the Scaffold data for spots 1-100. [file 1477-5956-9-10-S4.XLS]

## Sheet: Spot 3
Spot 3							Note										Prefered sequence:
HMW-GS Dx5 quest							TC11_28196_3 is a contig with a stop codon. Don' t know why Scaffold chose this.
Scaffold Assignment		TC11_28196_3					The contig is a nearly exact match to HMWGS Dx5 gi110341804 from T. aestivum variety Renan.
Our Assignment		HMW-GS Dx5 gi110341804, ABG68042.1					The peptides all match the Renan Dx5 sequence.
							Previous analysis of same data found N-terminal peptide beginning EGEA
Good?	Assigned	Sequence	Prob	Mascot Ion score	Mascot Identity score	X! Tandem	NTT	Modifications	Observed	Actual Mass	Charge	Delta AMU	Delta PPM	Start	Stop	Other Proteins	Spectrum ID
TRUE	TRUE	(A)LLKRYYPS(V)	0.95	14.46	28.6806	3.20066	2		520.31	1038.61	2	0.01935	18.61	122	129		File: 080623-B128-fl-SDS-thermo-CN-spot_3.wiff, Sample: 080623-B128-fl-SDS-thermo-CN-spot_3 (sample number 1), Elution: 10.313 min, Period: 1, Cycle(s): 503 (Experiment 2)
TRUE	TRUE	(R)ELQELQER(E)	0.95	53.98	25.1983		2		522.766	1043.52	2	-0.006723	-6.436	48	55		File: 070516-B128-fl-SDS-tryp-CF-spot_3.wiff, Sample: 070516-B128-fl-SDS-tryp-CF-spot_3 (sample number 1), Elution: 12.103 to 12.991 min, Period: 1, Cycle(s): 669 (Experiment 2), 679 (Experiment 3)
TRUE	TRUE	(E)LQELQERE(L)	0.95	42.49	29.6284	2.38722	2		522.77	1043.53	2	0.000197	0.1886	49	56		File: 080623-B128-fl-SDS-thermo-CN-spot_3.wiff, Sample: 080623-B128-fl-SDS-thermo-CN-spot_3 (sample number 1), Elution: 9.695 min, Period: 1, Cycle(s): 497 (Experiment 3)
TRUE	TRUE	(W)LQPGQGQQGY(Y)	0.95			4.22915	2		538.224	1074.43	2	-0.07638	-71.02	762	771		File: 080618-B128-fl-SDS-chymo-CN-spot_3.wiff, Sample: 080618-B128-fl-SDS-chymo-CN-spot_3 (sample number 1), Elution: 9.96 to 10.921 min, Period: 1, Cycle(s): 531, 539 (Experiment 3)
TRUE	TRUE	(R)IFWGIPALLK(R)	0.95	39.36	26.2014		2		579.352	1156.69	2	-0.01137	-9.82	115	124		File: 070516-B128-fl-SDS-tryp-CF-spot_3.wiff, Sample: 070516-B128-fl-SDS-tryp-CF-spot_3 (sample number 1), Elution: 16.48 min, Period: 1, Cycle(s): 762 (Experiment 2)
TRUE	TRUE	(C)RLEGGDALSASQ(*)	0.95			7.4318	2		602.261	1202.51	2	-0.08187	-68.02	851	862		File: 080618-B128-fl-SDS-chymo-CN-spot_3.wiff, Sample: 080618-B128-fl-SDS-chymo-CN-spot_3 (sample number 1), Elution: 10.698 min, Period: 1, Cycle(s): 538 (Experiment 2)
TRUE	TRUE	(Q)LSGQGQRPGQW(L)	0.95	79.03	28.6451	5.25181	2		607.304	1212.59	2	-0.006223	-5.128	751	761		File: 080623-B128-fl-SDS-thermo-CN-spot_3.wiff, Sample: 080623-B128-fl-SDS-thermo-CN-spot_3 (sample number 1), Elution: 10.193 min, Period: 1, Cycle(s): 502 (Experiment 2)
TRUE	TRUE	(W)QQPGQGQPGYY(L)	0.95			4.01773	2		611.736	1221.46	2	-0.08404	-68.74	693	703		File: 080618-B128-fl-SDS-chymo-CN-spot_3.wiff, Sample: 080618-B128-fl-SDS-chymo-CN-spot_3 (sample number 1), Elution: 10.337 min, Period: 1, Cycle(s): 535 (Experiment 2)
TRUE	TRUE	(Q)LAQGQQGQQPAQ(V)	0.95	70.52	28.5187	5.13668	2		627.319	1252.62	2	0.006517	5.199	581	592		File: 080623-B128-fl-SDS-thermo-CN-spot_3.wiff, Sample: 080623-B128-fl-SDS-thermo-CN-spot_3 (sample number 1), Elution: 8.258 min, Period: 1, Cycle(s): 485 (Experiment 2)
TRUE	TRUE	(S)FYPGETTPPQQ(L)	0.95	30.03	27.9099	3.14267	2		632.794	1263.57	2	-0.003943	-3.118	100	110		File: 080623-B128-fl-SDS-thermo-CN-spot_3.wiff, Sample: 080623-B128-fl-SDS-thermo-CN-spot_3 (sample number 1), Elution: 9.953 min, Period: 1, Cycle(s): 500 (Experiment 2)
TRUE	TRUE	(L)qQPAQGQQGQQL(A)	0.92			2.85387	2	Pyro-cmC (-17)	647.267	1292.52	2	-0.09208	-71.18	570	581		File: 080618-B128-fl-SDS-chymo-CN-spot_3.wiff, Sample: 080618-B128-fl-SDS-chymo-CN-spot_3 (sample number 1), Elution: 9.361 min, Period: 1, Cycle(s): 523 (Experiment 2)
TRUE	TRUE	(Q)LGQGQQGYYPTS(L)	0.95	63.44	28.1291	3.63827	2		649.802	1297.59	2	-0.005239	-4.034	281	292		File: 080623-B128-fl-SDS-thermo-CN-spot_3.wiff, Sample: 080623-B128-fl-SDS-thermo-CN-spot_3 (sample number 1), Elution: 9.712 min, Period: 1, Cycle(s): 498 (Experiment 2)
TRUE	TRUE	(L)QQPAQGQQGQQL(A)	0.95	54.74	29.058	4.17393	2		655.779	1309.54	2	-0.09518	-72.63	570	581		File: 080618-B128-fl-SDS-chymo-CN-spot_3.wiff, Sample: 080618-B128-fl-SDS-chymo-CN-spot_3 (sample number 1), Elution: 9.55 min, Period: 1, Cycle(s): 528 (Experiment 2)
TRUE	TRUE	(Q)LQQPAQGQQGQQ(L)	0.95	81.79	27.0757	7.02228	2		655.824	1309.63	2	-0.004003	-3.054	569	580		File: 080623-B128-fl-SDS-thermo-CN-spot_3.wiff, Sample: 080623-B128-fl-SDS-thermo-CN-spot_3 (sample number 1), Elution: 8.326 min, Period: 1, Cycle(s): 486 (Experiment 2)
TRUE	TRUE	(R)IFWGIPALLKR(Y)	0.95	30.28	25.4283		2		657.404	1312.79	2	-0.008677	-6.604	115	125		File: 070516-B128-fl-SDS-tryp-CF-spot_3.wiff, Sample: 070516-B128-fl-SDS-tryp-CF-spot_3 (sample number 1), Elution: 15.864 min, Period: 1, Cycle(s): 747 (Experiment 2)
TRUE	TRUE	(K)GGSFYPGETTPPQQLQQR(I)	0.95	74.31	26.5418		2		664.318	1989.93	3	-0.02372	-11.91	97	114		File: 070516-B128-fl-SDS-tryp-CF-spot_3.wiff, Sample: 070516-B128-fl-SDS-tryp-CF-spot_3 (sample number 1), Elution: 13.008 min, Period: 1, Cycle(s): 680 (Experiment 2)
TRUE	TRUE	(Q)LQQRIFWGIPA(L)	0.94			3.07058	2		664.875	1327.73	2	-0.005355	-4.03	111	121		File: 080623-B128-fl-SDS-thermo-CN-spot_3.wiff, Sample: 080623-B128-fl-SDS-thermo-CN-spot_3 (sample number 1), Elution: 13.024 min, Period: 1, Cycle(s): 540 (Experiment 2)
TRUE	TRUE	(Y)LTSPQQSGQGQQPGQLQQS(A)	0.95	44.13	21.271	4.34679	2		666.324	1995.95	3	-0.01024	-5.127	452	470		File: 080623-B128-fl-SDS-thermo-CN-spot_3.wiff, Sample: 080623-B128-fl-SDS-thermo-CN-spot_3 (sample number 1), Elution: 8.873 min, Period: 1, Cycle(s): 491 (Experiment 2)
TRUE	TRUE	(L)QQPGQGQQPGQW(Q)	0.95			5.19382	2		669.766	1337.52	2	-0.09487	-70.87	723	734		File: 080618-B128-fl-SDS-chymo-CN-spot_3.wiff, Sample: 080618-B128-fl-SDS-chymo-CN-spot_3 (sample number 1), Elution: 10.938 min, Period: 1, Cycle(s): 540 (Experiment 2)
TRUE	TRUE	(W)YYPTSPQLSGQGQRPGQW(L)	0.95			5.4318	2		683.947	2048.82	3	-0.1525	-74.42	744	761		File: 080618-B128-fl-SDS-chymo-CN-spot_3.wiff, Sample: 080618-B128-fl-SDS-chymo-CN-spot_3 (sample number 1), Elution: 12.264 min, Period: 1, Cycle(s): 551 (Experiment 2)
TRUE	TRUE	(L)AQGQQGQQPAQVQ(Q)	0.95			3.50864	2		684.29	1366.57	2	-0.09419	-68.88	582	594		File: 080618-B128-fl-SDS-chymo-CN-spot_3.wiff, Sample: 080618-B128-fl-SDS-chymo-CN-spot_3 (sample number 1), Elution: 8.815 min, Period: 1, Cycle(s): 515 (Experiment 2)
TRUE	TRUE	(K)AcQQVMDQQLR(D)	0.95	53.29	26.2531		2	Carbamidomethyl (+57)	688.816	1375.62	2	-0.01557	-11.31	59	69		File: 070516-B128-fl-SDS-tryp-CF-spot_3.wiff, Sample: 070516-B128-fl-SDS-tryp-CF-spot_3 (sample number 1), Elution: 12.222 min, Period: 1, Cycle(s): 670 (Experiment 2)
TRUE	TRUE	(Y)EQQIVVPPKGGSF(Y)	0.94			3.06048	2		693.326	1384.64	2	-0.09886	-71.35	88	100		File: 080618-B128-fl-SDS-chymo-CN-spot_3.wiff, Sample: 080618-B128-fl-SDS-chymo-CN-spot_3 (sample number 1), Elution: 12.022 min, Period: 1, Cycle(s): 549 (Experiment 2)
TRUE	TRUE	(K)AcQQVMDQQLR(D)	0.95	67.28	26.6087		2	Propionamide (+71)	695.826	1389.64	2	-0.01202	-8.645	59	69		File: 070516-B128-fl-SDS-tryp-CF-spot_3.wiff, Sample: 070516-B128-fl-SDS-tryp-CF-spot_3 (sample number 1), Elution: 12.445 min, Period: 1, Cycle(s): 671 (Experiment 3)
TRUE	TRUE	(K)AcQQVmDQQLR(D)	0.95	52.99	25.5991		2	Carbamidomethyl (+57), Oxidation (+16)	696.817	1391.62	2	-0.008407	-6.037	59	69		File: 070516-B128-fl-SDS-tryp-CF-spot_3.wiff, Sample: 070516-B128-fl-SDS-tryp-CF-spot_3 (sample number 1), Elution: 11.249 min, Period: 1, Cycle(s): 649 (Experiment 3)
TRUE	TRUE	(F)YPGETTPPQQLQQRIFW(G)	0.91			3.45593	2		696.976	2087.91	3	-0.1364	-65.29	101	117		File: 080618-B128-fl-SDS-chymo-CN-spot_3.wiff, Sample: 080618-B128-fl-SDS-chymo-CN-spot_3 (sample number 1), Elution: 13.834 min, Period: 1, Cycle(s): 564 (Experiment 2)
TRUE	TRUE	(Q)IVVPPKGGSFYPGETTPPQQ(L)	0.95			6.42022	2		700.361	2098.06	3	-0.01297	-6.178	91	110		File: 080623-B128-fl-SDS-thermo-CN-spot_3.wiff, Sample: 080623-B128-fl-SDS-thermo-CN-spot_3 (sample number 1), Elution: 11.156 to 12.023 min, Period: 1, Cycle(s): 510 (Experiment 2), 518 (Experiment 3)
TRUE	TRUE	(P)VVVSPVAGQYEQQ(I)	0.95			6.42022	2		702.356	1402.7	2	-0.01109	-7.903	78	90		File: 080623-B128-fl-SDS-thermo-CN-spot_3.wiff, Sample: 080623-B128-fl-SDS-thermo-CN-spot_3 (sample number 1), Elution: 10.536 min, Period: 1, Cycle(s): 504 (Experiment 3)
TRUE	TRUE	(Q)LQQRIFWGIPAL(L)	0.95			4.74473	2		721.414	1440.81	2	-0.0106	-7.352	111	122		File: 080623-B128-fl-SDS-thermo-CN-spot_3.wiff, Sample: 080623-B128-fl-SDS-thermo-CN-spot_3 (sample number 1), Elution: 13.943 min, Period: 1, Cycle(s): 584 (Experiment 2)
TRUE	TRUE	(Q)QGQQPGQGQQPGQGQ(Q)	0.95			3.60206	2		761.822	1521.63	2	-0.06262	-41.13	247	261		File: 080618-B128-fl-SDS-chymo-CN-spot_3.wiff, Sample: 080618-B128-fl-SDS-chymo-CN-spot_3 (sample number 1), Elution: 9.02 min, Period: 1, Cycle(s): 518 (Experiment 2)
TRUE	TRUE	(Q)QGQQPGQGQQPGQGQ(Q)	0.95			3.60206	2		761.822	1521.63	2	-0.06262	-41.13	247	261		File: 080618-B128-fl-SDS-chymo-CN-spot_3.wiff, Sample: 080618-B128-fl-SDS-chymo-CN-spot_3 (sample number 1), Elution: 9.02 min, Period: 1, Cycle(s): 518 (Experiment 2)
TRUE	TRUE	(W)LQPGQGQQGYYPTS(L)	0.95	30.17	25.4283	3.20066	2		762.355	1522.7	2	-0.01021	-6.703	789	802		File: 080623-B128-fl-SDS-thermo-CN-spot_3.wiff, Sample: 080623-B128-fl-SDS-thermo-CN-spot_3 (sample number 1), Elution: 9.815 min, Period: 1, Cycle(s): 498 (Experiment 3)
TRUE	TRUE	(Y)LTSPQQSGQGQQPGQ(L)	0.95	71.08	24.843	8.21467	2		770.865	1539.71	2	-0.01334	-8.662	452	466		File: 080623-B128-fl-SDS-thermo-CN-spot_3.wiff, Sample: 080623-B128-fl-SDS-thermo-CN-spot_3 (sample number 1), Elution: 8.394 min, Period: 1, Cycle(s): 487 (Experiment 2)
TRUE	TRUE	(Q)LQQRIFWGIPALLKRYYPS(V)	0.95			4.82391	2		783.776	2348.31	3	-0.01067	-4.542	111	129		File: 080623-B128-fl-SDS-thermo-CN-spot_3.wiff, Sample: 080623-B128-fl-SDS-thermo-CN-spot_3 (sample number 1), Elution: 13.735 min, Period: 1, Cycle(s): 575 (Experiment 2)
TRUE	TRUE	(Q)RPGQGQQPGQGQQGY(Y)	0.95			8.85387	2		793.322	1584.63	2	-0.1098	-69.23	147	161		File: 080618-B128-fl-SDS-chymo-CN-spot_3.wiff, Sample: 080618-B128-fl-SDS-chymo-CN-spot_3 (sample number 1), Elution: 9.738 min, Period: 1, Cycle(s): 530 (Experiment 2)
TRUE	TRUE	(Y)YPGQASPQRPGQGQQPGQGQQGY(Y)	0.95			4.3279	2		805.321	2412.94	3	-0.1748	-72.43	139	161		File: 080618-B128-fl-SDS-chymo-CN-spot_3.wiff, Sample: 080618-B128-fl-SDS-chymo-CN-spot_3 (sample number 1), Elution: 10.56 min, Period: 1, Cycle(s): 536 (Experiment 3)
TRUE	TRUE	(L)QQSGQGQPGYYPTSL(Q)	0.95			4.92082	2		805.821	1609.63	2	-0.1094	-67.9	294	308		File: 080618-B128-fl-SDS-chymo-CN-spot_3.wiff, Sample: 080618-B128-fl-SDS-chymo-CN-spot_3 (sample number 1), Elution: 12.247 min, Period: 1, Cycle(s): 550 (Experiment 3)
TRUE	TRUE	(S)LQQSGQGQPGYYPTS(L)	0.95	35.35	24.5788	3.92082	2		805.873	1609.73	2	-0.006369	-3.954	293	307		File: 080623-B128-fl-SDS-thermo-CN-spot_3.wiff, Sample: 080623-B128-fl-SDS-thermo-CN-spot_3 (sample number 1), Elution: 9.592 min, Period: 1, Cycle(s): 497 (Experiment 2)
TRUE	TRUE	(W)QQPEQGQPRYYPTSPQQSGQL(Q)	0.95			6.05552	2		806.329	2415.96	3	-0.177	-73.23	173	193		File: 080618-B128-fl-SDS-chymo-CN-spot_3.wiff, Sample: 080618-B128-fl-SDS-chymo-CN-spot_3 (sample number 1), Elution: 11.54 min, Period: 1, Cycle(s): 545 (Experiment 2)
TRUE	TRUE	(S)LQQTGQGQQSGQGQQGYYSSYH(V)	0.95	60.14	16.902	10.5376	2		810.689	2429.05	3	-0.0181	-7.448	803	824		File: 080623-B128-fl-SDS-thermo-CN-spot_3.wiff, Sample: 080623-B128-fl-SDS-thermo-CN-spot_3 (sample number 1), Elution: 9.575 min, Period: 1, Cycle(s): 496 (Experiment 3)
TRUE	TRUE	(W)LQPGQGQQGYYPTSL(Q)	0.95			3.25964	2		818.841	1635.67	2	-0.1219	-74.46	789	803		File: 080618-B128-fl-SDS-chymo-CN-spot_3.wiff, Sample: 080618-B128-fl-SDS-chymo-CN-spot_3 (sample number 1), Elution: 12.385 min, Period: 1, Cycle(s): 552 (Experiment 2)
TRUE	TRUE	(W)LQPGQGQQGYYPTSPQQPGQGQQ(L)	0.95	41.39	17.2428	6.31876	2		824.716	2471.13	3	-0.02061	-8.337	762	784		File: 080623-B128-fl-SDS-thermo-CN-spot_3.wiff, Sample: 080623-B128-fl-SDS-thermo-CN-spot_3 (sample number 1), Elution: 9.936 to 10.176 min, Period: 1, Cycle(s): 499, 501 (Experiment 3)
TRUE	TRUE	(Y)LTSPQQSGQGQQPGQL(Q)	0.95			3.85387	2		827.353	1652.69	2	-0.12	-72.56	452	467		File: 080618-B128-fl-SDS-chymo-CN-spot_3.wiff, Sample: 080618-B128-fl-SDS-chymo-CN-spot_3 (sample number 1), Elution: 10.577 min, Period: 1, Cycle(s): 537 (Experiment 2)
TRUE	TRUE	(Q)LGQGQSGYYPTSPQQPGQGQQPGQ(L)	0.95	19.81	15.0515	3.17393	2		830.041	2487.1	3	-0.04047	-16.27	311	334		File: 080623-B128-fl-SDS-thermo-CN-spot_3.wiff, Sample: 080623-B128-fl-SDS-thermo-CN-spot_3 (sample number 1), Elution: 10.056 min, Period: 1, Cycle(s): 500 (Experiment 3)
TRUE	TRUE	(Q)VQQGQRPAQGQQGQQPGQGQQGQQ(L)	0.95	44.25	17.0757	8.08092	2		849.408	2545.2	3	-0.01137	-4.465	593	616		File: 080623-B128-fl-SDS-thermo-CN-spot_3.wiff, Sample: 080623-B128-fl-SDS-thermo-CN-spot_3 (sample number 1), Elution: 8.497 min, Period: 1, Cycle(s): 487 (Experiment 3)
TRUE	TRUE	(L)QPGQGQPGYDPTSPQQPGQGQQPGQL(Q)	0.95			5.07572	2		892.352	2674.03	3	-0.2036	-76.1	544	569		File: 080618-B128-fl-SDS-chymo-CN-spot_3.wiff, Sample: 080618-B128-fl-SDS-chymo-CN-spot_3 (sample number 1), Elution: 11.299 min, Period: 1, Cycle(s): 543 (Experiment 2)
TRUE	TRUE	(Y)YPTSPQQPGQGQQPGQL(Q)	0.9			2.76955	2		905.878	1809.74	2	-0.1232	-68.06	319	335		File: 080618-B128-fl-SDS-chymo-CN-spot_3.wiff, Sample: 080618-B128-fl-SDS-chymo-CN-spot_3 (sample number 1), Elution: 11.162 min, Period: 1, Cycle(s): 541 (Experiment 3)
TRUE	TRUE	(Q)LAQGQQGQQPAQVQQGQRPAQGQQGQQPGQGQQGQQ(L)	0.95			6.65758	2		946	3779.97	4	0.1522	40.25	581	616		File: 080623-B128-fl-SDS-thermo-CN-spot_3.wiff, Sample: 080623-B128-fl-SDS-thermo-CN-spot_3 (sample number 1), Elution: 8.633 to 8.753 min, Period: 1, Cycle(s): 489-490 (Experiment 2)
TRUE	TRUE	(L)QLGQGQQGYYPTSLQQPGQGQQPGQW(Q)	0.9			3.3098	2		953.719	2858.13	3	-0.2039	-71.32	709	734		File: 080618-B128-fl-SDS-chymo-CN-spot_3.wiff, Sample: 080618-B128-fl-SDS-chymo-CN-spot_3 (sample number 1), Elution: 13.093 min, Period: 1, Cycle(s): 557 (Experiment 3)
TRUE	TRUE	(Y)LTSPLQLGQGQQGYYPTS(L)	0.95	55.42	21.7026	3.1549	2		969.476	1936.94	2	-0.01508	-7.784	704	721		File: 080623-B128-fl-SDS-thermo-CN-spot_3.wiff, Sample: 080623-B128-fl-SDS-thermo-CN-spot_3 (sample number 1), Elution: 12.333 to 12.35 min, Period: 1, Cycle(s): 522 (Experiment 2), 521 (Experiment 3)
TRUE	TRUE	(W)LQPGQGQQGYYPTSPQQPGQGQQLGQW(L)	0.9			3.4318	2		986.063	2955.17	3	-0.2229	-75.4	762	788		File: 080618-B128-fl-SDS-chymo-CN-spot_3.wiff, Sample: 080618-B128-fl-SDS-chymo-CN-spot_3 (sample number 1), Elution: 12.868 min, Period: 1, Cycle(s): 556 (Experiment 2)
TRUE	TRUE	(S)LQQSGQGQPGYYPTSLQQ(L)	0.95	63.28	21.2057	5.67778	2		990.462	1978.91	2	-0.0292	-14.75	293	310		File: 080623-B128-fl-SDS-thermo-CN-spot_3.wiff, Sample: 080623-B128-fl-SDS-thermo-CN-spot_3 (sample number 1), Elution: 10.794 min, Period: 1, Cycle(s): 507 (Experiment 2)
TRUE	TRUE	(Q)LGQWLQPGQGQQGYYPTS(L)	0.95	21.16	21.3988	1.95861	2		1004.47	2006.93	2	-0.02136	-10.64	785	802		File: 080623-B128-fl-SDS-thermo-CN-spot_3.wiff, Sample: 080623-B128-fl-SDS-thermo-CN-spot_3 (sample number 1), Elution: 12.229 min, Period: 1, Cycle(s): 521 (Experiment 2)

## Sheet: Spot 5
Spot 5							Note
HMW-GS							TC11_28196_3 is a contig with a stop codon. Don' t know why Scaffold chose this.
Scaffold Assignment		TC11_28196_3					The contig is a nearly exact match to HMWGS Dx5 gi110341804 from T. aestivum variety Renan.
Our Assignmment		HMW-GS Dx5 gi110341804, ABG68042.1					The peptides all match the Renan Dx5 sequence.
							Previous analysis of same data found N-terminal peptide beginning EGEA
Good?	Assigned	Sequence	Prob	Mascot Ion score	Mascot Identity score	X! Tandem	NTT	Modifications	Observed	Actual Mass	Charge	Delta AMU	Delta PPM	Start	Stop	Other Proteins	Spectrum ID
TRUE	TRUE	(E)LQELQERE(L)	0.95	35.23	29.6284	1.67778	2		522.774	1043.53	2	0.008293	7.939	49	56		File: 080623-B128-fl-SDS-thermo-CN-spot_5.wiff, Sample: 080623-B128-fl-SDS-thermo-CN-spot_5 (sample number 1), Elution: 9.829 min, Period: 1, Cycle(s): 517 (Experiment 2)
TRUE	TRUE	(R)IFWGIPALLK(R)	0.95	40.42	26.2014		2		579.351	1156.69	2	-0.01403	-12.12	115	124		File: 070516-B128-fl-SDS-tryp-CF-spot_5.wiff, Sample: 070516-B128-fl-SDS-tryp-CF-spot_5 (sample number 1), Elution: 16.522 min, Period: 1, Cycle(s): 862 (Experiment 2)
TRUE	TRUE	(Y)HVSVEHQAASL(K)	0.95			6.17393	2		589.258	1176.5	2	-0.08686	-73.77	824	834		File: 080618-B128-fl-SDS-chymo-CN-spot_5.wiff, Sample: 080618-B128-fl-SDS-chymo-CN-spot_5 (sample number 1), Elution: 11.207 min, Period: 1, Cycle(s): 577 (Experiment 2)
TRUE	TRUE	(Q)LSGQGQRPGQW(L)	0.95	68.73	28.6451	4.12494	2		607.312	1212.61	2	0.008769	7.226	751	761		File: 080623-B128-fl-SDS-thermo-CN-spot_5.wiff, Sample: 080623-B128-fl-SDS-thermo-CN-spot_5 (sample number 1), Elution: 10.445 min, Period: 1, Cycle(s): 523 (Experiment 2)
TRUE	TRUE	(W)QQPGQGQPGYY(L)	0.91			2.14874	2		611.734	1221.45	2	-0.08785	-71.86	693	703		File: 080618-B128-fl-SDS-chymo-CN-spot_5.wiff, Sample: 080618-B128-fl-SDS-chymo-CN-spot_5 (sample number 1), Elution: 10.284 min, Period: 1, Cycle(s): 568 (Experiment 2)
TRUE	TRUE	(Q)LAQGQQGQQPAQ(V)	0.95	57.79	28.5187	5.72125	2		627.321	1252.63	2	0.01057	8.429	581	592		File: 080623-B128-fl-SDS-thermo-CN-spot_5.wiff, Sample: 080623-B128-fl-SDS-thermo-CN-spot_5 (sample number 1), Elution: 8.36 min, Period: 1, Cycle(s): 491 (Experiment 2)
TRUE	TRUE	(Q)LGQGQQGYYPTS(L)	0.95	19.18	28.1291	1.95861	2		649.806	1297.6	2	0.003377	2.6	281	292		File: 080623-B128-fl-SDS-thermo-CN-spot_5.wiff, Sample: 080623-B128-fl-SDS-thermo-CN-spot_5 (sample number 1), Elution: 10.017 min, Period: 1, Cycle(s): 519 (Experiment 2)
TRUE	TRUE	(L)QQPAQGQQGQQL(A)	0.95			4.5376	2		655.776	1309.54	2	-0.1007	-76.85	570	581		File: 080618-B128-fl-SDS-chymo-CN-spot_5.wiff, Sample: 080618-B128-fl-SDS-chymo-CN-spot_5 (sample number 1), Elution: 9.515 min, Period: 1, Cycle(s): 553 (Experiment 2)
TRUE	TRUE	(Q)LQQPAQGQQGQQ(L)	0.95	71.9	27.0757	5.61979	2		655.83	1309.64	2	0.007017	5.354	569	580		File: 080623-B128-fl-SDS-thermo-CN-spot_5.wiff, Sample: 080623-B128-fl-SDS-thermo-CN-spot_5 (sample number 1), Elution: 8.428 min, Period: 1, Cycle(s): 492 (Experiment 2)
TRUE	TRUE	(K)GGSFYPGETTPPQQLQQR(I)	0.95	60.12	26.5418		2		664.32	1989.94	3	-0.01752	-8.799	97	114		File: 070516-B128-fl-SDS-tryp-CF-spot_5.wiff, Sample: 070516-B128-fl-SDS-tryp-CF-spot_5 (sample number 1), Elution: 13.073 to 13.277 min, Period: 1, Cycle(s): 723, 726 (Experiment 2)
TRUE	TRUE	(Y)LTSPQQSGQGQQPGQLQQS(A)	0.95	45.32	21.271	3.72125	2		666.327	1995.96	3	-0.003791	-1.898	452	470		File: 080623-B128-fl-SDS-thermo-CN-spot_5.wiff, Sample: 080623-B128-fl-SDS-thermo-CN-spot_5 (sample number 1), Elution: 9.231 min, Period: 1, Cycle(s): 506 (Experiment 2)
TRUE	TRUE	(W)YYPTSPQLSGQGQRPGQW(L)	0.95			6.02687	2		683.946	2048.81	3	-0.1559	-76.04	744	761		File: 080618-B128-fl-SDS-chymo-CN-spot_5.wiff, Sample: 080618-B128-fl-SDS-chymo-CN-spot_5 (sample number 1), Elution: 12.353 min, Period: 1, Cycle(s): 587 (Experiment 2)
TRUE	TRUE	(L)AQGQQGQQPAQVQ(Q)	0.95			2.74473	2		684.284	1366.55	2	-0.1067	-78.01	582	594		File: 080618-B128-fl-SDS-chymo-CN-spot_5.wiff, Sample: 080618-B128-fl-SDS-chymo-CN-spot_5 (sample number 1), Elution: 8.815 min, Period: 1, Cycle(s): 518 (Experiment 2)
TRUE	TRUE	(R)YYPTSPQQSGQL(Q)	0.9			2.05552	2		684.775	1367.54	2	-0.1007	-73.59	182	193		File: 080618-B128-fl-SDS-chymo-CN-spot_5.wiff, Sample: 080618-B128-fl-SDS-chymo-CN-spot_5 (sample number 1), Elution: 11.395 min, Period: 1, Cycle(s): 579 (Experiment 2)
TRUE	TRUE	(K)AcQQVMDQQLR(D)	0.95	49.39	26.2531		2	Carbamidomethyl (+57)	688.815	1375.62	2	-0.01849	-13.43	59	69		File: 070516-B128-fl-SDS-tryp-CF-spot_5.wiff, Sample: 070516-B128-fl-SDS-tryp-CF-spot_5 (sample number 1), Elution: 12.203 min, Period: 1, Cycle(s): 693 (Experiment 2)
TRUE	TRUE	(Y)EQQIVVPPKGGSF(Y)	0.92			2.16749	2		693.323	1384.63	2	-0.1042	-75.21	88	100		File: 080618-B128-fl-SDS-chymo-CN-spot_5.wiff, Sample: 080618-B128-fl-SDS-chymo-CN-spot_5 (sample number 1), Elution: 11.994 min, Period: 1, Cycle(s): 584 (Experiment 2)
TRUE	TRUE	(K)AcQQVmDQQLR(D)	0.95	63.72	25.5991		2	Carbamidomethyl (+57), Oxidation (+16)	696.816	1391.62	2	-0.01186	-8.516	59	69		File: 070516-B128-fl-SDS-tryp-CF-spot_5.wiff, Sample: 070516-B128-fl-SDS-tryp-CF-spot_5 (sample number 1), Elution: 11.146 min, Period: 1, Cycle(s): 652 (Experiment 2)
TRUE	TRUE	(Q)IVVPPKGGSFYPGETTPPQQ(L)	0.95			4.88606	2		700.362	2098.06	3	-0.009281	-4.421	91	110		File: 080623-B128-fl-SDS-thermo-CN-spot_5.wiff, Sample: 080623-B128-fl-SDS-thermo-CN-spot_5 (sample number 1), Elution: 11.455 min, Period: 1, Cycle(s): 549 (Experiment 2)
TRUE	TRUE	(W)LQPGQGQQGYYPTS(L)	0.95	23.39	25.4283	2.31876	2		762.363	1522.71	2	0.006677	4.382	789	802		File: 080623-B128-fl-SDS-thermo-CN-spot_5.wiff, Sample: 080623-B128-fl-SDS-thermo-CN-spot_5 (sample number 1), Elution: 10.086 min, Period: 1, Cycle(s): 520 (Experiment 2)
TRUE	TRUE	(Y)LTSPQQSGQGQQPGQ(L)	0.95	52.53	24.843	5.04576	2		770.876	1539.74	2	0.009889	6.418	452	466		File: 080623-B128-fl-SDS-thermo-CN-spot_5.wiff, Sample: 080623-B128-fl-SDS-thermo-CN-spot_5 (sample number 1), Elution: 8.564 min, Period: 1, Cycle(s): 494 (Experiment 2)
TRUE	TRUE	(Q)RPGQGQQPGQGQQGY(Y)	0.95			6.36653	2		793.311	1584.61	2	-0.1318	-83.13	147	161		File: 080618-B128-fl-SDS-chymo-CN-spot_5.wiff, Sample: 080618-B128-fl-SDS-chymo-CN-spot_5 (sample number 1), Elution: 9.703 min, Period: 1, Cycle(s): 561 (Experiment 2)
TRUE	TRUE	(Y)YPGQASPQRPGQGQQPGQGQQGY(Y)	0.95			5.5376	2		805.317	2412.93	3	-0.1868	-77.39	139	161		File: 080618-B128-fl-SDS-chymo-CN-spot_5.wiff, Sample: 080618-B128-fl-SDS-chymo-CN-spot_5 (sample number 1), Elution: 10.421 min, Period: 1, Cycle(s): 570 (Experiment 2)
TRUE	TRUE	(S)LQQSGQGQPGYYPTS(L)	0.95	21.38	24.5788	3.07058	2		805.88	1609.75	2	0.008899	5.525	293	307		File: 080623-B128-fl-SDS-thermo-CN-spot_5.wiff, Sample: 080623-B128-fl-SDS-thermo-CN-spot_5 (sample number 1), Elution: 10 min, Period: 1, Cycle(s): 518 (Experiment 3)
TRUE	TRUE	(Q)QGQRPAQGQQGQQPGQGQQGQQL(G)	0.9			3.31876	2		811.33	2430.97	3	-0.2041	-83.92	595	617		File: 080618-B128-fl-SDS-chymo-CN-spot_5.wiff, Sample: 080618-B128-fl-SDS-chymo-CN-spot_5 (sample number 1), Elution: 10.044 min, Period: 1, Cycle(s): 563 (Experiment 3)
TRUE	TRUE	(W)LQPGQGQQGYYPTSL(Q)	0.95			4.60206	2		818.839	1635.66	2	-0.1268	-77.5	789	803		File: 080618-B128-fl-SDS-chymo-CN-spot_5.wiff, Sample: 080618-B128-fl-SDS-chymo-CN-spot_5 (sample number 1), Elution: 12.473 min, Period: 1, Cycle(s): 588 (Experiment 2)
TRUE	TRUE	(W)LQPGQGQQGYYPTSPQQPGQGQQ(L)	0.95	19.45	17.2428	3.48149	2		824.725	2471.15	3	0.007119	2.88	762	784		File: 080623-B128-fl-SDS-thermo-CN-spot_5.wiff, Sample: 080623-B128-fl-SDS-thermo-CN-spot_5 (sample number 1), Elution: 10.325 min, Period: 1, Cycle(s): 522 (Experiment 2)
TRUE	TRUE	(Y)LTSPQQSGQGQQPGQL(Q)	0.93			2.284	2		827.349	1652.68	2	-0.1293	-78.18	452	467		File: 080618-B128-fl-SDS-chymo-CN-spot_5.wiff, Sample: 080618-B128-fl-SDS-chymo-CN-spot_5 (sample number 1), Elution: 10.609 min, Period: 1, Cycle(s): 572 (Experiment 2)
TRUE	TRUE	(Q)LGQGQSGYYPTSPQQPGQGQQPGQ(L)	0.95	18.96	15.0515	3.17393	2		830.056	2487.15	3	0.003578	1.438	311	334		File: 080623-B128-fl-SDS-thermo-CN-spot_5.wiff, Sample: 080623-B128-fl-SDS-thermo-CN-spot_5 (sample number 1), Elution: 10.428 min, Period: 1, Cycle(s): 522 (Experiment 3)
TRUE	TRUE	(Q)VQQGQRPAQGQQGQQPGQGQQGQQ(L)	0.95	29.5	16.9897	6.45593	2		849.417	2545.23	3	0.01649	6.476	593	616		File: 080623-B128-fl-SDS-thermo-CN-spot_5.wiff, Sample: 080623-B128-fl-SDS-thermo-CN-spot_5 (sample number 1), Elution: 8.496 min, Period: 1, Cycle(s): 493 (Experiment 2)
TRUE	TRUE	(Q)LAQGQQGQQPAQVQQGQRPAQGQQGQQPGQGQQGQQ(L)	0.95			3.76955	2		946	3779.97	4	0.1522	40.25	581	616		File: 080623-B128-fl-SDS-thermo-CN-spot_5.wiff, Sample: 080623-B128-fl-SDS-thermo-CN-spot_5 (sample number 1), Elution: 8.82 to 8.975 min, Period: 1, Cycle(s): 497, 503 (Experiment 2)
TRUE	TRUE	(Q)LGQGQQGYYPTSLQQSGQGQPGYYPTS(L)	0.95	17.57	14.4716	2.60206	2		964.112	2889.31	3	-0.006678	-2.31	281	307		File: 080623-B128-fl-SDS-thermo-CN-spot_5.wiff, Sample: 080623-B128-fl-SDS-thermo-CN-spot_5 (sample number 1), Elution: 11.798 min, Period: 1, Cycle(s): 554 (Experiment 2)
TRUE	TRUE	(Y)LTSPLQLGQGQQGYYPTS(L)	0.95	37.36	21.7026	4.88606	2		969.486	1936.96	2	0.004123	2.127	704	721		File: 080623-B128-fl-SDS-thermo-CN-spot_5.wiff, Sample: 080623-B128-fl-SDS-thermo-CN-spot_5 (sample number 1), Elution: 12.416 min, Period: 1, Cycle(s): 578 (Experiment 2)
TRUE	TRUE	(S)LQQSGQGQPGYYPTSLQQ(L)	0.95	42.5	21.2057	4.25964	2		990.473	1978.93	2	-0.006619	-3.343	293	310		File: 080623-B128-fl-SDS-thermo-CN-spot_5.wiff, Sample: 080623-B128-fl-SDS-thermo-CN-spot_5 (sample number 1), Elution: 11.164 min, Period: 1, Cycle(s): 541 (Experiment 3)
TRUE	TRUE	(Q)VGQGQQAQQPGQGQQPGQGQPGYYPTSPQQSGQGQPGYY(L)	0.95	5.94	14.3136	3.63827	2		1016.22	4060.84	4	0.002107	0.5187	413	451		File: 080623-B128-fl-SDS-thermo-CN-spot_5.wiff, Sample: 080623-B128-fl-SDS-thermo-CN-spot_5 (sample number 1), Elution: 11.181 min, Period: 1, Cycle(s): 542 (Experiment 2)
TRUE	TRUE	(S)LQQPGQGQQPGQWQQSGQGQHWYYPTSPQ(L)	0.95	35.63	14.624	1.08092	2		1108.84	3323.5	3	-0.01062	-3.194	722	750		File: 080623-B128-fl-SDS-thermo-CN-spot_5.wiff, Sample: 080623-B128-fl-SDS-thermo-CN-spot_5 (sample number 1), Elution: 11.9 min, Period: 1, Cycle(s): 554 (Experiment 3)

## Sheet: Spot 7
Spot 7							Note		Previous analysis of same data found N-terminal peptide beginning EGEA
HMW-GS Dx5							TC11_28196_3 is a contig with a stop codon. Don' t know why Scaffold chose this.
Scaffold Assignment		TC11_28196_3					The contig is a nearly exact match to HMWGS Dx5 gi110341804 from T. aestivum variety Renan.
Our Assignment		HMW-GS Dx5 gi110341804, ABG68042.1					The peptides all match the Renan Dx5 sequence.
Good?	Assigned	Sequence	Prob	Mascot Ion score	Mascot Identity score	X! Tandem	NTT	Modifications	Observed	Actual Mass	Charge	Delta AMU	Delta PPM	Start	Stop	Other Proteins	Spectrum ID
TRUE	TRUE	(K)GGSFYPGETTPPQQLQQR(I)	0.94	38.6	26.5418		2		664.296	1989.87	3	-0.08811	-44.26	97	114		File: 070516-B128-fl-SDS-tryp-CF-spot_7.wiff, Sample: 070516-B128-fl-SDS-tryp-CF-spot_7 (sample number 1), Elution: 13.291 min, Period: 1, Cycle(s): 760 (Experiment 2)
TRUE	TRUE	(Y)EQQIVVPPKGGSF(Y)	0.95			2.284	2		693.326	1384.64	2	-0.09851	-71.09	88	100		File: 080618-B128-fl-SDS-chymo-CN-spot_7.wiff, Sample: 080618-B128-fl-SDS-chymo-CN-spot_7 (sample number 1), Elution: 11.992 min, Period: 1, Cycle(s): 590 (Experiment 2)

## Sheet: Spot 10
Spot 10							Note
HMW-GS Dx5							TC11_28196_3 is a contig with a stop codon. Don' t know why Scaffold chose this.
Scaffold Assignment		TC11_28196_3					The contig is a nearly exact match to HMWGS Dx5 gi110341804 from T. aestivum variety Renan.
Our Assignment		HMW-GS Dx5 gi110341804, ABG68042.1					The peptides all match the Renan Dx5 sequence.
Good?	Assigned	Sequence	Prob	Mascot Ion score	Mascot Identity score	X! Tandem	NTT	Modifications	Observed	Actual Mass	Charge	Delta AMU	Delta PPM	Start	Stop	Other Proteins	Spectrum ID
TRUE	TRUE	(R)ELQELQER(E)	0.95	53.42	25.1983		2		522.762	1043.51	2	-0.01575	-15.08	48	55		File: 070515-B128-fl-SDS-tryp-CF-spot_10.wiff, Sample: 070515-B128-fl-SDS-tryp-CF-spot_10 (sample number 1), Elution: 11.051 min, Period: 1, Cycle(s): 625 (Experiment 2)
TRUE	TRUE	(R)IFWGIPALLK(R)	0.95	30.97	26.2014		2		579.344	1156.67	2	-0.02777	-23.99	115	124		File: 070515-B128-fl-SDS-tryp-CF-spot_10.wiff, Sample: 070515-B128-fl-SDS-tryp-CF-spot_10 (sample number 1), Elution: 15.354 min, Period: 1, Cycle(s): 829 (Experiment 2)
TRUE	TRUE	(C)RLEGGDALSASQ(*)	0.91			2.24413	2		602.307	1202.6	2	0.0109	9.055	851	862		File: 080902-B128-fl-SDS-chymo-CF-spot_10.wiff, Sample: 080902-B128-fl-SDS-chymo-CF-spot_10 (sample number 1), Elution: 9.7 min, Period: 1, Cycle(s): 554 (Experiment 2)
TRUE	TRUE	(Q)LSGQGQRPGQW(L)	0.95	31.65	28.6451	1.5376	2		607.28	1212.55	2	-0.05502	-45.34	751	761		File: 090202-B128-fl-SDS-thermo-CN-spot_10.wiff, Sample: 090202-B128-fl-SDS-thermo-CN-spot_10 (sample number 1), Elution: 11.972 min, Period: 1, Cycle(s): 658 (Experiment 2)
TRUE	TRUE	(Q)LSGQGQRPGQW(L)	0.95	47.94	28.6451		2		607.329	1212.64	2	0.04262	35.12	751	761		File: 081029-B128-fl-SDS-thermo-CN-spot_10.wiff, Sample: 081029-B128-fl-SDS-thermo-CN-spot_10 (sample number 1), Elution: 10.161 min, Period: 1, Cycle(s): 570 (Experiment 2)
TRUE	TRUE	(Q)LGQGQQGYYPTS(L)	0.95	44.11	28.1291	4.18709	2		649.772	1297.53	2	-0.06509	-50.13	281	292		File: 090202-B128-fl-SDS-thermo-CN-spot_10.wiff, Sample: 090202-B128-fl-SDS-thermo-CN-spot_10 (sample number 1), Elution: 11.377 min, Period: 1, Cycle(s): 641 (Experiment 2)
TRUE	TRUE	(K)GGSFYPGETTPPQQLQQR(I)	0.95	46.39	26.5418		2		664.309	1989.9	3	-0.05037	-25.3	97	114		File: 070515-B128-fl-SDS-tryp-CF-spot_10.wiff, Sample: 070515-B128-fl-SDS-tryp-CF-spot_10 (sample number 1), Elution: 11.904 min, Period: 1, Cycle(s): 645 (Experiment 2)
TRUE	TRUE	(W)YYPTSPQLSGQGQRPGQW(L)	0.95			4.29243	2		684.005	2048.99	3	0.02212	10.79	744	761		File: 080902-B128-fl-SDS-chymo-CF-spot_10.wiff, Sample: 080902-B128-fl-SDS-chymo-CF-spot_10 (sample number 1), Elution: 10.949 min, Period: 1, Cycle(s): 579 (Experiment 2)
TRUE	TRUE	(K)AcQQVMDQQLR(D)	0.95	69.43	26.2531		2	Carbamidomethyl (+57)	688.816	1375.62	2	-0.01554	-11.29	59	69		File: 070515-B128-fl-SDS-tryp-CF-spot_10.wiff, Sample: 070515-B128-fl-SDS-tryp-CF-spot_10 (sample number 1), Elution: 11.119 min, Period: 1, Cycle(s): 626 (Experiment 2)
TRUE	TRUE	(Y)EQQIVVPPKGGSF(Y)	0.95	36.35	28.3123	3.20761	2		693.388	1384.76	2	0.02625	18.94	88	100		File: 080902-B128-fl-SDS-chymo-CF-spot_10.wiff, Sample: 080902-B128-fl-SDS-chymo-CF-spot_10 (sample number 1), Elution: 10.675 min, Period: 1, Cycle(s): 572 (Experiment 2)
TRUE	TRUE	(K)AcQQVmDQQLR(D)	0.95	52.8	25.5991		2	Carbamidomethyl (+57), Oxidation (+16)	696.817	1391.62	2	-0.008513	-6.113	59	69		File: 070515-B128-fl-SDS-tryp-CF-spot_10.wiff, Sample: 070515-B128-fl-SDS-tryp-CF-spot_10 (sample number 1), Elution: 10.284 min, Period: 1, Cycle(s): 595 (Experiment 2)
TRUE	TRUE	(W)LQPGQGQQGYYPTS(L)	0.95	49.09	25.4283	3.284	2		762.322	1522.63	2	-0.07703	-50.56	789	802		File: 090202-B128-fl-SDS-thermo-CN-spot_10.wiff, Sample: 090202-B128-fl-SDS-thermo-CN-spot_10 (sample number 1), Elution: 11.479 min, Period: 1, Cycle(s): 641 (Experiment 3)
TRUE	TRUE	(Y)YPGQASPQRPGQGQQPGQGQQGY(Y)	0.95	15.16	24.2488	2.95861	2		805.397	2413.17	3	0.05177	21.45	139	161		File: 080902-B128-fl-SDS-chymo-CF-spot_10.wiff, Sample: 080902-B128-fl-SDS-chymo-CF-spot_10 (sample number 1), Elution: 9.511 min, Period: 1, Cycle(s): 549 (Experiment 2)
TRUE	TRUE	(W)QQPEQGQPRYYPTSPQQSGQL(Q)	0.95	19.69	23.4439	5.76955	2		806.403	2416.19	3	0.04694	19.42	173	193		File: 080902-B128-fl-SDS-chymo-CF-spot_10.wiff, Sample: 080902-B128-fl-SDS-chymo-CF-spot_10 (sample number 1), Elution: 10.196 min, Period: 1, Cycle(s): 565 (Experiment 2)

## Sheet: Spot 12
Spot 12				Previous analysis of same data found N-terminal peptide beginning EGEA
HMW-GS Ax2*
Scaffold Assignment		HMW-GS Ax2* gi170743 AAB02788.1 (37)
Our Assignment		HMW-GS Ax2* gi170743 AAB02788.1
Good?	Assigned	Sequence	Prob	Mascot Ion score	Mascot Identity score	X! Tandem	NTT	Modifications	Observed	Actual Mass	Charge	Delta AMU	Delta PPM	Start	Stop	Other Proteins	Spectrum ID
TRUE	TRUE	(Y)LSVTSPQQ(V)	0.95	37.82	30.9691	0.853872	2		430.238	858.462	2	0.01771	20.61	111	118		File: 080623-B128-fl-SDS-thermo-CN-spot_12.wiff, Sample: 080623-B128-fl-SDS-thermo-CN-spot_12 (sample number 1), Elution: 9.589 min, Period: 1, Cycle(s): 509 (Experiment 2)
TRUE	TRUE	(Q)IGQGQQPGQ(L)	0.95	24.27	29.8543	5.5376	2		456.742	911.469	2	0.02281	25	560	568		File: 080623-B128-fl-SDS-thermo-CN-spot_12.wiff, Sample: 080623-B128-fl-SDS-thermo-CN-spot_12 (sample number 1), Elution: 8.445 min, Period: 1, Cycle(s): 496 (Experiment 2)
TRUE	TRUE	(R)QVVDQQLR(D)	0.95	39.26	24.4248		2		493.265	984.515	2	-0.02029	-20.59	45	52		File: 070516-B128-fl-SDS-tryp-CF-spot_12.wiff, Sample: 070516-B128-fl-SDS-tryp-CF-spot_12 (sample number 1), Elution: 11.611 min, Period: 1, Cycle(s): 634 (Experiment 2)
TRUE	TRUE	(R)LEGGDALLASQ(-)	0.95	42.73	25.6585		2		537.271	1072.53	2	-0.013	-12.11	805	815		File: 070516-B128-fl-SDS-tryp-CF-spot_12.wiff, Sample: 070516-B128-fl-SDS-tryp-CF-spot_12 (sample number 1), Elution: 13.047 min, Period: 1, Cycle(s): 652 (Experiment 2)
TRUE	TRUE	(R)DVSPEcQPVGGGPVAR(Q)	0.95	37.04	26.1805		2	Carbamidomethyl (+57)	542.254	1623.74	3	-0.02887	-17.77	53	68		File: 070516-B128-fl-SDS-tryp-CF-spot_12.wiff, Sample: 070516-B128-fl-SDS-tryp-CF-spot_12 (sample number 1), Elution: 11.731 min, Period: 1, Cycle(s): 635 (Experiment 2)
TRUE	TRUE	(R)QQDQQSGQGQQPGQR(Q)	0.95	46.75	26.2531		2		557.261	1668.76	3	0.003691	2.21	357	371		File: 070516-B128-fl-SDS-tryp-CF-spot_12.wiff, Sample: 070516-B128-fl-SDS-tryp-CF-spot_12 (sample number 1), Elution: 9.751 min, Period: 1, Cycle(s): 570 (Experiment 2)
TRUE	TRUE	(R)QQPGQGQQLR(Q)	0.95	59.69	25.7054		2		570.296	1138.58	2	-0.006799	-5.966	195	204		File: 070516-B128-fl-SDS-tryp-CF-spot_12.wiff, Sample: 070516-B128-fl-SDS-tryp-CF-spot_12 (sample number 1), Elution: 10.638 min, Period: 1, Cycle(s): 601 (Experiment 2)
TRUE	TRUE	(Y)HVSAEHQAASL(K)	0.95			4.20761	2		575.239	1148.46	2	-0.09374	-81.55	777	787		File: 080618-B128-fl-SDS-chymo-CN-spot_12.wiff, Sample: 080618-B128-fl-SDS-chymo-CN-spot_12 (sample number 1), Elution: 10.625 min, Period: 1, Cycle(s): 570 (Experiment 3)
TRUE	TRUE	(Q)LGQGQQPRQW(L)	0.95	56.51	28.488	8.95861	2		599.315	1196.62	2	0.01026	8.568	717	726		File: 080623-B128-fl-SDS-thermo-CN-spot_12.wiff, Sample: 080623-B128-fl-SDS-thermo-CN-spot_12 (sample number 1), Elution: 10.427 min, Period: 1, Cycle(s): 516 (Experiment 2)
TRUE	TRUE	(Q)LQQSILWGIPA(L)	0.95			4.06048	2		613.355	1224.7	2	0.008499	6.934	94	104		File: 080623-B128-fl-SDS-thermo-CN-spot_12.wiff, Sample: 080623-B128-fl-SDS-thermo-CN-spot_12 (sample number 1), Elution: 13.958 min, Period: 1, Cycle(s): 632 (Experiment 2)
TRUE	TRUE	(Y)LTSPQQLGQGQQPRQW(L)	0.95			4.92082	2		617.933	1850.78	3	-0.1633	-88.21	711	726		File: 080618-B128-fl-SDS-chymo-CN-spot_12.wiff, Sample: 080618-B128-fl-SDS-chymo-CN-spot_12 (sample number 1), Elution: 11.719 min, Period: 1, Cycle(s): 580 (Experiment 2)
TRUE	TRUE	(R)YYPTSPQQPGQEQQPR(Q)	0.95	41.07	27.0757		2		635.296	1902.87	3	-0.02091	-10.98	390	405		File: 070516-B128-fl-SDS-tryp-CF-spot_12.wiff, Sample: 070516-B128-fl-SDS-tryp-CF-spot_12 (sample number 1), Elution: 11.424 min, Period: 1, Cycle(s): 632 (Experiment 2)
TRUE	TRUE	(R)GQQGQQSGQGQQLGQGQQGQQPGQK(Q)	0.94	43.85	26.9636		2		642.053	2564.18	4	-0.0234	-9.124	245	269		File: 070516-B128-fl-SDS-tryp-CF-spot_12.wiff, Sample: 070516-B128-fl-SDS-tryp-CF-spot_12 (sample number 1), Elution: 10.177 min, Period: 1, Cycle(s): 589 (Experiment 2)
TRUE	TRUE	(R)QYEQQVVVPPK(G)	0.95	58.77	26.1278		2		657.853	1313.69	2	-0.007375	-5.61	69	79		File: 070516-B128-fl-SDS-tryp-CF-spot_12.wiff, Sample: 070516-B128-fl-SDS-tryp-CF-spot_12 (sample number 1), Elution: 12.021 min, Period: 1, Cycle(s): 640 (Experiment 2)
TRUE	TRUE	(R)QPGYYSTSPQQLGQGQPR(Y)	0.95	55.44	26.0745		2		664.649	1990.92	3	-0.0252	-12.65	372	389		File: 070516-B128-fl-SDS-tryp-CF-spot_12.wiff, Sample: 070516-B128-fl-SDS-tryp-CF-spot_12 (sample number 1), Elution: 12.209 min, Period: 1, Cycle(s): 642 (Experiment 2)
TRUE	TRUE	(Q)LQQSILWGIPAL(L)	0.94			3.19382	2		669.896	1337.78	2	0.006829	5.101	94	105		File: 080623-B128-fl-SDS-thermo-CN-spot_12.wiff, Sample: 080623-B128-fl-SDS-thermo-CN-spot_12 (sample number 1), Elution: 14.985 min, Period: 1, Cycle(s): 689 (Experiment 2)
TRUE	TRUE	(Q)LQQPTQGQQRQQPGQGQQ(L)	0.95	25.76	20.4532	6	2		679.009	2034	3	0.004906	2.411	185	202		File: 080623-B128-fl-SDS-thermo-CN-spot_12.wiff, Sample: 080623-B128-fl-SDS-thermo-CN-spot_12 (sample number 1), Elution: 8.769 min, Period: 1, Cycle(s): 500 (Experiment 2)
TRUE	TRUE	(R)QLQQPEQGQQGQQPEQGQQGQQQR(Q)	0.95	71.22	26.9285		2		691.074	2760.27	4	-0.02529	-9.16	406	429		File: 070516-B128-fl-SDS-tryp-CF-spot_12.wiff, Sample: 070516-B128-fl-SDS-tryp-CF-spot_12 (sample number 1), Elution: 10.451 min, Period: 1, Cycle(s): 599 (Experiment 2)
TRUE	TRUE	(P)VGGGPVARQYEQQ(V)	0.95			5.56864	2		694.855	1387.69	2	0.009915	7.14	61	73		File: 080623-B128-fl-SDS-thermo-CN-spot_12.wiff, Sample: 080623-B128-fl-SDS-thermo-CN-spot_12 (sample number 1), Elution: 9.811 min, Period: 1, Cycle(s): 510 (Experiment 3)
TRUE	TRUE	(W)LQPGQWLQSGYY(L)	0.95	33.14	26.2634	4.42022	2		720.356	1438.7	2	0.009197	6.388	699	710		File: 080623-B128-fl-SDS-thermo-CN-spot_12.wiff, Sample: 080623-B128-fl-SDS-thermo-CN-spot_12 (sample number 1), Elution: 13.051 min, Period: 1, Cycle(s): 582 (Experiment 2)
TRUE	TRUE	(K)AQQLAAQLPAMcR(L)	0.95	66.07	25.3403		2	Carbamidomethyl (+57)	729.361	1456.71	2	-0.01988	-13.64	792	804		File: 070516-B128-fl-SDS-tryp-CF-spot_12.wiff, Sample: 070516-B128-fl-SDS-tryp-CF-spot_12 (sample number 1), Elution: 13.166 min, Period: 1, Cycle(s): 653 (Experiment 2)
TRUE	TRUE	(P)VGGGPVARQYEQQVVVPPKGGS(F)	0.94			4.3279	2		737.067	2208.18	3	0.0148	6.698	61	82		File: 080623-B128-fl-SDS-thermo-CN-spot_12.wiff, Sample: 080623-B128-fl-SDS-thermo-CN-spot_12 (sample number 1), Elution: 11.01 min, Period: 1, Cycle(s): 520 (Experiment 3)
TRUE	TRUE	(R)YYPTSSQQPGQLQQLAQGQQGQQPER(G)	0.95	91.22	26.464		2		737.101	2944.37	4	-0.03203	-10.87	219	244		File: 070516-B128-fl-SDS-tryp-CF-spot_12.wiff, Sample: 070516-B128-fl-SDS-tryp-CF-spot_12 (sample number 1), Elution: 12.807 min, Period: 1, Cycle(s): 650 (Experiment 2)
TRUE	TRUE	(K)AQQLAAQLPAmcR(L)	0.91	27.33	25.6937		2	Oxidation (+16), Carbamidomethyl (+57)	737.362	1472.71	2	-0.01306	-8.86	792	804		File: 070516-B128-fl-SDS-tryp-CF-spot_12.wiff, Sample: 070516-B128-fl-SDS-tryp-CF-spot_12 (sample number 1), Elution: 12.328 min, Period: 1, Cycle(s): 643 (Experiment 2)
TRUE	TRUE	(Q)LGQGQQGQQPGQKQ(Q)	0.95			8.56864	1		741.383	1480.75	2	0.01302	8.783	257	270		File: 080623-B128-fl-SDS-thermo-CN-spot_12.wiff, Sample: 080623-B128-fl-SDS-thermo-CN-spot_12 (sample number 1), Elution: 8.701 min, Period: 1, Cycle(s): 499 (Experiment 2)
TRUE	TRUE	(R)QGQQGQQSGQGQPR(Y)	0.95	80.72	25.1587		2		742.341	1482.67	2	-0.02414	-16.27	205	218		File: 070516-B128-fl-SDS-tryp-CF-spot_12.wiff, Sample: 070516-B128-fl-SDS-tryp-CF-spot_12 (sample number 1), Elution: 9.819 min, Period: 1, Cycle(s): 571 (Experiment 2)
TRUE	TRUE	(Q)VSYYPGQASSQRPGQGQQEYY(L)	0.95	26.16	19.4448	4.30103	2		798.367	2392.08	3	0.007714	3.223	119	139		File: 080623-B128-fl-SDS-thermo-CN-spot_12.wiff, Sample: 080623-B128-fl-SDS-thermo-CN-spot_12 (sample number 1), Elution: 11.027 min, Period: 1, Cycle(s): 521 (Experiment 2)
TRUE	TRUE	(K)GGSFYPGETTPPQQLQQSILWGIPALLRR(Y)	0.95	75.3	26.1909		2		803.427	3209.68	4	-0.02066	-6.435	80	108		File: 070516-B128-fl-SDS-tryp-CF-spot_12.wiff, Sample: 070516-B128-fl-SDS-tryp-CF-spot_12 (sample number 1), Elution: 16.436 min, Period: 1, Cycle(s): 790 (Experiment 2)
TRUE	TRUE	(Q)LAQGQQGQQPERGQQGQQSGQGQQ(L)	0.95	54.82	19.0309	7.4437	2		851.074	2550.2	3	0.008128	3.186	233	256		File: 080623-B128-fl-SDS-thermo-CN-spot_12.wiff, Sample: 080623-B128-fl-SDS-thermo-CN-spot_12 (sample number 1), Elution: 8.513 min, Period: 1, Cycle(s): 497 (Experiment 2)
TRUE	TRUE	(W)LQPRQGQQGYYPTSPQQSGQGQQ(L)	0.95	39.79	17.2428	6.37675	2		854.411	2560.21	3	0.005134	2.005	727	749		File: 080623-B128-fl-SDS-thermo-CN-spot_12.wiff, Sample: 080623-B128-fl-SDS-thermo-CN-spot_12 (sample number 1), Elution: 9.948 min, Period: 1, Cycle(s): 512 (Experiment 2)
TRUE	TRUE	(Q)LGQGQQGQQPGQKQQSGQGQQGYYP(I)	0.94			4.22185	2		892.427	2674.26	3	0.008717	3.258	257	281		File: 080623-B128-fl-SDS-thermo-CN-spot_12.wiff, Sample: 080623-B128-fl-SDS-thermo-CN-spot_12 (sample number 1), Elution: 10.188 min, Period: 1, Cycle(s): 514 (Experiment 2)
TRUE	TRUE	(Q)LGQGQPRYYPTSPQQPGQEQQPRQ(L)	0.95	83.31	15.563	10.4202	2		923.456	2767.34	3	0.001656	0.5982	383	406		File: 080623-B128-fl-SDS-thermo-CN-spot_12.wiff, Sample: 080623-B128-fl-SDS-thermo-CN-spot_12 (sample number 1), Elution: 10.307 min, Period: 1, Cycle(s): 515 (Experiment 2)
TRUE	TRUE	(Y)YPGQASSQRPGQGQQEY(Y)	0.95			8.38722	2		940.845	1879.68	2	-0.1688	-89.77	122	138		File: 080618-B128-fl-SDS-chymo-CN-spot_12.wiff, Sample: 080618-B128-fl-SDS-chymo-CN-spot_12 (sample number 1), Elution: 10.266 min, Period: 1, Cycle(s): 564 (Experiment 3)
TRUE	TRUE	(L)RQGQQGQQSGQGQPRYYPTSSQQPGQL(Q)	0.95			10.8861	2		997.055	2988.14	3	-0.2755	-92.16	204	230		File: 080618-B128-fl-SDS-chymo-CN-spot_12.wiff, Sample: 080618-B128-fl-SDS-chymo-CN-spot_12 (sample number 1), Elution: 11.121 min, Period: 1, Cycle(s): 575 (Experiment 2)
TRUE	TRUE	(Q)LRQGQQGQQSGQGQPRYYPTSSQQPGQ(L)	0.95	40.88	14.624	7.13077	2		997.149	2988.43	3	0.007746	2.591	203	229		File: 080623-B128-fl-SDS-thermo-CN-spot_12.wiff, Sample: 080623-B128-fl-SDS-thermo-CN-spot_12 (sample number 1), Elution: 10.051 min, Period: 1, Cycle(s): 512 (Experiment 3)
TRUE	TRUE	(Q)LGQGQQGYYPTSPQQSGQGQQGYDSPYH(V)	0.95	82.73	15.682	5.48149	2		1019.45	3055.34	3	0.004117	1.347	750	777		File: 080623-B128-fl-SDS-thermo-CN-spot_12.wiff, Sample: 080623-B128-fl-SDS-thermo-CN-spot_12 (sample number 1), Elution: 10.787 min, Period: 1, Cycle(s): 519 (Experiment 2)
TRUE	TRUE	(Q)LGQGQQGQQPGQKQQSGQGQQGYYPISPQQ(L)	0.95	31.21	16.4345	1.16749	2		1076.85	3227.54	3	0.00749	2.32	257	286		File: 080623-B128-fl-SDS-thermo-CN-spot_12.wiff, Sample: 080623-B128-fl-SDS-thermo-CN-spot_12 (sample number 1), Elution: 10.667 min, Period: 1, Cycle(s): 518 (Experiment 2)
TRUE	TRUE	(Q)LGQEQQDQQSGQGRQGQQSGQRQQDQqSGQGQQPGQRQPGYYSTSPQQ(L)	0.93	39.56	4.77121		2	Deamidation (+1)	1329.9	5315.57	4	0.1761	33.12	335	382		File: 080623-B128-fl-SDS-thermo-CN-spot_12.wiff, Sample: 080623-B128-fl-SDS-thermo-CN-spot_12 (sample number 1), Elution: 9.828 min, Period: 1, Cycle(s): 511 (Experiment 2) (Charge not auto determined)

## Sheet: Spot 14
Spot 14							Note
HMW-GS Dx5							TC11_28196_3 is a contig with a stop codon. Don' t know why Scaffold chose this.
Scaffold Assignment		TC11_28196_3					The contig is a nearly exact match to HMWGS Dx5 gi110341804 from T. aestivum variety Renan.
Our Assignment		HMW-GS Dx5 gi110341804, ABG68042.1					The peptides all match the Renan Dx5 sequence.
Good?	Assigned	Sequence	Prob	Mascot Ion score	Mascot Identity score	X! Tandem	NTT	Modifications	Observed	Actual Mass	Charge	Delta AMU	Delta PPM	Start	Stop	Other Proteins	Spectrum ID
TRUE	TRUE	(K)AQQLAAQLPAmcR(L)	0.93	29.01	25.6937		2	Oxidation (+16), Carbamidomethyl (+57)	491.938	1472.79	3	0.06763	45.89	839	851		File: 070515-B128-fl-SDS-tryp-CNF-spot_14.wiff, Sample: 070515-B128-fl-SDS-tryp-CNF-spot_14 (sample number 1), Elution: 11.108 min, Period: 1, Cycle(s): 574 (Experiment 3)
TRUE	TRUE	(Q)LSGQGQRPGQW(L)	0.95	27.69	28.6451	6.5376	2		607.298	1212.58	2	-0.01958	-16.13	751	761		File: 080714-B128-fl-SDS-thermo-CN-spot_14.wiff, Sample: 080714-B128-fl-SDS-thermo-CN-spot_14 (sample number 1), Elution: 10.766 min, Period: 1, Cycle(s): 524 (Experiment 3)
TRUE	TRUE	(G)QQPGQGQPGYY(P)	0.9	13.59	29.1275	1.65758	2		611.781	1221.55	2	0.005649	4.621	209	219		File: 080721-B128-fl-SDS-chymo-CN-spot_14.wiff, Sample: 080721-B128-fl-SDS-chymo-CN-spot_14 (sample number 1), Elution: 10.225 min, Period: 1, Cycle(s): 570 (Experiment 3)
TRUE	TRUE	(Q)LAQGQQGQQPAQ(V)	0.95	45.62	28.5187	4.35655	2		627.307	1252.6	2	-0.01638	-13.07	581	592		File: 080714-B128-fl-SDS-thermo-CN-spot_14.wiff, Sample: 080714-B128-fl-SDS-thermo-CN-spot_14 (sample number 1), Elution: 8.526 min, Period: 1, Cycle(s): 501 (Experiment 2)
TRUE	TRUE	(Q)LGQGQQGYYPTS(L)	0.95	15.58	28.1291	3.40894	2		649.791	1297.57	2	-0.02633	-20.28	281	292		File: 080714-B128-fl-SDS-thermo-CN-spot_14.wiff, Sample: 080714-B128-fl-SDS-thermo-CN-spot_14 (sample number 1), Elution: 10.167 min, Period: 1, Cycle(s): 519 (Experiment 3)
TRUE	TRUE	(Q)LQQPAQGQQGQQ(L)	0.95	48.78	27.0757	4.55284	2		655.81	1309.6	2	-0.03319	-25.33	569	580		File: 080714-B128-fl-SDS-thermo-CN-spot_14.wiff, Sample: 080714-B128-fl-SDS-thermo-CN-spot_14 (sample number 1), Elution: 8.645 min, Period: 1, Cycle(s): 502 (Experiment 2)
TRUE	TRUE	(L)QQPAQGQQGQQL(A)	0.95	44.67	29.058	1.29243	2		655.826	1309.64	2	-0.000287	-0.219	570	581		File: 080721-B128-fl-SDS-chymo-CN-spot_14.wiff, Sample: 080721-B128-fl-SDS-chymo-CN-spot_14 (sample number 1), Elution: 9.49 min, Period: 1, Cycle(s): 554 (Experiment 2)
TRUE	TRUE	(L)QLGQGQQGYYPTSL(Q)	0.91			1.69897	2		770.366	1538.72	2	-0.01855	-12.05	709	722		File: 080721-B128-fl-SDS-chymo-CN-spot_14.wiff, Sample: 080721-B128-fl-SDS-chymo-CN-spot_14 (sample number 1), Elution: 12.481 min, Period: 1, Cycle(s): 594 (Experiment 2)
TRUE	TRUE	(Y)LTSPQQSGQGQQPGQ(L)	0.95	45.03	24.843	6.12494	2		770.855	1539.69	2	-0.0335	-21.75	452	466		File: 080714-B128-fl-SDS-thermo-CN-spot_14.wiff, Sample: 080714-B128-fl-SDS-thermo-CN-spot_14 (sample number 1), Elution: 8.713 min, Period: 1, Cycle(s): 503 (Experiment 2)
TRUE	TRUE	(L)QQSGQGQPGYYPTSL(Q)	0.95	24.77	28.0277	2.48149	2		805.875	1609.74	2	-0.002345	-1.456	294	308		File: 080721-B128-fl-SDS-chymo-CN-spot_14.wiff, Sample: 080721-B128-fl-SDS-chymo-CN-spot_14 (sample number 1), Elution: 12.003 min, Period: 1, Cycle(s): 590 (Experiment 2)
TRUE	TRUE	(W)LQPGQGQQGYYPTSL(Q)	0.95			2.88606	2		818.904	1635.79	2	0.003457	2.112	789	803		File: 080721-B128-fl-SDS-chymo-CN-spot_14.wiff, Sample: 080721-B128-fl-SDS-chymo-CN-spot_14 (sample number 1), Elution: 12.242 min, Period: 1, Cycle(s): 592 (Experiment 2)
TRUE	TRUE	(Y)LTSPQQSGQGQQPGQL(Q)	0.95	19.87	27.2754	2.19382	2		827.408	1652.8	2	-0.01015	-6.136	452	467		File: 080721-B128-fl-SDS-chymo-CN-spot_14.wiff, Sample: 080721-B128-fl-SDS-chymo-CN-spot_14 (sample number 1), Elution: 10.43 min, Period: 1, Cycle(s): 573 (Experiment 2)

## Sheet: Spot 16
Spot 16
HMW-GS Ax2*
Scaffold Assignment		HMW-GS Ax2* gi170743 AAB02788.1 (7)
Our Assignment		HMW-GS Ax2* gi170743 AAB02788.1 (7)
Good?	Assigned	Sequence	Prob	Mascot Ion score	Mascot Identity score	X! Tandem	NTT	Modifications	Observed	Actual Mass	Charge	Delta AMU	Delta PPM	Start	Stop	Other Proteins	Spectrum ID
TRUE	TRUE	(R)QVVDQQLR(D)	0.95	46.01	24.4248		2		493.273	984.532	2	-0.003861	-3.918	45	52		File: 070515-B128-fl-SDS-tryp-CF-spot_16.wiff, Sample: 070515-B128-fl-SDS-tryp-CF-spot_16 (sample number 1), Elution: 10.515 min, Period: 1, Cycle(s): 615 (Experiment 2)
TRUE	TRUE	(R)QQPGQGQQLR(Q)	0.95	59.15	25.7054		2		570.306	1138.6	2	0.0121	10.62	195	204		File: 070515-B128-fl-SDS-tryp-CF-spot_16.wiff, Sample: 070515-B128-fl-SDS-tryp-CF-spot_16 (sample number 1), Elution: 9.681 min, Period: 1, Cycle(s): 569 (Experiment 2)
TRUE	TRUE	(Y)HVSAEHQAASL(K)	0.95			4.42022	2		575.288	1148.56	2	0.004507	3.921	777	787		File: 080721-B128-fl-SDS-chymo-CN-spot_16.wiff, Sample: 080721-B128-fl-SDS-chymo-CN-spot_16 (sample number 1), Elution: 10.993 min, Period: 1, Cycle(s): 600 (Experiment 3)
TRUE	TRUE	(R)YYPTSPQQPGQEQQPR(Q)	0.95	51.39	27.0757		2		635.314	1902.92	3	0.0354	18.59	390	405		File: 070515-B128-fl-SDS-tryp-CF-spot_16.wiff, Sample: 070515-B128-fl-SDS-tryp-CF-spot_16 (sample number 1), Elution: 10.583 min, Period: 1, Cycle(s): 616 (Experiment 2)
TRUE	TRUE	(R)QYEQQVVVPPK(G)	0.95	39.65	26.1278		2		657.856	1313.7	2	-0.000883	-0.6716	69	79		File: 070515-B128-fl-SDS-tryp-CF-spot_16.wiff, Sample: 070515-B128-fl-SDS-tryp-CF-spot_16 (sample number 1), Elution: 11.094 min, Period: 1, Cycle(s): 640 (Experiment 2)
TRUE	TRUE	(Y)YPGQASSQRPGQGQQEY(Y)	0.95	37.84	26.902	9.284	2		940.937	1879.86	2	0.01372	7.293	122	138		File: 080721-B128-fl-SDS-chymo-CN-spot_16.wiff, Sample: 080721-B128-fl-SDS-chymo-CN-spot_16 (sample number 1), Elution: 10.566 min, Period: 1, Cycle(s): 596 (Experiment 2)
TRUE	TRUE	(L)RQGQQGQQSGQGQPRYYPTSSQQPGQL(Q)	0.95	32.63	21.0037	6.18046	2		997.156	2988.45	3	0.02676	8.951	204	230		File: 080721-B128-fl-SDS-chymo-CN-spot_16.wiff, Sample: 080721-B128-fl-SDS-chymo-CN-spot_16 (sample number 1), Elution: 11.575 min, Period: 1, Cycle(s): 610 (Experiment 2)

## Sheet: Spot 17
Spot 17				Previous analysis of same data found N-terminal peptide beginning EGEA
HMW-GS Ax2*
Scaffold Assignment			HMW-GS Ax2* gi170743 AAB02788.1 (24)
Our Assignment - same			HMW-GS Ax2* gi170743 AAB02788.1 (24)
Good?	Assigned	Sequence	Prob	Mascot Ion score	Mascot Identity score	X! Tandem	NTT	Modifications	Observed	Actual Mass	Charge	Delta AMU	Delta PPM	Start	Stop	Other Proteins	Spectrum ID
TRUE	TRUE	(R)LEGGDALLASQ(-)	0.93	26.58	25.6585		2		537.271	1072.53	2	-0.01274	-11.87	805	815		File: 070516-B128-fl-SDS-tryp-CF-spot_17.wiff, Sample: 070516-B128-fl-SDS-tryp-CF-spot_17 (sample number 1), Elution: 13.398 min, Period: 1, Cycle(s): 706 (Experiment 2)
TRUE	TRUE	(R)DVSPEcQPVGGGPVAR(Q)	0.95	43.07	26.1805		2	Carbamidomethyl (+57)	542.255	1623.74	3	-0.02423	-14.92	53	68		File: 070516-B128-fl-SDS-tryp-CF-spot_17.wiff, Sample: 070516-B128-fl-SDS-tryp-CF-spot_17 (sample number 1), Elution: 11.982 min, Period: 1, Cycle(s): 668 (Experiment 2)
TRUE	TRUE	(R)QQDQQSGQGQQPGQR(Q)	0.95	43.97	26.2531		2		557.259	1668.76	3	-0.001475	-0.8833	357	371		File: 070516-B128-fl-SDS-tryp-CF-spot_17.wiff, Sample: 070516-B128-fl-SDS-tryp-CF-spot_17 (sample number 1), Elution: 9.903 min, Period: 1, Cycle(s): 582 (Experiment 2)
TRUE	TRUE	(R)QQPGQGQQLR(Q)	0.95	61.65	25.7054		2		570.297	1138.58	2	-0.006025	-5.287	195	204		File: 070516-B128-fl-SDS-tryp-CF-spot_17.wiff, Sample: 070516-B128-fl-SDS-tryp-CF-spot_17 (sample number 1), Elution: 10.789 min, Period: 1, Cycle(s): 619 (Experiment 2)
TRUE	TRUE	(Y)HVSAEHQAASL(K)	0.95			4.95861	2		575.235	1148.46	2	-0.102	-88.72	777	787		File: 080618-B128-fl-SDS-chymo-CN-spot_17.wiff, Sample: 080618-B128-fl-SDS-chymo-CN-spot_17 (sample number 1), Elution: 10.675 min, Period: 1, Cycle(s): 576 (Experiment 3)
TRUE	TRUE	(Q)LGQGQQPRQW(L)	0.95			5.65758	2		599.326	1196.64	2	0.03176	26.52	717	726		File: 080623-B128-fl-SDS-thermo-CN-spot_17.wiff, Sample: 080623-B128-fl-SDS-thermo-CN-spot_17 (sample number 1), Elution: 10.613 min, Period: 1, Cycle(s): 548 (Experiment 2)
TRUE	TRUE	(Q)LGQGQQPRQW(L)	0.95	39.31	28.488		2		599.326	1196.64	2	0.03231	26.97	717	726		File: 080623-B128-fl-SDS-thermo-CN-spot_17.wiff, Sample: 080623-B128-fl-SDS-thermo-CN-spot_17 (sample number 1), Elution: 10.613 min, Period: 1, Cycle(s): 548 (Experiment 2)
TRUE	TRUE	(Y)LSVTSPQQVSY(Y)	0.92			2.284	2		604.765	1207.52	2	-0.09241	-76.47	111	121		File: 080618-B128-fl-SDS-chymo-CN-spot_17.wiff, Sample: 080618-B128-fl-SDS-chymo-CN-spot_17 (sample number 1), Elution: 11.837 min, Period: 1, Cycle(s): 587 (Experiment 2)
TRUE	TRUE	(R)YYPTSPQQPGQEQQPR(Q)	0.94	39.92	27.0757		2		635.297	1902.87	3	-0.01603	-8.421	390	405		File: 070516-B128-fl-SDS-tryp-CF-spot_17.wiff, Sample: 070516-B128-fl-SDS-tryp-CF-spot_17 (sample number 1), Elution: 11.675 min, Period: 1, Cycle(s): 665 (Experiment 2)
TRUE	TRUE	(R)GQQGQQSGQGQQLGQGQQGQQPGQK(Q)	0.95	50.33	26.9636		2		642.05	2564.17	4	-0.03901	-15.21	245	269		File: 070516-B128-fl-SDS-tryp-CF-spot_17.wiff, Sample: 070516-B128-fl-SDS-tryp-CF-spot_17 (sample number 1), Elution: 10.329 min, Period: 1, Cycle(s): 601 (Experiment 2)
TRUE	TRUE	(R)QYEQQVVVPPK(G)	0.95	55.45	26.1278		2		657.844	1313.67	2	-0.02477	-18.84	69	79		File: 070516-B128-fl-SDS-tryp-CF-spot_17.wiff, Sample: 070516-B128-fl-SDS-tryp-CF-spot_17 (sample number 1), Elution: 12.306 min, Period: 1, Cycle(s): 681 (Experiment 2)
TRUE	TRUE	(R)QPGYYSTSPQQLGQGQPR(Y)	0.95	57.69	26.0745		2		664.651	1990.93	3	-0.01976	-9.922	372	389		File: 070516-B128-fl-SDS-tryp-CF-spot_17.wiff, Sample: 070516-B128-fl-SDS-tryp-CF-spot_17 (sample number 1), Elution: 12.528 min, Period: 1, Cycle(s): 688 (Experiment 2)
TRUE	TRUE	(L)QQPTQGQQRQQPGQGQQL(R)	0.95			5.13077	2		678.944	2033.81	3	-0.1888	-92.76	186	203		File: 080618-B128-fl-SDS-chymo-CN-spot_17.wiff, Sample: 080618-B128-fl-SDS-chymo-CN-spot_17 (sample number 1), Elution: 9.992 min, Period: 1, Cycle(s): 569 (Experiment 2)
TRUE	TRUE	(Q)LQQPTQGQQRQQPGQGQQ(L)	0.95			5.25181	2		679.011	2034.01	3	0.01228	6.034	185	202		File: 080623-B128-fl-SDS-thermo-CN-spot_17.wiff, Sample: 080623-B128-fl-SDS-thermo-CN-spot_17 (sample number 1), Elution: 8.905 min, Period: 1, Cycle(s): 514 (Experiment 2)
TRUE	TRUE	(R)QLQQPEQGQQGQQPEQGQQGQQQR(Q)	0.95	41.93	26.9285		2		691.082	2760.3	4	0.007811	2.829	406	429		File: 070516-B128-fl-SDS-tryp-CF-spot_17.wiff, Sample: 070516-B128-fl-SDS-tryp-CF-spot_17 (sample number 1), Elution: 10.687 min, Period: 1, Cycle(s): 613 (Experiment 3)
TRUE	TRUE	(K)QPGYYPTSPWQPEQLQQPTQGQQR(Q)	0.91	34.1	27.2916		2		711.338	2841.32	4	-0.02479	-8.723	171	194		File: 070516-B128-fl-SDS-tryp-CF-spot_17.wiff, Sample: 070516-B128-fl-SDS-tryp-CF-spot_17 (sample number 1), Elution: 14.047 min, Period: 1, Cycle(s): 738 (Experiment 2)
TRUE	TRUE	(R)YYPTSSQQPGQLQQLAQGQQGQQPER(G)	0.95	46.9	26.464		2		737.1	2944.37	4	-0.038	-12.9	219	244		File: 070516-B128-fl-SDS-tryp-CF-spot_17.wiff, Sample: 070516-B128-fl-SDS-tryp-CF-spot_17 (sample number 1), Elution: 13.244 min, Period: 1, Cycle(s): 703 (Experiment 3)
TRUE	TRUE	(K)AQQLAAQLPAmcR(L)	0.92	26.13	25.6937		2	Oxidation (+16), Carbamidomethyl (+57)	737.366	1472.72	2	-0.005289	-3.589	792	804		File: 070516-B128-fl-SDS-tryp-CF-spot_17.wiff, Sample: 070516-B128-fl-SDS-tryp-CF-spot_17 (sample number 1), Elution: 12.647 min, Period: 1, Cycle(s): 692 (Experiment 2)
TRUE	TRUE	(R)QGQQGQQSGQGQPR(Y)	0.95	87.51	25.1587		2		742.346	1482.68	2	-0.015	-10.11	205	218		File: 070516-B128-fl-SDS-tryp-CF-spot_17.wiff, Sample: 070516-B128-fl-SDS-tryp-CF-spot_17 (sample number 1), Elution: 9.971 min, Period: 1, Cycle(s): 583 (Experiment 2)
TRUE	TRUE	(T)QGQQRQQPGQGQQL(R)	0.95			3.17393	2		790.825	1579.64	2	-0.1458	-92.22	190	203		File: 080618-B128-fl-SDS-chymo-CN-spot_17.wiff, Sample: 080618-B128-fl-SDS-chymo-CN-spot_17 (sample number 1), Elution: 10.094 min, Period: 1, Cycle(s): 569 (Experiment 3)
TRUE	TRUE	(Q)VSYYPGQASSQRPGQGQQEYY(L)	0.95			3.11351	2		798.378	2392.11	3	0.04014	16.77	119	139		File: 080623-B128-fl-SDS-thermo-CN-spot_17.wiff, Sample: 080623-B128-fl-SDS-thermo-CN-spot_17 (sample number 1), Elution: 11.127 min, Period: 1, Cycle(s): 572 (Experiment 2)
TRUE	TRUE	(Q)LAQGQQGQQPERGQQGQQSGQGQQ(L)	0.95			4.48149	2		851.08	2550.22	3	0.02442	9.573	233	256		File: 080623-B128-fl-SDS-thermo-CN-spot_17.wiff, Sample: 080623-B128-fl-SDS-thermo-CN-spot_17 (sample number 1), Elution: 8.632 min, Period: 1, Cycle(s): 507 (Experiment 2)
TRUE	TRUE	(Q)LGQGQPRYYPTSPQQPGQEQQPRQ(L)	0.95			11.4685	2		923.459	2767.35	3	0.01096	3.958	383	406		File: 080623-B128-fl-SDS-thermo-CN-spot_17.wiff, Sample: 080623-B128-fl-SDS-thermo-CN-spot_17 (sample number 1), Elution: 10.476 min, Period: 1, Cycle(s): 546 (Experiment 2)
TRUE	TRUE	(Q)LGQGQPRYYPTSPQQPGQEQQPRQ(L)	0.95	67.54	15.563		2		923.459	2767.35	3	0.01151	4.157	383	406		File: 080623-B128-fl-SDS-thermo-CN-spot_17.wiff, Sample: 080623-B128-fl-SDS-thermo-CN-spot_17 (sample number 1), Elution: 10.476 min, Period: 1, Cycle(s): 546 (Experiment 2)
TRUE	TRUE	(Y)YPGQASSQRPGQGQQEY(Y)	0.95			7.88606	2		940.842	1879.67	2	-0.1758	-93.46	122	138		File: 080618-B128-fl-SDS-chymo-CN-spot_17.wiff, Sample: 080618-B128-fl-SDS-chymo-CN-spot_17 (sample number 1), Elution: 10.384 min, Period: 1, Cycle(s): 574 (Experiment 2)
TRUE	TRUE	(L)RQGQQGQQSGQGQPRYYPTSSQQPGQL(Q)	0.95			6.4318	2		997.049	2988.13	3	-0.2935	-98.19	204	230		File: 080618-B128-fl-SDS-chymo-CN-spot_17.wiff, Sample: 080618-B128-fl-SDS-chymo-CN-spot_17 (sample number 1), Elution: 11.341 min, Period: 1, Cycle(s): 582 (Experiment 3)

## Sheet: Spot 18
Spot 18
HMW-GS Ax2*
Scaffold Assignment		HMW-GS Ax2* gi170743 AAB02788.1 (4)
Our Assignment		HMW-GS Ax2* gi170743 AAB02788.1 (4)
Good?	Assigned	Sequence	Prob	Mascot Ion score	Mascot Identity score	X! Tandem	NTT	Modifications	Observed	Actual Mass	Charge	Delta AMU	Delta PPM	Start	Stop	Other Proteins	Spectrum ID
TRUE	TRUE	(R)QVVDQQLR(D)	0.95	44.71	24.4248		2		493.269	984.524	2	-0.01112	-11.29	61	68		File: 070515-B128-fl-SDS-tryp-CF-spot_18.wiff, Sample: 070515-B128-fl-SDS-tryp-CF-spot_18 (sample number 1), Elution: 10.754 min, Period: 1, Cycle(s): 629 (Experiment 2)
TRUE	TRUE	(R)QQPGQGQQLR(Q)	0.95	54.62	25.7054		2		570.292	1138.57	2	-0.01475	-12.94	211	220		File: 070515-B128-fl-SDS-tryp-CF-spot_18.wiff, Sample: 070515-B128-fl-SDS-tryp-CF-spot_18 (sample number 1), Elution: 9.852 min, Period: 1, Cycle(s): 579 (Experiment 2)
TRUE	TRUE	(R)QPGYYSTSPQQLGQGQPR(Y)	0.92	38.15	26.0745		2		664.651	1990.93	3	-0.01773	-8.902	388	405		File: 070515-B128-fl-SDS-tryp-CF-spot_18.wiff, Sample: 070515-B128-fl-SDS-tryp-CF-spot_18 (sample number 1), Elution: 11.487 min, Period: 1, Cycle(s): 663 (Experiment 2)
TRUE	TRUE	(Y)YPGQASSQRPGQGQQEY(Y)	0.95	53.81	26.902	5.52288	2		940.954	1879.89	2	0.04907	26.09	138	154		File: 080721-B128-fl-SDS-chymo-CN-spot_18.wiff, Sample: 080721-B128-fl-SDS-chymo-CN-spot_18 (sample number 1), Elution: 10.483 min, Period: 1, Cycle(s): 594 (Experiment 2)

## Sheet: Spot 19
Spot 19
HMW-GS Ax2*
Scaffold Assignment		HMW-GS Ax2* gi170743 AAB02788.1 (5)
Our Assignment -		HMW-GS Ax2* gi170743 AAB02788.1 (5)
Good?	Assigned	Sequence	Prob	Mascot Ion score	Mascot Identity score	X! Tandem	NTT	Modifications	Observed	Actual Mass	Charge	Delta AMU	Delta PPM	Start	Stop	Other Proteins	Spectrum ID
TRUE	TRUE	(R)QVVDQQLR(D)	0.95	38.41	24.4248		2		493.253	984.492	2	-0.04371	-44.36	61	68		File: 070516-B128-fl-SDS-tryp-CF-spot_19.wiff, Sample: 070516-B128-fl-SDS-tryp-CF-spot_19 (sample number 1), Elution: 12.15 min, Period: 1, Cycle(s): 705 (Experiment 2)
TRUE	TRUE	(R)QQPGQGQQLR(Q)	0.95	56.76	25.7054		2		570.27	1138.53	2	-0.05868	-51.5	211	220		File: 070516-B128-fl-SDS-tryp-CF-spot_19.wiff, Sample: 070516-B128-fl-SDS-tryp-CF-spot_19 (sample number 1), Elution: 11.264 min, Period: 1, Cycle(s): 659 (Experiment 2)
TRUE	TRUE	(R)YYPTSPQQPGQEQQPR(Q)	0.95	45.93	27.0757		2		635.27	1902.79	3	-0.09681	-50.85	406	421		File: 070516-B128-fl-SDS-tryp-CF-spot_19.wiff, Sample: 070516-B128-fl-SDS-tryp-CF-spot_19 (sample number 1), Elution: 12.065 min, Period: 1, Cycle(s): 703 (Experiment 2)
TRUE	TRUE	(R)QPGYYSTSPQQLGQGQPR(Y)	0.93	39.52	26.0745		2		664.628	1990.86	3	-0.0866	-43.48	388	405		File: 070516-B128-fl-SDS-tryp-CF-spot_19.wiff, Sample: 070516-B128-fl-SDS-tryp-CF-spot_19 (sample number 1), Elution: 12.866 min, Period: 1, Cycle(s): 744 (Experiment 2)
TRUE	TRUE	(R)QLQQPEQGQQGQQPEQGQQGQQQR(Q)	0.91	37.39	26.9285		2		691.05	2760.17	4	-0.1235	-44.74	422	445		File: 070516-B128-fl-SDS-tryp-CF-spot_19.wiff, Sample: 070516-B128-fl-SDS-tryp-CF-spot_19 (sample number 1), Elution: 11.06 min, Period: 1, Cycle(s): 650 (Experiment 2)

[truncated: 29 more sheets: Spot 20, Spot 21, Spot 23, Spot 24, Spot25, Spot 26, Spot 27, Spot 28, Spot 29, Spot 33, Spot 36, Spot 40, Spot 42, Spot 47, Spot 48, Spot 51, Spot 52 , Spot 60, Spot 63, Spot 64 …]
