# Supplementary material for: Deciphering the complexities of the wheat flour proteome using quantitative two-dimensional electrophoresis, three proteases and tandem mass spectrometry
Source: Proteome Sci. 2011 Feb 11;9:10. doi: 10.1186/1477-5956-9-10 (PMC3238214; doi:10.1186/1477-5956-9-10)
Supplement: Additional file 5 — Excel workbook summarizing the Scaffold data for spots 101 to 200. [file 1477-5956-9-10-S5.XLS]

## Sheet: Spot 103
Spot 103							Blast of this sequence: closest matches are to globulin-2's and globulin-1's in other species, but not great matches to anything.
Bu Globulin-2 Contig 18428							Closest wheat match is to the "globulin 3" gb|ACJ65514.1| gene "Glo-3A" of Loit et al, but it is a distant match.
Scaffold Assignment		Bu Globulin-2 Contig 18428 (5)
Our Assignment		Bu Globulin-2 Contig 18428 (5)
Good?	Assigned	Sequence	Prob	Mascot Ion score	Mascot Identity score	X! Tandem	NTT	Modifications	Observed	Actual Mass	Charge	Delta AMU	Delta PPM	Start	Stop	Other Proteins	Spectrum ID
TRUE	TRUE	(R)SLTGEKPR(Y)	0.95	43.99	24.7857		2		444.245	886.476	2	-0.01167	-13.15	274	281		File: 080609-B128-fl-SDS-tryp-CF-spot_103.wiff, Sample: 080609-B128-fl-SDS-tryp-CF-spot_103 (sample number 1), Elution: 9.751 min, Period: 1, Cycle(s): 573 (Experiment 2)
TRUE	TRUE	(R)FDHELLR(G)	0.95	35.38	24.8996		2		465.241	928.467	2	-0.009479	-10.2	90	96		File: 080609-B128-fl-SDS-tryp-CF-spot_103.wiff, Sample: 080609-B128-fl-SDS-tryp-CF-spot_103 (sample number 1), Elution: 11.284 min, Period: 1, Cycle(s): 636 (Experiment 2)
TRUE	TRUE	(K)ALSFPQQAR(E)	0.95	31.39	25.977		2		509.267	1016.52	2	-0.02144	-21.07	475	483		File: 080609-B128-fl-SDS-tryp-CF-spot_103.wiff, Sample: 080609-B128-fl-SDS-tryp-CF-spot_103 (sample number 1), Elution: 11.182 min, Period: 1, Cycle(s): 633 (Experiment 2)
TRUE	TRUE	(R)EGEGVLVLLR(N)	0.95	77.46	26.1595		2		542.816	1083.62	2	-0.01164	-10.73	130	139		File: 080609-B128-fl-SDS-tryp-CF-spot_103.wiff, Sample: 080609-B128-fl-SDS-tryp-CF-spot_103 (sample number 1), Elution: 13.194 min, Period: 1, Cycle(s): 718 (Experiment 2)
TRUE	TRUE	(R)VVMFINPVSTPGR(F)	0.95	29.2	25.977		2		708.877	1415.74	2	-0.02024	-14.29	175	187		File: 080609-B128-fl-SDS-tryp-CF-spot_103.wiff, Sample: 080609-B128-fl-SDS-tryp-CF-spot_103 (sample number 1), Elution: 12.665 min, Period: 1, Cycle(s): 696 (Experiment 2)

## Sheet: Spot 104
Spot 104							Blast of this sequence: closest matches are to globulin-2's and globulin-1's in other species, but not great matches to anything.
Bu_Globulin_2_Contig 17295							Closest wheat match is to the "globulin 3" gb|ACJ65514.1| gene "Glo-3A" of Loit et al, but it is a distant match.
Scaffold Assignment			Bu_Globulin_2_Contig 17295 (10)
Our Assignment			Bu_Globulin_2_Contig 17295 (10)
Good?	Assigned	Sequence	Prob	Mascot Ion score	Mascot Identity score	X! Tandem	NTT	Modifications	Observed	Actual Mass	Charge	Delta AMU	Delta PPM	Start	Stop	Other Proteins	Spectrum ID
TRUE	TRUE	(R)SLTGEKPR(Y)	0.95	36.76	24.7857		2		444.251	886.488	2	0.000965	1.087	268	275		File: 080609-B128-fl-SDS-tryp-CNF-spot_104.wiff, Sample: 080609-B128-fl-SDS-tryp-CNF-spot_104 (sample number 1), Elution: 10.058 min, Period: 1, Cycle(s): 585 (Experiment 2)
TRUE	TRUE	(R)FDHELLR(G)	0.95	41.03	24.8996		2		465.241	928.467	2	-0.009829	-10.57	82	88		File: 080609-B128-fl-SDS-tryp-CNF-spot_104.wiff, Sample: 080609-B128-fl-SDS-tryp-CNF-spot_104 (sample number 1), Elution: 11.677 min, Period: 1, Cycle(s): 653 (Experiment 2)
TRUE	TRUE	(R)IYIVVEGR(D)	0.95	55.39	25.955		2		474.769	947.524	2	-0.01985	-20.93	323	330		File: 080609-B128-fl-SDS-tryp-CNF-spot_104.wiff, Sample: 080609-B128-fl-SDS-tryp-CNF-spot_104 (sample number 1), Elution: 12.018 min, Period: 1, Cycle(s): 667 (Experiment 2)
TRUE	TRUE	(R)VAcLDAAPR(A)	0.95	46.99	25.0786		2	Propionamide (+71)	493.757	985.5	2	-0.001968	-1.995	96	104		File: 080609-B128-fl-SDS-tryp-CNF-spot_104.wiff, Sample: 080609-B128-fl-SDS-tryp-CNF-spot_104 (sample number 1), Elution: 10.757 min, Period: 1, Cycle(s): 617 (Experiment 2)
TRUE	TRUE	(K)ALAFPQQAR(E)	0.91	24.92	25.5509		2		501.273	1000.53	2	-0.01487	-14.85	469	477		File: 080609-B128-fl-SDS-tryp-CNF-spot_104.wiff, Sample: 080609-B128-fl-SDS-tryp-CNF-spot_104 (sample number 1), Elution: 11.609 min, Period: 1, Cycle(s): 652 (Experiment 2)
TRUE	TRUE	(R)GGGGGSGSEKEDIQPR(S)	0.95	50.14	25.7171		2		510.9	1529.68	3	-0.02837	-18.53	252	267		File: 080609-B128-fl-SDS-tryp-CNF-spot_104.wiff, Sample: 080609-B128-fl-SDS-tryp-CNF-spot_104 (sample number 1), Elution: 9.888 min, Period: 1, Cycle(s): 578 (Experiment 2)
TRUE	TRUE	(R)EGEGVLVLLR(N)	0.95	62.61	26.1595		2		542.815	1083.62	2	-0.01264	-11.66	122	131		File: 080609-B128-fl-SDS-tryp-CNF-spot_104.wiff, Sample: 080609-B128-fl-SDS-tryp-CNF-spot_104 (sample number 1), Elution: 13.587 min, Period: 1, Cycle(s): 729 (Experiment 2)
TRUE	TRUE	(R)EGEGVLVLLR(N)	0.95	79.46	26.1595	4.63827	2		542.827	1083.64	2	0.01126	10.38	122	131		File: 100309-B128-fl-SDS-tryp-spot_104.wiff, Sample: 100309-B128-fl-SDS-tryp-spot_104 (sample number 1), Elution: 13.283 min, Period: 1, Cycle(s): 690 (Experiment 2)
TRUE	TRUE	(R)AFLQPSHYDADEIAFVR(E)	0.95	38.71	26.2428		2		660.321	1977.94	3	-0.0176	-8.896	105	121		File: 080609-B128-fl-SDS-tryp-CNF-spot_104.wiff, Sample: 080609-B128-fl-SDS-tryp-CNF-spot_104 (sample number 1), Elution: 13.127 min, Period: 1, Cycle(s): 714 (Experiment 2)
TRUE	TRUE	(R)EGDVFVIPAGSIVYSANTHR(S)	0.95	78.71	27.2754		2		711.356	2131.05	3	-0.02385	-11.19	142	161		File: 080609-B128-fl-SDS-tryp-CNF-spot_104.wiff, Sample: 080609-B128-fl-SDS-tryp-CNF-spot_104 (sample number 1), Elution: 13.314 min, Period: 1, Cycle(s): 722 (Experiment 2)
TRUE	TRUE	(R)AQPESVFVPGPQQQR(R)	0.95	44.45	25.7864		2		834.422	1666.83	2	-0.01301	-7.802	486	500		File: 080609-B128-fl-SDS-tryp-CNF-spot_104.wiff, Sample: 080609-B128-fl-SDS-tryp-CNF-spot_104 (sample number 1), Elution: 11.763 min, Period: 1, Cycle(s): 655 (Experiment 2)

## Sheet: Spot 106
Spot 106			Blast of this sequence: closest matches are to globulin-2's and globulin-1's in other species, but not great matches to anything.
Bu Globulin-2 Contig 18428			Closest wheat match is to the "globulin 3" gb|ACJ65514.1| gene "Glo-3A" of Loit et al, but it is a distant match.
Scaffold Assignment		Bu Globulin-2 Contig 18428 (11)
Our Assignment		Bu Globulin-2 Contig 18428 (11)
Good?	Assigned	Sequence	Prob	Mascot Ion score	Mascot Identity score	X! Tandem	NTT	Modifications	Observed	Actual Mass	Charge	Delta AMU	Delta PPM	Start	Stop	Other Proteins	Spectrum ID
TRUE	TRUE	(R)SLTGEKPR(Y)	0.95	39.86	24.7857		2		444.241	886.467	2	-0.01983	-22.34	274	281		File: 070516-B128-fl-SDS-tryp-CNF-spot_106.wiff, Sample: 070516-B128-fl-SDS-tryp-CNF-spot_106 (sample number 1), Elution: 11.332 min, Period: 1, Cycle(s): 663 (Experiment 2)
TRUE	TRUE	(R)VAYLDAAPR(A)	0.95	53.96	25.8771		2		488.258	974.502	2	-0.01688	-17.3	104	112		File: 070516-B128-fl-SDS-tryp-CNF-spot_106.wiff, Sample: 070516-B128-fl-SDS-tryp-CNF-spot_106 (sample number 1), Elution: 12.627 min, Period: 1, Cycle(s): 730 (Experiment 2)
TRUE	TRUE	(R)GGGGSGSEKEDIQPR(S)	0.95	53.47	25.6937		2		491.897	1472.67	3	-0.01719	-11.66	259	273		File: 070516-B128-fl-SDS-tryp-CNF-spot_106.wiff, Sample: 070516-B128-fl-SDS-tryp-CNF-spot_106 (sample number 1), Elution: 11.128 min, Period: 1, Cycle(s): 654 (Experiment 2)
TRUE	TRUE	(R)EGEGVLVLLR(N)	0.95	79.52	26.1595		2		542.815	1083.61	2	-0.01415	-13.05	130	139		File: 070516-B128-fl-SDS-tryp-CNF-spot_106.wiff, Sample: 070516-B128-fl-SDS-tryp-CNF-spot_106 (sample number 1), Elution: 15.131 min, Period: 1, Cycle(s): 844 (Experiment 2)
TRUE	TRUE	(L)KQLDEAAKAL(S)	0.95	40.64	29.2993	4.16115	2		543.816	1085.62	2	0.009791	9.01	467	476		File: 080721-B128-fl-SDS-chymo-CN-spot_106.wiff, Sample: 080721-B128-fl-SDS-chymo-CN-spot_106 (sample number 1), Elution: 11.39 min, Period: 1, Cycle(s): 614 (Experiment 2)
TRUE	TRUE	(R)AQPESVFVAGPQQQR(R)	0.95	67.47	25.966		2		547.942	1640.81	3	-0.02193	-13.36	492	506		File: 070516-B128-fl-SDS-tryp-CNF-spot_106.wiff, Sample: 070516-B128-fl-SDS-tryp-CNF-spot_106 (sample number 1), Elution: 12.934 min, Period: 1, Cycle(s): 733 (Experiment 2)
TRUE	TRUE	(R)SGGSGRPYHFGQESYR(E)	0.91	37.01	26.2531		2		595.596	1783.77	3	-0.03721	-20.85	59	74		File: 070516-B128-fl-SDS-tryp-CNF-spot_106.wiff, Sample: 070516-B128-fl-SDS-tryp-CNF-spot_106 (sample number 1), Elution: 12.456 min, Period: 1, Cycle(s): 723 (Experiment 2)
TRUE	TRUE	(R)EGDVIVIPAGSIVYSANTHR(S)	0.95	78.74	26.3144		2		700.029	2097.06	3	-0.02205	-10.51	150	169		File: 070516-B128-fl-SDS-tryp-CNF-spot_106.wiff, Sample: 070516-B128-fl-SDS-tryp-CNF-spot_106 (sample number 1), Elution: 14.433 min, Period: 1, Cycle(s): 806 (Experiment 2)
TRUE	TRUE	(F)FLIGSGDERPQSF(L)	0.95			3.01773	2		726.87	1451.72	2	0.02006	13.81	192	204		File: 080721-B128-fl-SDS-chymo-CN-spot_106.wiff, Sample: 080721-B128-fl-SDS-chymo-CN-spot_106 (sample number 1), Elution: 13.22 min, Period: 1, Cycle(s): 640 (Experiment 2)
TRUE	TRUE	(F)ESKSKGEGEIYEASEEQIREL(S)	0.95	55.88	25.065	8.11351	2		804.405	2410.19	3	0.04252	17.64	229	249		File: 080721-B128-fl-SDS-chymo-CN-spot_106.wiff, Sample: 080721-B128-fl-SDS-chymo-CN-spot_106 (sample number 1), Elution: 12.792 min, Period: 1, Cycle(s): 636 (Experiment 2)
TRUE	TRUE	(F)cIREGDVIVIPAGSIVY(S)	0.92	24.7	26.6181		2	Propionamide (+71)	938.019	1874.02	2	0.0258	13.76	147	163		File: 080721-B128-fl-SDS-chymo-CN-spot_106.wiff, Sample: 080721-B128-fl-SDS-chymo-CN-spot_106 (sample number 1), Elution: 14.144 min, Period: 1, Cycle(s): 658 (Experiment 2)

## Sheet: Spot 107
Spot 107
Omega-gliadin							Lower standards allow 3 peptides to be assigned to this sequence.
Scaffold Assignment		Omega-gliadin TC262770_3 (2)
Our Assignment
Good?	Assigned	Sequence	Prob	Mascot Ion score	Mascot Identity score	X! Tandem	NTT	Modifications	Observed	Actual Mass	Charge	Delta AMU	Delta PPM	Start	Stop	Other Proteins	Spectrum ID
TRUE	TRUE	(Q)SFPQPQPQQPQQPS(I)	0.91			3.17393	1		531.941	1592.8	3	0.04103	25.75	324	337		File: 100304-B128-fl-SDS-thermo-spot_107.wiff, Sample: 100304-B128-fl-SDS-thermo-spot_107 (sample number 1), Elution: 10.005 min, Period: 1, Cycle(s): 548 (Experiment 3)
TRUE	TRUE	(E)LQQPIPQQPQQPFP(L)	0.95			6.19382	2		549.303	1644.89	3	0.02554	15.52	238	251		File: 100304-B128-fl-SDS-thermo-spot_107.wiff, Sample: 100304-B128-fl-SDS-thermo-spot_107 (sample number 1), Elution: 11.777 min, Period: 1, Cycle(s): 565 (Experiment 2)

## Sheet: Spot 108
Spot 108
ADP-GP small subunit and Beta-Amylase Bu2
Scaffold Assignments		ADP-glucose pyrophosphorylase small subunit, gi7340287, AAF61173.1 (26) and Beta-amylase Bu2 (6)
Our Assignments		ADP-glucose pyrophosphorylase small subunit, gi7340287, AAF61173.1 (26) and Beta-amylase Bu2 (6)
Good?	Assigned	Sequence	Prob	Mascot Ion score	Mascot Identity score	X! Tandem	NTT	Modifications	Observed	Actual Mass	Charge	Delta AMU	Delta PPM	Start	Stop	Other Proteins	Spectrum ID
TRUE	TRUE	(K)GGIPIGIGK(N)	0.95	34.04	23.9094		2		406.254	810.493	2	-0.003813	-4.699	407	415		File: 080609-B128-fl-SDS-tryp-CNF-spot_108.wiff, Sample: 080609-B128-fl-SDS-tryp-CNF-spot_108 (sample number 1), Elution: 11.8 min, Period: 1, Cycle(s): 624 (Experiment 2)
TRUE	TRUE	(R)ATAFGLMK(I)	0.95	36.45	24.9831		2		419.726	837.438	2	-0.004397	-5.244	200	207		File: 080609-B128-fl-SDS-tryp-CNF-spot_108.wiff, Sample: 080609-B128-fl-SDS-tryp-CNF-spot_108 (sample number 1), Elution: 12.141 min, Period: 1, Cycle(s): 629 (Experiment 2)
TRUE	TRUE	(R)ETDGYFIK(S)	0.95	40.38	25.1983		2		486.738	971.461	2	0.000985	1.013	448	455		File: 080609-B128-fl-SDS-tryp-CNF-spot_108.wiff, Sample: 080609-B128-fl-SDS-tryp-CNF-spot_108 (sample number 1), Elution: 11.68 min, Period: 1, Cycle(s): 623 (Experiment 2)
TRUE	TRUE	(K)DALLPSGTVI(-)	0.95	27.7	24.4248		2		493.281	984.547	2	-0.002759	-2.799	464	473		File: 080609-B128-fl-SDS-tryp-CNF-spot_108.wiff, Sample: 080609-B128-fl-SDS-tryp-CNF-spot_108 (sample number 1), Elution: 13.507 min, Period: 1, Cycle(s): 643 (Experiment 3)
TRUE	TRUE	(F)AEKPKGEQL(K)	0.93	16.61	30.1536	2.14874	2		500.239	998.463	2	-0.07677	-76.81	218	226		File: 080618-B128-fl-SDS-chymo-CF-spot_108.wiff, Sample: 080618-B128-fl-SDS-chymo-CF-spot_108 (sample number 1), Elution: 10.417 min, Period: 1, Cycle(s): 600 (Experiment 2)
TRUE	TRUE	(K)HVMLQLLR(E)	0.95	50.35	25.2114		2		505.303	1008.59	2	4.102e-05	0.04063	260	267		File: 080609-B128-fl-SDS-tryp-CNF-spot_108.wiff, Sample: 080609-B128-fl-SDS-tryp-CNF-spot_108 (sample number 1), Elution: 12.687 min, Period: 1, Cycle(s): 634 (Experiment 2)
TRUE	TRUE	(Y)LILAGDHLY(R)	0.95			2.52288	2		507.745	1013.48	2	-0.07835	-77.23	162	170		File: 080618-B128-fl-SDS-chymo-CF-spot_108.wiff, Sample: 080618-B128-fl-SDS-chymo-CF-spot_108 (sample number 1), Elution: 13.047 min, Period: 1, Cycle(s): 661 (Experiment 2)
TRUE	TRUE	(K)IHHSVVGLR(S)	0.93	25.71	25.977		2		509.3	1016.59	2	-0.001837	-1.805	366	374		File: 080609-B128-fl-SDS-tryp-CNF-spot_108.wiff, Sample: 080609-B128-fl-SDS-tryp-CNF-spot_108 (sample number 1), Elution: 11.032 min, Period: 1, Cycle(s): 615 (Experiment 2)
TRUE	TRUE	(K)HVmLQLLR(E)	0.95	39.9	25.092		2	Oxidation (+16)	513.301	1024.59	2	0.002756	2.687	260	267		File: 080609-B128-fl-SDS-tryp-CNF-spot_108.wiff, Sample: 080609-B128-fl-SDS-tryp-CNF-spot_108 (sample number 1), Elution: 12.209 min, Period: 1, Cycle(s): 630 (Experiment 2)
TRUE	TRUE	(R)AYGSNIGGYK(N)	0.95	70.71	25.6348		2		515.255	1028.5	2	0.002513	2.441	110	119		File: 080609-B128-fl-SDS-tryp-CNF-spot_108.wiff, Sample: 080609-B128-fl-SDS-tryp-CNF-spot_108 (sample number 1), Elution: 10.656 min, Period: 1, Cycle(s): 599 (Experiment 2)
TRUE	TRUE	(R)SAPIYTQPR(H)	0.95	40.56	25.7749		2		516.778	1031.54	2	0.002217	2.147	330	338		File: 080609-B128-fl-SDS-tryp-CNF-spot_108.wiff, Sample: 080609-B128-fl-SDS-tryp-CNF-spot_108 (sample number 1), Elution: 10.4 min, Period: 1, Cycle(s): 596 (Experiment 2)
TRUE	TRUE	(Y)KNEGFVEVL(A)	0.93	28.06	30.0732	0.376751	2		517.744	1033.47	2	-0.07063	-68.28	119	127		File: 080618-B128-fl-SDS-chymo-CF-spot_108.wiff, Sample: 080618-B128-fl-SDS-chymo-CF-spot_108 (sample number 1), Elution: 12.979 min, Period: 1, Cycle(s): 660 (Experiment 2)
TRUE	TRUE	(R)IIEFAEKPK(G)	0.95	31.94	25.9988		2		537.814	1073.61	2	0.000423	0.3936	214	222		File: 080609-B128-fl-SDS-tryp-CNF-spot_108.wiff, Sample: 080609-B128-fl-SDS-tryp-CNF-spot_108 (sample number 1), Elution: 11.544 min, Period: 1, Cycle(s): 621 (Experiment 3)
TRUE	TRUE	(R)EQcNVDGHK(S)	0.95	37.59	26.0853		2	Carbamidomethyl (+57)	543.735	1085.46	2	7.572e-05	0.06969	19	27		File: 080609-B128-fl-SDS-tryp-CNF-spot_108.wiff, Sample: 080609-B128-fl-SDS-tryp-CNF-spot_108 (sample number 1), Elution: 9.326 min, Period: 1, Cycle(s): 548 (Experiment 2)
TRUE	TRUE	(R)IIEFAEKPKGEQLK(A)	0.95	47.87	26.2941		2		543.974	1628.9	3	-0.01481	-9.088	214	227		File: 080609-B128-fl-SDS-tryp-CNF-spot_108.wiff, Sample: 080609-B128-fl-SDS-tryp-CNF-spot_108 (sample number 1), Elution: 11.561 min, Period: 1, Cycle(s): 622 (Experiment 2)
TRUE	TRUE	(K)TFPSPSPSKR(E)	0.95	34.99	26.2428		2		552.294	1102.57	2	-0.002655	-2.406	9	18		File: 080609-B128-fl-SDS-tryp-CNF-spot_108.wiff, Sample: 080609-B128-fl-SDS-tryp-CNF-spot_108 (sample number 1), Elution: 10.639 min, Period: 1, Cycle(s): 598 (Experiment 3)
TRUE	TRUE	(R)AKPAVPLGANYR(L)	0.95	50.41	26.0097		2		628.856	1255.7	2	-0.006345	-5.049	64	75		File: 080609-B128-fl-SDS-tryp-CNF-spot_108.wiff, Sample: 080609-B128-fl-SDS-tryp-CNF-spot_108 (sample number 1), Elution: 11.134 min, Period: 1, Cycle(s): 618 (Experiment 2)
TRUE	TRUE	(Y)NANLGITKKPIPDFSFY(D)	0.95			2.95861	2		642.295	1923.86	3	-0.1462	-75.98	311	327		File: 080618-B128-fl-SDS-chymo-CF-spot_108.wiff, Sample: 080618-B128-fl-SDS-chymo-CF-spot_108 (sample number 1), Elution: 13.645 min, Period: 1, Cycle(s): 669 (Experiment 2)
TRUE	TRUE	(R)AKEmPYIASmGIYVISK(H)	0.92	26.65	26.3749		2	Oxidation (+16), Oxidation (+16)	644.989	1931.94	3	-0.02954	-15.28	243	259		File: 080609-B128-fl-SDS-tryp-CNF-spot_108.wiff, Sample: 080609-B128-fl-SDS-tryp-CNF-spot_108 (sample number 1), Elution: 12.312 min, Period: 1, Cycle(s): 630 (Experiment 3)
TRUE	TRUE	(K)KPIPDFSFYDR(S)	0.95	71.71	24.8144		2		692.85	1383.68	2	0.001961	1.416	319	329		File: 080609-B128-fl-SDS-tryp-CNF-spot_108.wiff, Sample: 080609-B128-fl-SDS-tryp-CNF-spot_108 (sample number 1), Elution: 12.568 min, Period: 1, Cycle(s): 633 (Experiment 2)
TRUE	TRUE	(K)HADLNPHANDSVLGIILGGGAGTR(L)	0.95	109.2	25.7519		2		785.743	2354.21	3	-0.001809	-0.7681	32	55		File: 080609-B128-fl-SDS-tryp-CNF-spot_108.wiff, Sample: 080609-B128-fl-SDS-tryp-CNF-spot_108 (sample number 1), Elution: 13.798 min, Period: 1, Cycle(s): 648 (Experiment 2)
TRUE	TRUE	(K)IYVLTQFNSASLNR(H)	0.95	71.83	25.8995		2		813.441	1624.87	2	0.009421	5.794	92	105		File: 080609-B128-fl-SDS-tryp-CNF-spot_108.wiff, Sample: 080609-B128-fl-SDS-tryp-CNF-spot_108 (sample number 1), Elution: 13.148 min, Period: 1, Cycle(s): 637 (Experiment 3)
TRUE	TRUE	(K)AmMVDTTILGLDDAR(A)	0.95	127.79	26.5321		2	Oxidation (+16)	819.4	1636.79	2	0.004838	2.954	228	242		File: 080609-B128-fl-SDS-tryp-CNF-spot_108.wiff, Sample: 080609-B128-fl-SDS-tryp-CNF-spot_108 (sample number 1), Elution: 13.165 min, Period: 1, Cycle(s): 638 (Experiment 2)
TRUE	TRUE	(K)AmmVDTTILGLDDAR(A)	0.95	103.01	25.8206		2	Oxidation (+16), Oxidation (+16)	827.397	1652.78	2	0.004681	2.83	228	242		File: 080609-B128-fl-SDS-tryp-CNF-spot_108.wiff, Sample: 080609-B128-fl-SDS-tryp-CNF-spot_108 (sample number 1), Elution: 12.79 min, Period: 1, Cycle(s): 634 (Experiment 3)
TRUE	TRUE	(K)SGIVTVIKDALLPSGTVI(-)	0.95	35.28	26.4542		2		892.028	1782.04	2	-0.009825	-5.51	456	473		File: 080609-B128-fl-SDS-tryp-CNF-spot_108.wiff, Sample: 080609-B128-fl-SDS-tryp-CNF-spot_108 (sample number 1), Elution: 15.301 min, Period: 1, Cycle(s): 685 (Experiment 2)
TRUE	TRUE	(R)ETDADITVAALPmDEER(A)	0.95	52.66	26.8485		2	Oxidation (+16)	946.44	1890.87	2	0.01353	7.152	183	199		File: 080609-B128-fl-SDS-tryp-CNF-spot_108.wiff, Sample: 080609-B128-fl-SDS-tryp-CNF-spot_108 (sample number 1), Elution: 12.021 min, Period: 1, Cycle(s): 625 (Experiment 3)
TRUE	TRUE	(R)IGDNVMIINVDNVQEAAR(E)	0.95	49.27	25.7978		2		986.01	1970.01	2	0.01693	8.587	430	447		File: 080609-B128-fl-SDS-tryp-CNF-spot_108.wiff, Sample: 080609-B128-fl-SDS-tryp-CNF-spot_108 (sample number 1), Elution: 13.268 min, Period: 1, Cycle(s): 638 (Experiment 3)
TRUE	TRUE	(K)NEGFVEVLAAQQSPDNPDWFQGTADAVR(Q)	0.95	44.28	26.8124		2		1021.15	3060.44	3	0.0202	6.597	120	147		File: 080609-B128-fl-SDS-tryp-CNF-spot_108.wiff, Sample: 080609-B128-fl-SDS-tryp-CNF-spot_108 (sample number 1), Elution: 14.191 min, Period: 1, Cycle(s): 653 (Experiment 3)
Spot 108
ADP-Glucose Pyrophosphorylase and Beta-Amylase
Good?	Assigned	Sequence	Prob	Mascot Ion score	Mascot Identity score	X! Tandem	NTT	Modifications	Observed	Actual Mass	Charge	Delta AMU	Delta PPM	Start	Stop	Other Proteins	Spectrum ID
TRUE	TRUE	(K)ILDEANK(V)	0.95	27.08	25.5388		2		401.721	801.427	2	0.003379	4.211	276	282		File: 080609-B128-fl-SDS-tryp-CNF-spot_108.wiff, Sample: 080609-B128-fl-SDS-tryp-CNF-spot_108 (sample number 1), Elution: 10.025 min, Period: 1, Cycle(s): 580 (Experiment 2)
TRUE	TRUE	(R)NARPHGINK(S)	0.95	27.09	25.7864		2		503.78	1005.54	2	-0.002221	-2.207	396	404		File: 080609-B128-fl-SDS-tryp-CNF-spot_108.wiff, Sample: 080609-B128-fl-SDS-tryp-CNF-spot_108 (sample number 1), Elution: 9.957 min, Period: 1, Cycle(s): 579 (Experiment 2)
TRUE	TRUE	(K)LFGFTYLR(L)	0.95	51.6	25.7634		2		508.781	1015.55	2	-0.001409	-1.386	412	419		File: 080609-B128-fl-SDS-tryp-CNF-spot_108.wiff, Sample: 080609-B128-fl-SDS-tryp-CNF-spot_108 (sample number 1), Elution: 13.917 min, Period: 1, Cycle(s): 649 (Experiment 2)
TRUE	TRUE	(R)YDPTAYNTILR(N)	0.95	43.45	25.9988		2		663.839	1325.66	2	0.002445	1.843	385	395		File: 080609-B128-fl-SDS-tryp-CNF-spot_108.wiff, Sample: 080609-B128-fl-SDS-tryp-CNF-spot_108 (sample number 1), Elution: 12.329 min, Period: 1, Cycle(s): 631 (Experiment 2)
TRUE	TRUE	(R)NIEYLTLGVDDQPLFHGR(S)	0.95	52.44	26.9197		2		696.361	2086.06	3	0.01375	6.588	130	147		File: 080609-B128-fl-SDS-tryp-CNF-spot_108.wiff, Sample: 080609-B128-fl-SDS-tryp-CNF-spot_108 (sample number 1), Elution: 13.61 min, Period: 1, Cycle(s): 646 (Experiment 2)
TRUE	TRUE	(R)LSNQLVEGQNYVNFK(T)	0.95	50.59	26.0531		2		876.944	1751.87	2	-0.01143	-6.52	420	434		File: 080609-B128-fl-SDS-tryp-CNF-spot_108.wiff, Sample: 080609-B128-fl-SDS-tryp-CNF-spot_108 (sample number 1), Elution: 12.448 min, Period: 1, Cycle(s): 632 (Experiment 2)

## Sheet: Spot 109
Spot 109
ATP-synthase beta-subunit, mitochondrial
Scaffold Assignment		ATP-synthase beta-subunit, mitochondrial CAA52636 (13)
Our Assignment		ATP-synthase beta-subunit, mitochondrial CAA52636 (13)
Good?	Assigned	Sequence	Prob	Mascot Ion score	Mascot Identity score	X! Tandem	NTT	Modifications	Observed	Actual Mass	Charge	Delta AMU	Delta PPM	Start	Stop	Other Proteins	Spectrum ID
TRUE	TRUE	(R)IINVIGEPIDHK(G)	0.95	47.48	25.4283	3.11919	2		449.915	1346.72	3	-0.03422	-25.39	171	182		File: 100309-B128-fl-SDS-tryp-spot_109.wiff, Sample: 100309-B128-fl-SDS-tryp-spot_109 (sample number 1), Elution: 11.793 min, Period: 1, Cycle(s): 611 (Experiment 3)
TRUE	TRUE	(K)IGLFGGAGVGK(T)	0.95	41.4	25.8771	8.34679	2		488.264	974.514	2	-0.04114	-42.17	229	239		File: 100309-B128-fl-SDS-tryp-spot_109.wiff, Sample: 100309-B128-fl-SDS-tryp-spot_109 (sample number 1), Elution: 12.185 min, Period: 1, Cycle(s): 625 (Experiment 2)
TRUE	TRUE	(R)LVLEVAQHLGENVVR(T)	0.95	73.5	26.5418	7.85387	2		559.305	1674.89	3	-0.04871	-29.07	122	136		File: 100309-B128-fl-SDS-tryp-spot_109.wiff, Sample: 100309-B128-fl-SDS-tryp-spot_109 (sample number 1), Elution: 12.816 min, Period: 1, Cycle(s): 632 (Experiment 2)
TRUE	TRUE	(T)LATDLGGLQER(I)	0.95			4.82391	1		586.796	1171.58	2	-0.04315	-36.8	364	374		File: 100309-B128-fl-SDS-tryp-spot_109.wiff, Sample: 100309-B128-fl-SDS-tryp-spot_109 (sample number 1), Elution: 11.146 min, Period: 1, Cycle(s): 588 (Experiment 2)
TRUE	TRUE	(R)DAEGQDVLLFIDNIFR(F)	0.95	65	26.4048	3.52288	2		622.305	1863.89	3	-0.04426	-23.73	324	339		File: 100309-B128-fl-SDS-tryp-spot_109.wiff, Sample: 100309-B128-fl-SDS-tryp-spot_109 (sample number 1), Elution: 16.153 min, Period: 1, Cycle(s): 725 (Experiment 2)
TRUE	TRUE	(R)TIAmDGTEGLVR(G)	0.95	48.15	25.9218	4.82391	2	Oxidation (+16)	639.795	1277.58	2	-0.05359	-41.92	137	148		File: 100309-B128-fl-SDS-tryp-spot_109.wiff, Sample: 100309-B128-fl-SDS-tryp-spot_109 (sample number 1), Elution: 10.891 min, Period: 1, Cycle(s): 585 (Experiment 3)
TRUE	TRUE	(K)EGVQSFQGVLDGK(Y)	0.95	68.97	25.7749	5.3279	2		682.32	1362.63	2	-0.05302	-38.88	515	527		File: 100309-B128-fl-SDS-tryp-spot_109.wiff, Sample: 100309-B128-fl-SDS-tryp-spot_109 (sample number 1), Elution: 11.998 min, Period: 1, Cycle(s): 617 (Experiment 2)
TRUE	TRUE	(R)QISELGIYPAVDPLDSTSR(M)	0.95	43.06	26.6652	3.20066	2		687.668	2059.98	3	-0.06129	-29.74	417	435		File: 100309-B128-fl-SDS-tryp-spot_109.wiff, Sample: 100309-B128-fl-SDS-tryp-spot_109 (sample number 1), Elution: 13.054 min, Period: 1, Cycle(s): 634 (Experiment 3)
TRUE	TRUE	(K)VLNTGSPITVPVGR(A)	0.95	78	25.3656	4.92082	2		705.39	1408.76	2	-0.03914	-27.76	152	165		File: 100309-B128-fl-SDS-tryp-spot_109.wiff, Sample: 100309-B128-fl-SDS-tryp-spot_109 (sample number 1), Elution: 11.487 min, Period: 1, Cycle(s): 602 (Experiment 2)
TRUE	TRUE	(R)EAPAFVEQATEQQILVTGIK(V)	0.95	52.43	26.721	1.63827	2		724.701	2171.08	3	-0.06777	-31.2	196	215		File: 100309-B128-fl-SDS-tryp-spot_109.wiff, Sample: 100309-B128-fl-SDS-tryp-spot_109 (sample number 1), Elution: 12.952 min, Period: 1, Cycle(s): 634 (Experiment 2)
TRUE	TRUE	(R)IPSAVGYQPTLATDLGGLQER(I)	0.95	67.7	26.4147	4.14267	2		729.37	2185.09	3	-0.05166	-23.63	354	374		File: 100309-B128-fl-SDS-tryp-spot_109.wiff, Sample: 100309-B128-fl-SDS-tryp-spot_109 (sample number 1), Elution: 12.679 min, Period: 1, Cycle(s): 630 (Experiment 2)
TRUE	TRUE	(R)FDEGLPPILTALEVLDNSIR(L)	0.95	66.88	26.149	8	2		738.034	2211.08	3	-0.09952	-44.99	102	121		File: 100309-B128-fl-SDS-tryp-spot_109.wiff, Sample: 100309-B128-fl-SDS-tryp-spot_109 (sample number 1), Elution: 16.613 min, Period: 1, Cycle(s): 746 (Experiment 2)
TRUE	TRUE	(L)NTGSPITVPVGRATL(G)	0.95	59.19	28.5733	6.67778	2		741.928	1481.84	2	0.02087	14.07	154	168		File: 080721-B128-fl-SDS-chymo-CN-spot_109.wiff, Sample: 080721-B128-fl-SDS-chymo-CN-spot_109 (sample number 1), Elution: 12.864 min, Period: 1, Cycle(s): 637 (Experiment 3)

## Sheet: Spot 110
Spot 110
ADP-GPand Beta Amylase 1,2 or 3
Scaffold Assignment		ADP-glucose pyrophosphorylase small subunit, gi7340287, AAF61173.1 (10) and Beta-amylase Bu2 (4)
Our Assignment		ADP-glucose pyrophosphorylase small subunit, gi7340287, AAF61173.1 (26) and Beta-amylase Bu1, Bu2 or Bu3 (6)
Good?	Assigned	Sequence	Prob	Mascot Ion score	Mascot Identity score	X! Tandem	NTT	Modifications	Observed	Actual Mass	Charge	Delta AMU	Delta PPM	Start	Stop	Other Proteins	Spectrum ID
TRUE	TRUE	(K)SGIVTVIK(D)	0.95	32.81	25.8659		2		408.77	815.526	2	0.01433	17.55	456	463		File: 080609-B128-fl-SDS-tryp-CNF-spot_110.wiff, Sample: 080609-B128-fl-SDS-tryp-CNF-spot_110 (sample number 1), Elution: 11.56 min, Period: 1, Cycle(s): 643 (Experiment 2)
TRUE	TRUE	(R)ETDGYFIK(S)	0.95	43.75	25.1983		2		486.741	971.468	2	0.008125	8.355	448	455		File: 080609-B128-fl-SDS-tryp-CNF-spot_110.wiff, Sample: 080609-B128-fl-SDS-tryp-CNF-spot_110 (sample number 1), Elution: 11.492 min, Period: 1, Cycle(s): 642 (Experiment 2)
TRUE	TRUE	(K)HVMLQLLR(E)	0.95	38.22	25.2114		2		505.303	1008.59	2	0.001109	1.098	260	267		File: 080609-B128-fl-SDS-tryp-CNF-spot_110.wiff, Sample: 080609-B128-fl-SDS-tryp-CNF-spot_110 (sample number 1), Elution: 12.532 min, Period: 1, Cycle(s): 676 (Experiment 2)
TRUE	TRUE	(K)IHHSVVGLR(S)	0.94	25.49	25.977		2		509.313	1016.61	2	0.02292	22.52	366	374		File: 080609-B128-fl-SDS-tryp-CNF-spot_110.wiff, Sample: 080609-B128-fl-SDS-tryp-CNF-spot_110 (sample number 1), Elution: 10.912 min, Period: 1, Cycle(s): 629 (Experiment 2)
TRUE	TRUE	(K)HVmLQLLR(E)	0.95	41.12	25.092		2	Oxidation (+16)	513.306	1024.6	2	0.01266	12.35	260	267		File: 080609-B128-fl-SDS-tryp-CNF-spot_110.wiff, Sample: 080609-B128-fl-SDS-tryp-CNF-spot_110 (sample number 1), Elution: 12.072 min, Period: 1, Cycle(s): 667 (Experiment 2)
TRUE	TRUE	(R)AYGSNIGGYK(N)	0.95	45.8	25.6348		2		515.263	1028.51	2	0.01778	17.27	110	119		File: 080609-B128-fl-SDS-tryp-CNF-spot_110.wiff, Sample: 080609-B128-fl-SDS-tryp-CNF-spot_110 (sample number 1), Elution: 10.435 min, Period: 1, Cycle(s): 604 (Experiment 2)
TRUE	TRUE	(R)SAPIYTQPR(H)	0.95	36.42	25.7749		2		516.781	1031.55	2	0.007115	6.891	330	338		File: 080609-B128-fl-SDS-tryp-CNF-spot_110.wiff, Sample: 080609-B128-fl-SDS-tryp-CNF-spot_110 (sample number 1), Elution: 10.281 min, Period: 1, Cycle(s): 601 (Experiment 2)
TRUE	TRUE	(R)AKPAVPLGANYR(L)	0.95	32.56	26.0097		2		628.869	1255.72	2	0.01926	15.32	64	75		File: 080609-B128-fl-SDS-tryp-CNF-spot_110.wiff, Sample: 080609-B128-fl-SDS-tryp-CNF-spot_110 (sample number 1), Elution: 11.031 min, Period: 1, Cycle(s): 633 (Experiment 2)
TRUE	TRUE	(K)KPIPDFSFYDR(S)	0.9	21.88	24.8144		2		692.856	1383.7	2	0.01585	11.44	319	329		File: 080609-B128-fl-SDS-tryp-CNF-spot_110.wiff, Sample: 080609-B128-fl-SDS-tryp-CNF-spot_110 (sample number 1), Elution: 12.464 min, Period: 1, Cycle(s): 675 (Experiment 2)
TRUE	TRUE	(K)HADLNPHANDSVLGIILGGGAGTR(L)	0.95	47.16	25.7519		2		785.755	2354.24	3	0.03216	13.65	32	55		File: 080609-B128-fl-SDS-tryp-CNF-spot_110.wiff, Sample: 080609-B128-fl-SDS-tryp-CNF-spot_110 (sample number 1), Elution: 13.59 min, Period: 1, Cycle(s): 714 (Experiment 2)
TRUE	TRUE	(K)IYVLTQFNSASLNR(H)	0.95	68.02	25.8995		2		813.448	1624.88	2	0.02445	15.04	92	105		File: 080609-B128-fl-SDS-tryp-CNF-spot_110.wiff, Sample: 080609-B128-fl-SDS-tryp-CNF-spot_110 (sample number 1), Elution: 12.857 min, Period: 1, Cycle(s): 683 (Experiment 2)
The peptides fit any of the butte beta-amylasle sequences:
Good?	Assigned	Sequence	Prob	Mascot Ion score	Mascot Identity score	X! Tandem	NTT	Modifications	Observed	Actual Mass	Charge	Delta AMU	Delta PPM	Start	Stop	Other Proteins	Spectrum ID
TRUE	TRUE	(K)LFGFTYLR(L)	0.9	22.63	25.7634		2		508.789	1015.56	2	0.015	14.75	430	437		File: 080609-B128-fl-SDS-tryp-CNF-spot_110.wiff, Sample: 080609-B128-fl-SDS-tryp-CNF-spot_110 (sample number 1), Elution: 13.727 min, Period: 1, Cycle(s): 716 (Experiment 2)
TRUE	TRUE	(R)YDPTAYNTILR(N)	0.95	38.88	25.9988		2		663.849	1325.68	2	0.02217	16.71	403	413		File: 080609-B128-fl-SDS-tryp-CNF-spot_110.wiff, Sample: 080609-B128-fl-SDS-tryp-CNF-spot_110 (sample number 1), Elution: 12.14 min, Period: 1, Cycle(s): 668 (Experiment 2)
TRUE	TRUE	(R)NIEYLTLGVDDQPLFHGR(S)	0.95	57.16	26.9197		2		696.359	2086.05	3	0.005386	2.581	148	165		File: 080609-B128-fl-SDS-tryp-CNF-spot_110.wiff, Sample: 080609-B128-fl-SDS-tryp-CNF-spot_110 (sample number 1), Elution: 13.403 min, Period: 1, Cycle(s): 706 (Experiment 2)
TRUE	TRUE	(R)LSNQLVEGQNYVNFK(T)	0.95	30.28	26.0531		2		876.957	1751.9	2	0.01481	8.449	438	452		File: 080609-B128-fl-SDS-tryp-CNF-spot_110.wiff, Sample: 080609-B128-fl-SDS-tryp-CNF-spot_110 (sample number 1), Elution: 12.277 min, Period: 1, Cycle(s): 673 (Experiment 2)

## Sheet: Spot 113
Spot 113							A previous version detected the N-terminal peptide beginning ARQ
Omega-gliadins
Scaffold Assignment		Omega-gliadins TC2627770-3 (14) and Bu Omega D2 (3)
Our Assignment		Omega-gliadins TC2627770-3 (14) and Bu Omega D2 (3)
Good?	Assigned	Sequence	Prob	Mascot Ion score	Mascot Identity score	X! Tandem	NTT	Modifications	Observed	Actual Mass	Charge	Delta AMU	Delta PPM	Start	Stop	Other Proteins	Spectrum ID
TRUE	TRUE	(Q)LSQQLEQT(I)	0.95	34.76	31.0243	1.11919	2		473.737	945.46	2	-0.01717	-18.14	352	359		File: 080623-B128-fl-SDS-thermo-CF-spot_113.wiff, Sample: 080623-B128-fl-SDS-thermo-CF-spot_113 (sample number 1), Elution: 9.281 min, Period: 1, Cycle(s): 515 (Experiment 2)
TRUE	TRUE	(Y)GSSLTSIDGQ(*)	0.95			4.65758	2		482.7	963.386	2	-0.06497	-67.37	386	395		File: 080618-B128-fl-SDS-chymo-CF-spot_113.wiff, Sample: 080618-B128-fl-SDS-chymo-CF-spot_113 (sample number 1), Elution: 10.145 min, Period: 1, Cycle(s): 578 (Experiment 2)
TRUE	TRUE	(S)ILQPQQPF(L)	0.95	32.31	29.4101	3.88606	2		485.762	969.51	2	-0.01875	-19.32	338	345		File: 080623-B128-fl-SDS-thermo-CF-spot_113.wiff, Sample: 080623-B128-fl-SDS-thermo-CF-spot_113 (sample number 1), Elution: 11.727 min, Period: 1, Cycle(s): 541 (Experiment 2)
TRUE	TRUE	(Q)LQFPQQPEQ(I)	0.95	47.18	30.0518	4.11919	2		557.766	1113.52	2	-0.0284	-25.48	168	176	BU_Omega#D2(BQ804665)	File: 080623-B128-fl-SDS-thermo-CF-spot_113.wiff, Sample: 080623-B128-fl-SDS-thermo-CF-spot_113 (sample number 1), Elution: 11.009 min, Period: 1, Cycle(s): 535 (Experiment 2)
TRUE	TRUE	(Q)IIPQQPQQPF(L)	0.95	31.16	27.9657	0.552842	2		598.315	1194.62	2	-0.02443	-20.43	177	186	BU_Omega#D2(BQ804665)	File: 080623-B128-fl-SDS-thermo-CF-spot_113.wiff, Sample: 080623-B128-fl-SDS-thermo-CF-spot_113 (sample number 1), Elution: 11.368 min, Period: 1, Cycle(s): 538 (Experiment 2)
TRUE	TRUE	(Q)IIPQQPQQPFL(L)	0.95			3.82391	2		654.857	1307.7	2	-0.0252	-19.25	177	187	BU_Omega#D2(BQ804665)	File: 080623-B128-fl-SDS-thermo-CF-spot_113.wiff, Sample: 080623-B128-fl-SDS-thermo-CF-spot_113 (sample number 1), Elution: 12.292 min, Period: 1, Cycle(s): 547 (Experiment 2)
TRUE	TRUE	(Q)LFPELQQPIPQQPQQPFP(L)	0.95			5.07572	2		711.362	2131.06	3	-0.0468	-21.95	234	251	BU_Omega#D2(BQ804665)	File: 080623-B128-fl-SDS-thermo-CF-spot_113.wiff, Sample: 080623-B128-fl-SDS-thermo-CF-spot_113 (sample number 1), Elution: 13.29 min, Period: 1, Cycle(s): 587 (Experiment 2)
TRUE	TRUE	(Q)SQQSQQPFPGPQQ(L)	0.95			4.1549	1		728.826	1455.64	2	-0.03753	-25.77	221	233	BU_Omega#D2(BQ804665)	File: 080623-B128-fl-SDS-thermo-CF-spot_113.wiff, Sample: 080623-B128-fl-SDS-thermo-CF-spot_113 (sample number 1), Elution: 9.982 min, Period: 1, Cycle(s): 520 (Experiment 3)
TRUE	TRUE	(Q)LNPSNKELQSPQQS(F)	0.95	23.82	24.9831	2.58503	2		785.38	1568.75	2	-0.03381	-21.54	41	54		File: 080623-B128-fl-SDS-thermo-CF-spot_113.wiff, Sample: 080623-B128-fl-SDS-thermo-CF-spot_113 (sample number 1), Elution: 9.623 min, Period: 1, Cycle(s): 517 (Experiment 3)
TRUE	TRUE	(S)FSHQQQPFPQQPYPQQPYPS(Q)	0.93			4.33724	1		810.361	2428.06	3	-0.0641	-26.39	55	74		File: 080623-B128-fl-SDS-thermo-CF-spot_113.wiff, Sample: 080623-B128-fl-SDS-thermo-CF-spot_113 (sample number 1), Elution: 11.351 min, Period: 1, Cycle(s): 537 (Experiment 3)
TRUE	TRUE	(E)LQQPIPQQPQQPFP(L)	0.95			4.82391	2		823.415	1644.82	2	-0.04654	-28.28	238	251	BU_Omega#D2(BQ804665)	File: 080623-B128-fl-SDS-thermo-CF-spot_113.wiff, Sample: 080623-B128-fl-SDS-thermo-CF-spot_113 (sample number 1), Elution: 11.847 min, Period: 1, Cycle(s): 542 (Experiment 2)
TRUE	TRUE	(F)LQPQQQLSQQLEQT(I)	0.95			2.82391	2		834.912	1667.81	2	-0.03785	-22.68	346	359		File: 080623-B128-fl-SDS-thermo-CF-spot_113.wiff, Sample: 080623-B128-fl-SDS-thermo-CF-spot_113 (sample number 1), Elution: 11.471 min, Period: 1, Cycle(s): 538 (Experiment 3)
TRUE	TRUE	(P)FSQQPQQSQQSFPQPQPQQPQQPS(I)	0.92			4.00436	2		927.411	2779.21	3	-0.08363	-30.08	314	337		File: 080623-B128-fl-SDS-thermo-CF-spot_113.wiff, Sample: 080623-B128-fl-SDS-thermo-CF-spot_113 (sample number 1), Elution: 10.239 to 10.461 min, Period: 1, Cycle(s): 523, 526-527 (Experiment 2)
TRUE	TRUE	(P)LQPQQPFPQQPQQPFPQQPQQPFP(L)	0.95			5.1549	2		952.449	2854.33	3	-0.09337	-32.7	276	299		File: 080623-B128-fl-SDS-thermo-CF-spot_113.wiff, Sample: 080623-B128-fl-SDS-thermo-CF-spot_113 (sample number 1), Elution: 12.482 min, Period: 1, Cycle(s): 555 (Experiment 2)
Good?	Assigned	Sequence	Prob	Mascot Ion score	Mascot Identity score	X! Tandem	NTT	Modifications	Observed	Actual Mass	Charge	Delta AMU	Delta PPM	Start	Stop	Other Proteins	Spectrum ID
TRUE	FALSE	(Q)LQFPQQPEQ(I)	0.95	47.18	30.0518	4.11919	2		557.766	1113.52	2	-0.0284	-25.48	106	114	TC262770_3	File: 080623-B128-fl-SDS-thermo-CF-spot_113.wiff, Sample: 080623-B128-fl-SDS-thermo-CF-spot_113 (sample number 1), Elution: 11.009 min, Period: 1, Cycle(s): 535 (Experiment 2)
TRUE	FALSE	(Q)IIPQQPQQPF(L)	0.95	31.16	27.9657	0.552842	2		598.315	1194.62	2	-0.02443	-20.43	115	124	TC262770_3	File: 080623-B128-fl-SDS-thermo-CF-spot_113.wiff, Sample: 080623-B128-fl-SDS-thermo-CF-spot_113 (sample number 1), Elution: 11.368 min, Period: 1, Cycle(s): 538 (Experiment 2)
TRUE	FALSE	(Q)IIPQQPQQPFL(L)	0.95			3.82391	2		654.857	1307.7	2	-0.0252	-19.25	115	125	TC262770_3	File: 080623-B128-fl-SDS-thermo-CF-spot_113.wiff, Sample: 080623-B128-fl-SDS-thermo-CF-spot_113 (sample number 1), Elution: 12.292 min, Period: 1, Cycle(s): 547 (Experiment 2)
TRUE	FALSE	(Q)LFPELQQPIPQQPQQPFP(-)	0.95			5.07572	2		711.362	2131.06	3	-0.0468	-21.95	172	189	TC262770_3	File: 080623-B128-fl-SDS-thermo-CF-spot_113.wiff, Sample: 080623-B128-fl-SDS-thermo-CF-spot_113 (sample number 1), Elution: 13.29 min, Period: 1, Cycle(s): 587 (Experiment 2)
TRUE	FALSE	(Q)SQQSQQPFPGPQQ(L)	0.95			4.1549	1		728.826	1455.64	2	-0.03753	-25.77	159	171	TC262770_3	File: 080623-B128-fl-SDS-thermo-CF-spot_113.wiff, Sample: 080623-B128-fl-SDS-thermo-CF-spot_113 (sample number 1), Elution: 9.982 min, Period: 1, Cycle(s): 520 (Experiment 3)
TRUE	TRUE	(P)LQPQQPFPQQPQQPFPQPQ(L)	0.93			4.34679	2		753.361	2257.06	3	-0.068	-30.11	87	105		File: 080623-B128-fl-SDS-thermo-CF-spot_113.wiff, Sample: 080623-B128-fl-SDS-thermo-CF-spot_113 (sample number 1), Elution: 11.83 min, Period: 1, Cycle(s): 541 (Experiment 3)
TRUE	TRUE	(L)LESQQPFPQQPQQPFPQPQQ(L)	0.95	32.4	18.6923	5.27572	2		793.033	2376.08	3	-0.07456	-31.37	126	145		File: 080623-B128-fl-SDS-thermo-CF-spot_113.wiff, Sample: 080623-B128-fl-SDS-thermo-CF-spot_113 (sample number 1), Elution: 11.488 min, Period: 1, Cycle(s): 539 (Experiment 2)
TRUE	FALSE	(E)LQQPIPQQPQQPFP(-)	0.95			4.82391	2		823.415	1644.82	2	-0.04654	-28.28	176	189	TC262770_3	File: 080623-B128-fl-SDS-thermo-CF-spot_113.wiff, Sample: 080623-B128-fl-SDS-thermo-CF-spot_113 (sample number 1), Elution: 11.847 min, Period: 1, Cycle(s): 542 (Experiment 2)
TRUE	TRUE	(F)LLESQQPFPQQPQQPFPQPQQ(L)	0.95	34.94	15.7978	3.88606	2		830.728	2489.16	3	-0.07283	-29.25	125	145		File: 080623-B128-fl-SDS-thermo-CF-spot_113.wiff, Sample: 080623-B128-fl-SDS-thermo-CF-spot_113 (sample number 1), Elution: 11.967 to 12.172 min, Period: 1, Cycle(s): 543, 546 (Experiment 2)

## Sheet: Spot 115
Spot 115								Lower standards give more peptides TC2627770-3 (19) and Bu Omega D2 (3)
Omega-gliadin
Scaffold Assignment		Omega-gliadins TC2627770-3 (16) and Bu Omega D2 (2)
Our Assignment		Omega-gliadins TC2627770-3 (16) and Bu Omega D2 (2)
Good?	Assigned	Sequence	Prob	Mascot Ion score	Mascot Identity score	X! Tandem	NTT	Modifications	Observed	Actual Mass	Charge	Delta AMU	Delta PPM	Start	Stop	Other Proteins	Spectrum ID
TRUE	TRUE	(F)LQPQQQL(S)	0.95	26.99	28.9597	2.95861	2		427.753	853.491	2	0.02494	29.19	346	352		File: 100308-B128-fl-SDS-chymo-spot_115.wiff, Sample: 100308-B128-fl-SDS-chymo-spot_115 (sample number 1), Elution: 9.77 min, Period: 1, Cycle(s): 531 (Experiment 2)
TRUE	TRUE	(Y)GSSLTSIDGQ(*)	0.95			6.40894	2		482.752	963.49	2	0.03885	40.28	386	395		File: 100308-B128-fl-SDS-chymo-spot_115.wiff, Sample: 100308-B128-fl-SDS-chymo-spot_115 (sample number 1), Elution: 9.94 min, Period: 1, Cycle(s): 532 (Experiment 3)
TRUE	TRUE	(S)ILQPQQPF(L)	0.95	40.57	29.4101	1.24413	2		485.788	969.562	2	0.03302	34.02	338	345		File: 080623-B128-fl-SDS-thermo-CF-spot_115.wiff, Sample: 080623-B128-fl-SDS-thermo-CF-spot_115 (sample number 1), Elution: 11.964 min, Period: 1, Cycle(s): 609 (Experiment 3)
TRUE	TRUE	(F)PLRPQQPF(S)	0.94			2.19382	2		491.795	981.576	2	0.03607	36.71	307	314		File: 100308-B128-fl-SDS-chymo-spot_115.wiff, Sample: 100308-B128-fl-SDS-chymo-spot_115 (sample number 1), Elution: 11.013 min, Period: 1, Cycle(s): 541 (Experiment 3)
TRUE	TRUE	(F)TQPQQPTPL(Q)	0.95	23.41	29.6988	1.34679	2		505.231	1008.45	2	-0.07652	-75.81	100	108	BU_Omega#D2(BQ804665)	File: 080618-B128-fl-SDS-chymo-CF-spot_115.wiff, Sample: 080618-B128-fl-SDS-chymo-CF-spot_115 (sample number 1), Elution: 10.894 min, Period: 1, Cycle(s): 604 (Experiment 2)
TRUE	TRUE	(Q)LQFPQQPEQ(I)	0.95	43.54	30.0518	3.88606	2		557.797	1113.58	2	0.03359	30.13	168	176	BU_Omega#D2(BQ804665)	File: 080623-B128-fl-SDS-thermo-CF-spot_115.wiff, Sample: 080623-B128-fl-SDS-thermo-CF-spot_115 (sample number 1), Elution: 11.109 min, Period: 1, Cycle(s): 583 (Experiment 2)
TRUE	TRUE	(N)KELQSPQQSF(S)	0.95			3.00877	2		596.263	1190.51	2	-0.08236	-69.12	46	55		File: 080618-B128-fl-SDS-chymo-CF-spot_115.wiff, Sample: 080618-B128-fl-SDS-chymo-CF-spot_115 (sample number 1), Elution: 11.168 min, Period: 1, Cycle(s): 611 (Experiment 2)
TRUE	TRUE	(Q)IIPQQPQQPF(L)	0.95	30.06	27.9657	3.61979	2		598.341	1194.67	2	0.0282	23.58	177	186	BU_Omega#D2(BQ804665)	File: 080623-B128-fl-SDS-thermo-CF-spot_115.wiff, Sample: 080623-B128-fl-SDS-thermo-CF-spot_115 (sample number 1), Elution: 11.52 min, Period: 1, Cycle(s): 601 (Experiment 2)
TRUE	TRUE	(Q)IIPQQPQQPFL(L)	0.95			3.11919	2		654.885	1307.75	2	0.03075	23.5	177	187	BU_Omega#D2(BQ804665)	File: 080623-B128-fl-SDS-thermo-CF-spot_115.wiff, Sample: 080623-B128-fl-SDS-thermo-CF-spot_115 (sample number 1), Elution: 12.46 min, Period: 1, Cycle(s): 623 (Experiment 2)
TRUE	TRUE	(F)SHQQQPFPQQPY(P)	0.92			2.02228	2		742.877	1483.74	2	0.0554	37.31	56	67		File: 100308-B128-fl-SDS-chymo-spot_115.wiff, Sample: 100308-B128-fl-SDS-chymo-spot_115 (sample number 1), Elution: 10.536 min, Period: 1, Cycle(s): 537 (Experiment 3)
TRUE	TRUE	(Q)LQFPQQPEQIIPQQPQQPF(L)	0.95			6.60206	2		764.424	2290.25	3	0.07619	33.25	168	186		File: 100308-B128-fl-SDS-chymo-spot_115.wiff, Sample: 100308-B128-fl-SDS-chymo-spot_115 (sample number 1), Elution: 12.666 min, Period: 1, Cycle(s): 560 (Experiment 2)
TRUE	TRUE	(F)LQPQQQLSQQLEQT(I)	0.95			2.50864	2		834.951	1667.89	2	0.03932	23.56	346	359		File: 080623-B128-fl-SDS-thermo-CF-spot_115.wiff, Sample: 080623-B128-fl-SDS-thermo-CF-spot_115 (sample number 1), Elution: 11.622 min, Period: 1, Cycle(s): 601 (Experiment 3)
TRUE	TRUE	(P)LQPQQPFPLRPQQP(F)	0.95			5.85387	2		837.485	1672.95	2	0.04928	29.44	300	313		File: 080623-B128-fl-SDS-thermo-CF-spot_115.wiff, Sample: 080623-B128-fl-SDS-thermo-CF-spot_115 (sample number 1), Elution: 11.725 min, Period: 1, Cycle(s): 607 (Experiment 2)
TRUE	TRUE	(S)ILQPQQPFLQPQQQ(L)	0.95			3.18709	2		846.979	1691.94	2	0.04254	25.13	338	351		File: 080623-B128-fl-SDS-thermo-CF-spot_115.wiff, Sample: 080623-B128-fl-SDS-thermo-CF-spot_115 (sample number 1), Elution: 12.101 min, Period: 1, Cycle(s): 611 (Experiment 2)
TRUE	TRUE	(F)SQQPQQSQQSFPQPQPQQPQQPSILQPQQPF(L)	0.95	17.75	18.3251	2.02228	2		896.983	3583.9	4	0.1571	43.82	315	345		File: 100308-B128-fl-SDS-chymo-spot_115.wiff, Sample: 100308-B128-fl-SDS-chymo-spot_115 (sample number 1), Elution: 12.206 min, Period: 1, Cycle(s): 551 (Experiment 3)
TRUE	TRUE	(P)FSQQPQQSQQSFPQPQPQQPQQPS(I)	0.9			3.46852	2		927.462	2779.36	3	0.06779	24.38	314	337		File: 080623-B128-fl-SDS-thermo-CF-spot_115.wiff, Sample: 080623-B128-fl-SDS-thermo-CF-spot_115 (sample number 1), Elution: 10.46 min, Period: 1, Cycle(s): 554 (Experiment 2)
Good?	Assigned	Sequence	Prob	Mascot Ion score	Mascot Identity score	X! Tandem	NTT	Modifications	Observed	Actual Mass	Charge	Delta AMU	Delta PPM	Start	Stop	Other Proteins	Spectrum ID
TRUE	FALSE	(F)TQPQQPTPL(Q)	0.95	23.41	29.6988	1.34679	2		505.231	1008.45	2	-0.07652	-75.81	38	46	TC262770_3	File: 080618-B128-fl-SDS-chymo-CF-spot_115.wiff, Sample: 080618-B128-fl-SDS-chymo-CF-spot_115 (sample number 1), Elution: 10.894 min, Period: 1, Cycle(s): 604 (Experiment 2)
TRUE	FALSE	(Q)LQFPQQPEQ(I)	0.95	43.54	30.0518	3.88606	2		557.797	1113.58	2	0.03359	30.13	106	114	TC262770_3	File: 080623-B128-fl-SDS-thermo-CF-spot_115.wiff, Sample: 080623-B128-fl-SDS-thermo-CF-spot_115 (sample number 1), Elution: 11.109 min, Period: 1, Cycle(s): 583 (Experiment 2)
TRUE	FALSE	(Q)IIPQQPQQPF(L)	0.95	30.06	27.9657	3.61979	2		598.341	1194.67	2	0.0282	23.58	115	124	TC262770_3	File: 080623-B128-fl-SDS-thermo-CF-spot_115.wiff, Sample: 080623-B128-fl-SDS-thermo-CF-spot_115 (sample number 1), Elution: 11.52 min, Period: 1, Cycle(s): 601 (Experiment 2)
TRUE	FALSE	(Q)IIPQQPQQPFL(L)	0.95			3.11919	2		654.885	1307.75	2	0.03075	23.5	115	125	TC262770_3	File: 080623-B128-fl-SDS-thermo-CF-spot_115.wiff, Sample: 080623-B128-fl-SDS-thermo-CF-spot_115 (sample number 1), Elution: 12.46 min, Period: 1, Cycle(s): 623 (Experiment 2)
TRUE	TRUE	(P)LQPQQPFPQQPQQPFPQPQ(L)	0.91			3.67778	2		753.401	2257.18	3	0.05301	23.47	87	105		File: 080623-B128-fl-SDS-thermo-CF-spot_115.wiff, Sample: 080623-B128-fl-SDS-thermo-CF-spot_115 (sample number 1), Elution: 11.981 min, Period: 1, Cycle(s): 610 (Experiment 2)
TRUE	TRUE	(L)LESQQPFPQQPQQPFPQPQQ(L)	0.95	23.02	18.6332	2.65758	2		793.084	2376.23	3	0.08069	33.94	126	145		File: 080623-B128-fl-SDS-thermo-CF-spot_115.wiff, Sample: 080623-B128-fl-SDS-thermo-CF-spot_115 (sample number 1), Elution: 11.793 min, Period: 1, Cycle(s): 608 (Experiment 2)

## Sheet: Spot 116
Spot 116							Lower standards give 7 peptides
Omega-gliadin
Scaffold Assignment		Omega-gliadins TC2627770-3 (3)
Our Assignment		Omega-gliadins TC2627770-3 (3)
Good?	Assigned	Sequence	Prob	Mascot Ion score	Mascot Identity score	X! Tandem	NTT	Modifications	Observed	Actual Mass	Charge	Delta AMU	Delta PPM	Start	Stop	Other Proteins	Spectrum ID
TRUE	TRUE	(R)QLNPSNK(E)	0.95	34.94	25.0786		2		400.716	799.417	2	-0.001795	-2.243	40	46		File: 080609-B128-fl-SDS-tryp-CF-spot_116.wiff, Sample: 080609-B128-fl-SDS-tryp-CF-spot_116 (sample number 1), Elution: 9.19 min, Period: 1, Cycle(s): 540 (Experiment 2)
TRUE	TRUE	(Y)GSSLTSIDGQ(*)	0.95			3.60206	2		482.753	963.491	2	0.04034	41.82	386	395		File: 080902-B128-fl-SDS-chymo-CF-spot_116.wiff, Sample: 080902-B128-fl-SDS-chymo-CF-spot_116 (sample number 1), Elution: 14.295 to 15.202 min, Period: 1, Cycle(s): 796, 804 (Experiment 2)
TRUE	TRUE	(F)SHQQQPFPQQPY(P)	0.95			2.55284	2		742.877	1483.74	2	0.05435	36.6	56	67		File: 080902-B128-fl-SDS-chymo-CF-spot_116.wiff, Sample: 080902-B128-fl-SDS-chymo-CF-spot_116 (sample number 1), Elution: 15.58 min, Period: 1, Cycle(s): 808 (Experiment 2)

[truncated: 61 more sheets: Spot 118, Spot 119, Spot 119a, Spot 120, Spot 121, Spot 123, Spot 124, Spot 125, Spot 128, Spot 130, Spot 131, Spot 132, Spot 134, Spot 135, Spot 136, Spot 138, Spot 140, Spot 141, Spot 141a, Spot 143 …]
