# Supplementary material for: Deciphering the complexities of the wheat flour proteome using quantitative two-dimensional electrophoresis, three proteases and tandem mass spectrometry
Source: Proteome Sci. 2011 Feb 11;9:10. doi: 10.1186/1477-5956-9-10 (PMC3238214; doi:10.1186/1477-5956-9-10)
Supplement: Additional file 6 — Excel workbook summarizing the Scaffold data for spots 201 to 300. [file 1477-5956-9-10-S6.XLS]

## Sheet: Spot 201
Spot 201
Tritin and "avenin b-like"
Scaffold Assignment		Tritin TC235992_3 (34), TC11_321786_3 (3) and Ta_UGG55_S17986624_6 (2) and Farinin Bu-4 (Avenin b-like RS_UWI_10099_2_Y_850_1) (3)
Our Assignment		Three different Tritin sequences that each almost match BAA02948.1, and one (purinin?)
																							TSPANTGLTLATR
Good?	Assigned	Sequence	Prob	Mascot Ion score	Mascot Identity score	X! Tandem	NTT	Modifications	Observed	Actual Mass	Charge	Delta AMU	Delta PPM	Start	Stop	Other Proteins	Spectrum ID
TRUE	TRUE	(G)FGGTYRD(L)	0.95	26.76	31.1893	1.30103	2		408.199	814.384	2	0.0232	28.45	134	140	TC11_321786_3	File: 100304-B128-fl-SDS-thermo-spot_201.wiff, Sample: 100304-B128-fl-SDS-thermo-spot_201 (sample number 1), Elution: 10.156 min, Period: 1, Cycle(s): 569 (Experiment 2)
TRUE	TRUE	(K)LTNVALGR(Q)	0.91	29.38	24.3775		2		422.254	842.494	2	-0.003791	-4.494	148	155	Ta|UG55|#S17986624_6,TC11_321786_3,CK209164_4	File: 070515-B128-fl-SDS-tryp-CF-spot_201.wiff, Sample: 070515-B128-fl-SDS-tryp-CF-spot_201 (sample number 1), Elution: 11.027 to 11.283 min, Period: 1, Cycle(s): 621, 630 (Experiment 2)
TRUE	TRUE	(K)LTNVALGR(Q)	0.95	23.38	24.3775	2.92082	2		422.261	842.507	2	0.009259	10.98	148	155	Ta|UG55|#S17986624_6,TC11_321786_3,CK209164_4	File: 100309-B128-fl-SDS-tryp-spot_201.wiff, Sample: 100309-B128-fl-SDS-tryp-spot_201 (sample number 1), Elution: 11.005 to 11.328 min, Period: 1, Cycle(s): 613, 623 (Experiment 2)
TRUE	TRUE	(L)KTSPASTGL(T)	0.95	53.82	30.3981	2.55284	2		431.255	860.495	2	0.03419	39.68	89	97		File: 100308-B128-fl-SDS-chymo-spot_201.wiff, Sample: 100308-B128-fl-SDS-chymo-spot_201 (sample number 1), Elution: 9.887 min, Period: 1, Cycle(s): 550 (Experiment 2)
TRUE	TRUE	(R)DLLGDTDK(L)	0.95	51.18	25.6229	4.79588	2		438.724	875.434	2	0.01049	11.97	140	147	TC11_321786_3	File: 100309-B128-fl-SDS-tryp-spot_201.wiff, Sample: 100309-B128-fl-SDS-tryp-spot_201 (sample number 1), Elution: 11.43 min, Period: 1, Cycle(s): 623 (Experiment 3)
TRUE	TRUE	(K)TDAKPPPGK(A)	0.95	58.72	24.9136		2		455.758	909.502	2	0.009629	10.58	241	249	Ta|UG55|#S17986624_6,CK209164_4	File: 070515-B128-fl-SDS-tryp-CF-spot_201.wiff, Sample: 070515-B128-fl-SDS-tryp-CF-spot_201 (sample number 1), Elution: 9.221 min, Period: 1, Cycle(s): 542 (Experiment 2)
TRUE	TRUE	(R)QQmADAVTALYGR(T)	0.95	39.97	25.4777	2.38722	2	Oxidation (+16)	480.584	1438.73	3	0.04343	30.17	156	168	Ta|UG55|#S17986624_6,TC11_321786_3,CK209164_4	File: 100309-B128-fl-SDS-tryp-spot_201.wiff, Sample: 100309-B128-fl-SDS-tryp-spot_201 (sample number 1), Elution: 11.805 min, Period: 1, Cycle(s): 627 (Experiment 2)
TRUE	TRUE	(M)AKNVDKPLF(T)	0.95	39.48	29.6614	2.60206	2		516.321	1030.63	2	0.04511	43.73	26	34	TC11_321786_3	File: 100308-B128-fl-SDS-chymo-spot_201.wiff, Sample: 100308-B128-fl-SDS-chymo-spot_201 (sample number 1), Elution: 11.318 min, Period: 1, Cycle(s): 562 (Experiment 3)
TRUE	TRUE	(R)FQTVSGFVAGVLHPK(E)	0.95	51.82	25.7864		2		529.63	1585.87	3	0.005616	3.539	199	213	Ta|UG55|#S17986624_6,CK209164_4	File: 070515-B128-fl-SDS-tryp-CF-spot_201.wiff, Sample: 070515-B128-fl-SDS-tryp-CF-spot_201 (sample number 1), Elution: 13.978 min, Period: 1, Cycle(s): 701 (Experiment 2)
TRUE	TRUE	(R)FQTVSGFVAGVLHPK(E)	0.95	65.26	25.7864	2.82391	2		529.63	1585.87	3	0.005877	3.704	199	213	Ta|UG55|#S17986624_6,CK209164_4	File: 100309-B128-fl-SDS-tryp-spot_201.wiff, Sample: 100309-B128-fl-SDS-tryp-spot_201 (sample number 1), Elution: 13.95 min, Period: 1, Cycle(s): 672 (Experiment 2)
TRUE	TRUE	(P)VLPPIEPNVPPSRW(F)	0.95			4.88606	2		534.307	1599.9	3	0.02071	12.94	70	83	TC11_321786_3	File: 100304-B128-fl-SDS-thermo-spot_201.wiff, Sample: 100304-B128-fl-SDS-thermo-spot_201 (sample number 1), Elution: 12.827 min, Period: 1, Cycle(s): 642 (Experiment 2)
TRUE	TRUE	(H)IVLKTSPASTG(L)	0.95			3.0655	2		537.317	1072.62	2	0.005651	5.263	86	96		File: 100304-B128-fl-SDS-thermo-spot_201.wiff, Sample: 100304-B128-fl-SDS-thermo-spot_201 (sample number 1), Elution: 10.65 min, Period: 1, Cycle(s): 574 (Experiment 2)
TRUE	TRUE	(S)PASTGLTLATR(A)	0.95			8.22915	1		544.312	1086.61	2	0.006069	5.58	92	102		File: 100309-B128-fl-SDS-tryp-spot_201.wiff, Sample: 100309-B128-fl-SDS-tryp-spot_201 (sample number 1), Elution: 11.685 min, Period: 1, Cycle(s): 626 (Experiment 2)
TRUE	TRUE	(D)LLGDTDKLTN(V)	0.95			4.10791	2		545.289	1088.56	2	-0.008409	-7.718	141	150	TC11_321786_3	File: 100304-B128-fl-SDS-thermo-spot_201.wiff, Sample: 100304-B128-fl-SDS-thermo-spot_201 (sample number 1), Elution: 11.109 min, Period: 1, Cycle(s): 580 (Experiment 2)
TRUE	TRUE	(R)EAVTTLLLMVHEATR(F)	0.95	60.97	26.2531	4.09152	2		561.982	1682.92	3	0.0203	12.06	184	198	Ta|UG55|#S17986624_6,CK209164_4	File: 100309-B128-fl-SDS-tryp-spot_201.wiff, Sample: 100309-B128-fl-SDS-tryp-spot_201 (sample number 1), Elution: 14.513 min, Period: 1, Cycle(s): 678 (Experiment 2)
TRUE	TRUE	(H)NRPVLPPIEPNVPPSR(W)	0.95			7.56864	1		594.681	1781.02	3	0.02734	15.34	67	82	TC11_321786_3	File: 100309-B128-fl-SDS-tryp-spot_201.wiff, Sample: 100309-B128-fl-SDS-tryp-spot_201 (sample number 1), Elution: 12.162 min, Period: 1, Cycle(s): 630 (Experiment 3)
TRUE	TRUE	(Q)VNGWQDLSEAL(L)	0.95			3.4437	2		616.302	1230.59	2	0.000293	0.2379	228	238	Ta|UG55|#S17986624_6,TC11_321786_3,CK209164_4	File: 100304-B128-fl-SDS-thermo-spot_201.wiff, Sample: 100304-B128-fl-SDS-thermo-spot_201 (sample number 1), Elution: 13.743 min, Period: 1, Cycle(s): 690 (Experiment 2)
TRUE	TRUE	(G)FKSSDGTWWE(L)	0.95	38.87	29.4939	5.39794	2		621.771	1241.53	2	-0.007203	-5.797	111	120	Ta|UG55|#S17986624_6,TC11_321786_3,CK209164_4	File: 100304-B128-fl-SDS-thermo-spot_201.wiff, Sample: 100304-B128-fl-SDS-thermo-spot_201 (sample number 1), Elution: 12.589 min, Period: 1, Cycle(s): 634 (Experiment 2)
TRUE	TRUE	(R)ADNLYWEGFK(S)	0.95	54.45	26.3347		2		621.795	1241.57	2	0.003097	2.492	103	112	TC11_321786_3	File: 070515-B128-fl-SDS-tryp-CF-spot_201.wiff, Sample: 070515-B128-fl-SDS-tryp-CF-spot_201 (sample number 1), Elution: 13.023 min, Period: 1, Cycle(s): 672 (Experiment 2)
TRUE	TRUE	(R)ADNLYWEGFK(S)	0.95	52.57	26.3347	4	2		621.795	1241.58	2	0.003581	2.882	103	112	TC11_321786_3	File: 100309-B128-fl-SDS-tryp-spot_201.wiff, Sample: 100309-B128-fl-SDS-tryp-spot_201 (sample number 1), Elution: 13.115 min, Period: 1, Cycle(s): 659 (Experiment 2)
TRUE	TRUE	(R)NPGHSSHNRPVLPPIEPNVPPSR(W)	0.95	70.82	26.2221	4.05552	2		625.337	2497.32	4	0.0263	10.53	60	82		File: 100309-B128-fl-SDS-tryp-spot_201.wiff, Sample: 100309-B128-fl-SDS-tryp-spot_201 (sample number 1), Elution: 11.924 min, Period: 1, Cycle(s): 628 (Experiment 2)
TRUE	TRUE	(D)LLGDTDKLTNVA(L)	0.95			8.56864	2		630.341	1258.67	2	-0.01043	-8.282	141	152	TC11_321786_3	File: 100304-B128-fl-SDS-thermo-spot_201.wiff, Sample: 100304-B128-fl-SDS-thermo-spot_201 (sample number 1), Elution: 11.875 min, Period: 1, Cycle(s): 610 (Experiment 2)
TRUE	TRUE	(F)QTVSGF(V)	0.95	42.02	28.4757	2.29243	2		638.329	637.322	1	0.01454	22.78	200	205	Ta|UG55|#S17986624_6,TC11_321786_3,CK209164_4	File: 100308-B128-fl-SDS-chymo-spot_201.wiff, Sample: 100308-B128-fl-SDS-chymo-spot_201 (sample number 1), Elution: 10.194 min, Period: 1, Cycle(s): 553 (Experiment 2)
TRUE	TRUE	(K)TSPASTGLTLATR(A)	0.95	79.79	25.3148	4.38722	2		638.346	1274.68	2	-0.006329	-4.961	90	102		File: 100309-B128-fl-SDS-tryp-spot_201.wiff, Sample: 100309-B128-fl-SDS-tryp-spot_201 (sample number 1), Elution: 11.566 min, Period: 1, Cycle(s): 625 (Experiment 2)
TRUE	TRUE	(K)TSPASTGLTLATR(A)	0.95	83.01	25.3148		2		638.351	1274.69	2	0.003913	3.067	90	102		File: 070515-B128-fl-SDS-tryp-CF-spot_201.wiff, Sample: 070515-B128-fl-SDS-tryp-CF-spot_201 (sample number 1), Elution: 11.641 min, Period: 1, Cycle(s): 633 (Experiment 2)
TRUE	TRUE	(L)GDTDKLTNVALGR(Q)	0.95			4.31876	1		680.363	1358.71	2	-0.004475	-3.291	143	155	Ta|UG55|#S17986624_6,TC11_321786_3,CK209164_4	File: 100309-B128-fl-SDS-tryp-spot_201.wiff, Sample: 100309-B128-fl-SDS-tryp-spot_201 (sample number 1), Elution: 13.745 min, Period: 1, Cycle(s): 669 (Experiment 3)
TRUE	TRUE	(Y)RDLLGDTDKLTN(V)	0.95			3.18046	2		680.874	1359.73	2	0.03298	24.24	139	150	TC11_321786_3	File: 100308-B128-fl-SDS-chymo-spot_201.wiff, Sample: 100308-B128-fl-SDS-chymo-spot_201 (sample number 1), Elution: 11.08 min, Period: 1, Cycle(s): 560 (Experiment 3)
TRUE	TRUE	(H)SSHNRPVLPPIEPNVPPSR(W)	0.95			10.4559	1		698.391	2092.15	3	0.0332	15.86	64	82	TC11_321786_3	File: 100309-B128-fl-SDS-tryp-spot_201.wiff, Sample: 100309-B128-fl-SDS-tryp-spot_201 (sample number 1), Elution: 11.992 min, Period: 1, Cycle(s): 629 (Experiment 2)
TRUE	TRUE	(H)VGFGGTY(R)	0.95	20.49	29.652	1.67778	2		700.348	699.341	1	0.01836	26.22	132	138	Ta|UG55|#S17986624_6,TC11_321786_3,CK209164_4	File: 100308-B128-fl-SDS-chymo-spot_201.wiff, Sample: 100308-B128-fl-SDS-chymo-spot_201 (sample number 1), Elution: 10.841 min, Period: 1, Cycle(s): 558 (Experiment 3)
TRUE	TRUE	(T)LATRADNLYWEG(F)	0.95			4.14267	2		704.842	1407.67	2	-0.009235	-6.556	99	110	TC11_321786_3	File: 100304-B128-fl-SDS-thermo-spot_201.wiff, Sample: 100304-B128-fl-SDS-thermo-spot_201 (sample number 1), Elution: 12.232 min, Period: 1, Cycle(s): 622 (Experiment 2)
TRUE	TRUE	(H)NRPVLPPIEPNVPPSRWF(H)	0.95	45.44	25.4531	9.88606	2		705.753	2114.24	3	0.09372	44.31	67	84	TC11_321786_3	File: 100308-B128-fl-SDS-chymo-spot_201.wiff, Sample: 100308-B128-fl-SDS-chymo-spot_201 (sample number 1), Elution: 12.971 min, Period: 1, Cycle(s): 578 (Experiment 3)
TRUE	TRUE	(R)qQmADAVTALYGR(T)	0.95			4.22185	2	Oxidation (+16), Pyro-cmC (-17)	711.84	1421.67	2	0.004274	3.004	156	168	Ta|UG55|#S17986624_6,TC11_321786_3,CK209164_4	File: 100309-B128-fl-SDS-tryp-spot_201.wiff, Sample: 100309-B128-fl-SDS-tryp-spot_201 (sample number 1), Elution: 12.06 min, Period: 1, Cycle(s): 630 (Experiment 2)
TRUE	TRUE	(R)QQMADAVTALYGR(T)	0.95	92.44	25.3656	4.67778	2		712.351	1422.69	2	-0.004939	-3.469	156	168	Ta|UG55|#S17986624_6,TC11_321786_3,CK209164_4	File: 100309-B128-fl-SDS-tryp-spot_201.wiff, Sample: 100309-B128-fl-SDS-tryp-spot_201 (sample number 1), Elution: 12.485 min, Period: 1, Cycle(s): 646 (Experiment 2)
TRUE	TRUE	(R)QQMADAVTALYGR(T)	0.95	81.33	25.3656		2		712.361	1422.71	2	0.01448	10.17	156	168	Ta|UG55|#S17986624_6,TC11_321786_3,CK209164_4	File: 070515-B128-fl-SDS-tryp-CF-spot_201.wiff, Sample: 070515-B128-fl-SDS-tryp-CF-spot_201 (sample number 1), Elution: 12.528 min, Period: 1, Cycle(s): 655 (Experiment 2)
TRUE	TRUE	(R)QQmADAVTALYGR(T)	0.95	63.16	25.4777	5	2	Oxidation (+16)	720.335	1438.66	2	-0.03235	-22.47	156	168	Ta|UG55|#S17986624_6,TC11_321786_3,CK209164_4	File: 100309-B128-fl-SDS-tryp-spot_201.wiff, Sample: 100309-B128-fl-SDS-tryp-spot_201 (sample number 1), Elution: 11.788 min, Period: 1, Cycle(s): 626 (Experiment 3)
TRUE	TRUE	(R)QQmADAVTALYGR(T)	0.95	49.69	25.4777		2	Oxidation (+16)	720.355	1438.7	2	0.007536	5.234	156	168	Ta|UG55|#S17986624_6,TC11_321786_3,CK209164_4	File: 070515-B128-fl-SDS-tryp-CF-spot_201.wiff, Sample: 070515-B128-fl-SDS-tryp-CF-spot_201 (sample number 1), Elution: 11.88 min, Period: 1, Cycle(s): 635 (Experiment 2)
TRUE	TRUE	(L)ATRADNLYWEGF(K)	0.95			4.30103	2		721.859	1441.7	2	0.03979	27.58	100	111	TC11_321786_3	File: 100308-B128-fl-SDS-chymo-spot_201.wiff, Sample: 100308-B128-fl-SDS-chymo-spot_201 (sample number 1), Elution: 12.613 min, Period: 1, Cycle(s): 575 (Experiment 2)
TRUE	TRUE	(K)FTPIEK(M)	0.95	36.73	24.6982	2.18046	2		734.399	733.391	1	-0.00997	-13.58	254	259	Ta|UG55|#S17986624_6,CK209164_4	File: 100309-B128-fl-SDS-tryp-spot_201.wiff, Sample: 100309-B128-fl-SDS-tryp-spot_201 (sample number 1), Elution: 10.869 min, Period: 1, Cycle(s): 611 (Experiment 2)
TRUE	TRUE	(W)ELTPGLIPGATHVGF(G)	0.95			5.45593	2		754.933	1507.85	2	0.04719	31.28	120	134	Ta|UG55|#S17986624_6,CK209164_4	File: 100308-B128-fl-SDS-chymo-spot_201.wiff, Sample: 100308-B128-fl-SDS-chymo-spot_201 (sample number 1), Elution: 12.732 min, Period: 1, Cycle(s): 576 (Experiment 2)
TRUE	TRUE	(G)FKSSDGTWWELTPG(L)	0.95	54.61	24.5788	3.21467	2		805.869	1609.72	2	-0.01898	-11.78	111	124	Ta|UG55|#S17986624_6,TC11_321786_3,CK209164_4	File: 100304-B128-fl-SDS-thermo-spot_201.wiff, Sample: 100304-B128-fl-SDS-thermo-spot_201 (sample number 1), Elution: 13.404 min, Period: 1, Cycle(s): 673 (Experiment 2)
TRUE	TRUE	(L)TLATRADNLYWEGF(K)	0.95			8.72125	2		828.933	1655.85	2	0.05795	34.98	98	111	TC11_321786_3	File: 100308-B128-fl-SDS-chymo-spot_201.wiff, Sample: 100308-B128-fl-SDS-chymo-spot_201 (sample number 1), Elution: 12.869 min, Period: 1, Cycle(s): 578 (Experiment 2)
TRUE	TRUE	(K)AQVNGWQDLSEALLK(T)	0.95	95.13	26.5128	7.88606	2		836.426	1670.84	2	-0.02509	-15.01	226	240	Ta|UG55|#S17986624_6,TC11_321786_3,CK209164_4	File: 100309-B128-fl-SDS-tryp-spot_201.wiff, Sample: 100309-B128-fl-SDS-tryp-spot_201 (sample number 1), Elution: 14.189 min, Period: 1, Cycle(s): 674 (Experiment 2)
TRUE	TRUE	(K)AQVNGWQDLSEALLK(T)	0.95	76.95	26.5128		2		836.439	1670.86	2	0.001297	0.7758	226	240	Ta|UG55|#S17986624_6,TC11_321786_3,CK209164_4	File: 070515-B128-fl-SDS-tryp-CF-spot_201.wiff, Sample: 070515-B128-fl-SDS-tryp-CF-spot_201 (sample number 1), Elution: 14.353 min, Period: 1, Cycle(s): 720 (Experiment 2)
TRUE	TRUE	(K)SSDGTWWELTPGLIPGATHVGFGGTYR(D)	0.95	62.9	27.185	4.3279	2		954.8	2861.38	3	-0.000161	-0.05624	113	139	Ta|UG55|#S17986624_6,CK209164_4	File: 100309-B128-fl-SDS-tryp-spot_201.wiff, Sample: 100309-B128-fl-SDS-tryp-spot_201 (sample number 1), Elution: 14.445 min, Period: 1, Cycle(s): 677 (Experiment 2)
Good?	Assigned	Sequence	Prob	Mascot Ion score	Mascot Identity score	X! Tandem	NTT	Modifications	Observed	Actual Mass	Charge	Delta AMU	Delta PPM	Start	Stop	Other Proteins	Spectrum ID
TRUE	FALSE	(G)FGGTYRD(L)	0.95	26.76	31.1893	1.30103	2		408.199	814.384	2	0.0232	28.45	122	128	TC235992_3,TC11_280259_2	File: 100304-B128-fl-SDS-thermo-spot_201.wiff, Sample: 100304-B128-fl-SDS-thermo-spot_201 (sample number 1), Elution: 10.156 min, Period: 1, Cycle(s): 569 (Experiment 2)
TRUE	FALSE	(K)LTNVALGR(Q)	0.91	29.38	24.3775		2		422.254	842.494	2	-0.003791	-4.494	136	143	Ta|UG55|#S17986624_6,CK209164_4,TC235992_3,TC11_280259_2	File: 070515-B128-fl-SDS-tryp-CF-spot_201.wiff, Sample: 070515-B128-fl-SDS-tryp-CF-spot_201 (sample number 1), Elution: 11.027 to 11.283 min, Period: 1, Cycle(s): 621, 630 (Experiment 2)
TRUE	FALSE	(K)LTNVALGR(Q)	0.95	23.38	24.3775	2.92082	2		422.261	842.507	2	0.009259	10.98	136	143	Ta|UG55|#S17986624_6,CK209164_4,TC235992_3,TC11_280259_2	File: 100309-B128-fl-SDS-tryp-spot_201.wiff, Sample: 100309-B128-fl-SDS-tryp-spot_201 (sample number 1), Elution: 11.005 to 11.328 min, Period: 1, Cycle(s): 613, 623 (Experiment 2)
TRUE	TRUE	(K)TDAKPPAGKPPAK(F)	0.95	47.54	25.6585		2		426.581	1276.72	3	0.007691	6.019	231	243		File: 070515-B128-fl-SDS-tryp-CF-spot_201.wiff, Sample: 070515-B128-fl-SDS-tryp-CF-spot_201 (sample number 1), Elution: 9.851 min, Period: 1, Cycle(s): 570 (Experiment 3)
TRUE	TRUE	(K)TDAKPPAGKPPAK(F)	0.95	55.21	25.6585	6.02228	2		426.589	1276.75	3	0.03143	24.6	231	243		File: 100309-B128-fl-SDS-tryp-spot_201.wiff, Sample: 100309-B128-fl-SDS-tryp-spot_201 (sample number 1), Elution: 10.121 min, Period: 1, Cycle(s): 585 (Experiment 2)
TRUE	FALSE	(R)DLLGDTDK(L)	0.95	51.18	25.6229	4.79588	2		438.724	875.434	2	0.01049	11.97	128	135	TC235992_3,TC11_280259_2	File: 100309-B128-fl-SDS-tryp-spot_201.wiff, Sample: 100309-B128-fl-SDS-tryp-spot_201 (sample number 1), Elution: 11.43 min, Period: 1, Cycle(s): 623 (Experiment 3)
TRUE	FALSE	(R)QQmADAVTALYGR(T)	0.95	39.97	25.4777	2.38722	2	Oxidation (+16)	480.584	1438.73	3	0.04343	30.17	144	156	Ta|UG55|#S17986624_6,CK209164_4,TC235992_3,TC11_280259_2	File: 100309-B128-fl-SDS-tryp-spot_201.wiff, Sample: 100309-B128-fl-SDS-tryp-spot_201 (sample number 1), Elution: 11.805 min, Period: 1, Cycle(s): 627 (Experiment 2)
TRUE	FALSE	(M)AKNVDKPLF(T)	0.95	39.48	29.6614	2.60206	2		516.321	1030.63	2	0.04511	43.73	14	22	TC235992_3,TC11_280259_2	File: 100308-B128-fl-SDS-chymo-spot_201.wiff, Sample: 100308-B128-fl-SDS-chymo-spot_201 (sample number 1), Elution: 11.318 min, Period: 1, Cycle(s): 562 (Experiment 3)
TRUE	TRUE	(R)FQTVSGFVAGLLHPK(T)	0.95	57.36	25.5991	3.60206	2		534.303	1599.89	3	0.01109	6.924	187	201		File: 100309-B128-fl-SDS-tryp-spot_201.wiff, Sample: 100309-B128-fl-SDS-tryp-spot_201 (sample number 1), Elution: 14.582 min, Period: 1, Cycle(s): 679 (Experiment 2)
TRUE	FALSE	(P)VLPPIEPNVPPSRW(F)	0.95			4.88606	2		534.307	1599.9	3	0.02071	12.94	58	71	TC235992_3,TC11_280259_2	File: 100304-B128-fl-SDS-thermo-spot_201.wiff, Sample: 100304-B128-fl-SDS-thermo-spot_201 (sample number 1), Elution: 12.827 min, Period: 1, Cycle(s): 642 (Experiment 2)
TRUE	FALSE	(D)LLGDTDKLTN(V)	0.95			4.10791	2		545.289	1088.56	2	-0.008409	-7.718	129	138	TC235992_3,TC11_280259_2	File: 100304-B128-fl-SDS-thermo-spot_201.wiff, Sample: 100304-B128-fl-SDS-thermo-spot_201 (sample number 1), Elution: 11.109 min, Period: 1, Cycle(s): 580 (Experiment 2)
TRUE	FALSE	(H)NRPVLPPIEPNVPPSR(W)	0.95			7.56864	1		594.681	1781.02	3	0.02734	15.34	55	70	TC235992_3,TC11_280259_2	File: 100309-B128-fl-SDS-tryp-spot_201.wiff, Sample: 100309-B128-fl-SDS-tryp-spot_201 (sample number 1), Elution: 12.162 min, Period: 1, Cycle(s): 630 (Experiment 3)
TRUE	FALSE	(Q)VNGWQDLSEAL(L)	0.95			3.4437	2		616.302	1230.59	2	0.000293	0.2379	218	228	Ta|UG55|#S17986624_6,CK209164_4,TC235992_3,TC11_280259_2	File: 100304-B128-fl-SDS-thermo-spot_201.wiff, Sample: 100304-B128-fl-SDS-thermo-spot_201 (sample number 1), Elution: 13.743 min, Period: 1, Cycle(s): 690 (Experiment 2)
TRUE	FALSE	(G)FKSSDGTWWE(L)	0.95	38.87	29.4939	5.39794	2		621.771	1241.53	2	-0.007203	-5.797	99	108	Ta|UG55|#S17986624_6,CK209164_4,TC235992_3,TC11_280259_2	File: 100304-B128-fl-SDS-thermo-spot_201.wiff, Sample: 100304-B128-fl-SDS-thermo-spot_201 (sample number 1), Elution: 12.589 min, Period: 1, Cycle(s): 634 (Experiment 2)
TRUE	FALSE	(R)ADNLYWEGFK(S)	0.95	54.45	26.3347		2		621.795	1241.57	2	0.003097	2.492	91	100	TC235992_3,TC11_280259_2	File: 070515-B128-fl-SDS-tryp-CF-spot_201.wiff, Sample: 070515-B128-fl-SDS-tryp-CF-spot_201 (sample number 1), Elution: 13.023 min, Period: 1, Cycle(s): 672 (Experiment 2)
TRUE	FALSE	(R)ADNLYWEGFK(S)	0.95	52.57	26.3347	4	2		621.795	1241.58	2	0.003581	2.882	91	100	TC235992_3,TC11_280259_2	File: 100309-B128-fl-SDS-tryp-spot_201.wiff, Sample: 100309-B128-fl-SDS-tryp-spot_201 (sample number 1), Elution: 13.115 min, Period: 1, Cycle(s): 659 (Experiment 2)
TRUE	FALSE	(D)LLGDTDKLTNVA(L)	0.95			8.56864	2		630.341	1258.67	2	-0.01043	-8.282	129	140	TC235992_3,TC11_280259_2	File: 100304-B128-fl-SDS-thermo-spot_201.wiff, Sample: 100304-B128-fl-SDS-thermo-spot_201 (sample number 1), Elution: 11.875 min, Period: 1, Cycle(s): 610 (Experiment 2)
TRUE	FALSE	(F)QTVSGF(V)	0.95	42.02	28.4757	2.29243	2		638.329	637.322	1	0.01454	22.78	188	193	Ta|UG55|#S17986624_6,CK209164_4,TC235992_3,TC11_280259_2	File: 100308-B128-fl-SDS-chymo-spot_201.wiff, Sample: 100308-B128-fl-SDS-chymo-spot_201 (sample number 1), Elution: 10.194 min, Period: 1, Cycle(s): 553 (Experiment 2)
TRUE	TRUE	(K)TSPANTGLTLATR(A)	0.92	31.88	26.3347		2		651.857	1301.7	2	0.006123	4.7	78	90		File: 070515-B128-fl-SDS-tryp-CF-spot_201.wiff, Sample: 070515-B128-fl-SDS-tryp-CF-spot_201 (sample number 1), Elution: 11.743 min, Period: 1, Cycle(s): 633 (Experiment 3)
TRUE	FALSE	(L)GDTDKLTNVALGR(Q)	0.95			4.31876	1		680.363	1358.71	2	-0.004475	-3.291	131	143	Ta|UG55|#S17986624_6,CK209164_4,TC235992_3,TC11_280259_2	File: 100309-B128-fl-SDS-tryp-spot_201.wiff, Sample: 100309-B128-fl-SDS-tryp-spot_201 (sample number 1), Elution: 13.745 min, Period: 1, Cycle(s): 669 (Experiment 3)
TRUE	FALSE	(Y)RDLLGDTDKLTN(V)	0.95			3.18046	2		680.874	1359.73	2	0.03298	24.24	127	138	TC235992_3,TC11_280259_2	File: 100308-B128-fl-SDS-chymo-spot_201.wiff, Sample: 100308-B128-fl-SDS-chymo-spot_201 (sample number 1), Elution: 11.08 min, Period: 1, Cycle(s): 560 (Experiment 3)
TRUE	FALSE	(Q)SSHNRPVLPPIEPNVPPSR(W)	0.95			10.4559	1		698.391	2092.15	3	0.0332	15.86	52	70	TC235992_3,TC11_280259_2	File: 100309-B128-fl-SDS-tryp-spot_201.wiff, Sample: 100309-B128-fl-SDS-tryp-spot_201 (sample number 1), Elution: 11.992 min, Period: 1, Cycle(s): 629 (Experiment 2)
TRUE	FALSE	(Y)VGFGGTY(R)	0.95	20.49	29.652	1.67778	2		700.348	699.341	1	0.01836	26.22	120	126	Ta|UG55|#S17986624_6,CK209164_4,TC235992_3,TC11_280259_2	File: 100308-B128-fl-SDS-chymo-spot_201.wiff, Sample: 100308-B128-fl-SDS-chymo-spot_201 (sample number 1), Elution: 10.841 min, Period: 1, Cycle(s): 558 (Experiment 3)
TRUE	FALSE	(T)LATRADNLYWEG(F)	0.95			4.14267	2		704.842	1407.67	2	-0.009235	-6.556	87	98	TC235992_3,TC11_280259_2	File: 100304-B128-fl-SDS-thermo-spot_201.wiff, Sample: 100304-B128-fl-SDS-thermo-spot_201 (sample number 1), Elution: 12.232 min, Period: 1, Cycle(s): 622 (Experiment 2)
TRUE	FALSE	(H)NRPVLPPIEPNVPPSRWF(H)	0.95	45.44	25.4531	9.88606	2		705.753	2114.24	3	0.09372	44.31	55	72	TC235992_3,TC11_280259_2	File: 100308-B128-fl-SDS-chymo-spot_201.wiff, Sample: 100308-B128-fl-SDS-chymo-spot_201 (sample number 1), Elution: 12.971 min, Period: 1, Cycle(s): 578 (Experiment 3)
TRUE	FALSE	(R)qQmADAVTALYGR(T)	0.95			4.22185	2	Oxidation (+16), Pyro-cmC (-17)	711.84	1421.67	2	0.004274	3.004	144	156	Ta|UG55|#S17986624_6,CK209164_4,TC235992_3,TC11_280259_2	File: 100309-B128-fl-SDS-tryp-spot_201.wiff, Sample: 100309-B128-fl-SDS-tryp-spot_201 (sample number 1), Elution: 12.06 min, Period: 1, Cycle(s): 630 (Experiment 2)
TRUE	FALSE	(R)QQMADAVTALYGR(T)	0.95	92.44	25.3656	4.67778	2		712.351	1422.69	2	-0.004939	-3.469	144	156	Ta|UG55|#S17986624_6,CK209164_4,TC235992_3,TC11_280259_2	File: 100309-B128-fl-SDS-tryp-spot_201.wiff, Sample: 100309-B128-fl-SDS-tryp-spot_201 (sample number 1), Elution: 12.485 min, Period: 1, Cycle(s): 646 (Experiment 2)
TRUE	FALSE	(R)QQMADAVTALYGR(T)	0.95	81.33	25.3656		2		712.361	1422.71	2	0.01448	10.17	144	156	Ta|UG55|#S17986624_6,CK209164_4,TC235992_3,TC11_280259_2	File: 070515-B128-fl-SDS-tryp-CF-spot_201.wiff, Sample: 070515-B128-fl-SDS-tryp-CF-spot_201 (sample number 1), Elution: 12.528 min, Period: 1, Cycle(s): 655 (Experiment 2)
TRUE	FALSE	(R)QQmADAVTALYGR(T)	0.95	63.16	25.4777	5	2	Oxidation (+16)	720.335	1438.66	2	-0.03235	-22.47	144	156	Ta|UG55|#S17986624_6,CK209164_4,TC235992_3,TC11_280259_2	File: 100309-B128-fl-SDS-tryp-spot_201.wiff, Sample: 100309-B128-fl-SDS-tryp-spot_201 (sample number 1), Elution: 11.788 min, Period: 1, Cycle(s): 626 (Experiment 3)
TRUE	FALSE	(R)QQmADAVTALYGR(T)	0.95	49.69	25.4777		2	Oxidation (+16)	720.355	1438.7	2	0.007536	5.234	144	156	Ta|UG55|#S17986624_6,CK209164_4,TC235992_3,TC11_280259_2	File: 070515-B128-fl-SDS-tryp-CF-spot_201.wiff, Sample: 070515-B128-fl-SDS-tryp-CF-spot_201 (sample number 1), Elution: 11.88 min, Period: 1, Cycle(s): 635 (Experiment 2)
TRUE	FALSE	(L)ATRADNLYWEGF(K)	0.95			4.30103	2		721.859	1441.7	2	0.03979	27.58	88	99	TC235992_3,TC11_280259_2	File: 100308-B128-fl-SDS-chymo-spot_201.wiff, Sample: 100308-B128-fl-SDS-chymo-spot_201 (sample number 1), Elution: 12.613 min, Period: 1, Cycle(s): 575 (Experiment 2)
TRUE	FALSE	(G)FKSSDGTWWELTPG(L)	0.95	54.61	24.5788	3.21467	2		805.869	1609.72	2	-0.01898	-11.78	99	112	Ta|UG55|#S17986624_6,CK209164_4,TC235992_3,TC11_280259_2	File: 100304-B128-fl-SDS-thermo-spot_201.wiff, Sample: 100304-B128-fl-SDS-thermo-spot_201 (sample number 1), Elution: 13.404 min, Period: 1, Cycle(s): 673 (Experiment 2)
TRUE	FALSE	(L)TLATRADNLYWEGF(K)	0.95			8.72125	2		828.933	1655.85	2	0.05795	34.98	86	99	TC235992_3,TC11_280259_2	File: 100308-B128-fl-SDS-chymo-spot_201.wiff, Sample: 100308-B128-fl-SDS-chymo-spot_201 (sample number 1), Elution: 12.869 min, Period: 1, Cycle(s): 578 (Experiment 2)
TRUE	FALSE	(K)AQVNGWQDLSEALLK(T)	0.95	95.13	26.5128	7.88606	2		836.426	1670.84	2	-0.02509	-15.01	216	230	Ta|UG55|#S17986624_6,CK209164_4,TC235992_3,TC11_280259_2	File: 100309-B128-fl-SDS-tryp-spot_201.wiff, Sample: 100309-B128-fl-SDS-tryp-spot_201 (sample number 1), Elution: 14.189 min, Period: 1, Cycle(s): 674 (Experiment 2)
TRUE	FALSE	(K)AQVNGWQDLSEALLK(T)	0.95	76.95	26.5128		2		836.439	1670.86	2	0.001297	0.7758	216	230	Ta|UG55|#S17986624_6,CK209164_4,TC235992_3,TC11_280259_2	File: 070515-B128-fl-SDS-tryp-CF-spot_201.wiff, Sample: 070515-B128-fl-SDS-tryp-CF-spot_201 (sample number 1), Elution: 14.353 min, Period: 1, Cycle(s): 720 (Experiment 2)
Good?	Assigned	Sequence	Prob	Mascot Ion score	Mascot Identity score	X! Tandem	NTT	Modifications	Observed	Actual Mass	Charge	Delta AMU	Delta PPM	Start	Stop	Other Proteins	Spectrum ID
TRUE	FALSE	(K)LTNVALGR(Q)	0.91	29.38	24.3775		2		422.254	842.494	2	-0.003791	-4.494	198	205	TC11_321786_3,TC235992_3,TC11_280259_2	File: 070515-B128-fl-SDS-tryp-CF-spot_201.wiff, Sample: 070515-B128-fl-SDS-tryp-CF-spot_201 (sample number 1), Elution: 11.027 to 11.283 min, Period: 1, Cycle(s): 621, 630 (Experiment 2)
TRUE	FALSE	(K)LTNVALGR(Q)	0.95	23.38	24.3775	2.92082	2		422.261	842.507	2	0.009259	10.98	198	205	TC11_321786_3,TC235992_3,TC11_280259_2	File: 100309-B128-fl-SDS-tryp-spot_201.wiff, Sample: 100309-B128-fl-SDS-tryp-spot_201 (sample number 1), Elution: 11.005 to 11.328 min, Period: 1, Cycle(s): 613, 623 (Experiment 2)
TRUE	TRUE	(R)ALELFHK(S)	0.95	43.5	24.4716	3.56864	2		429.241	856.468	2	-0.01306	-15.23	339	345		File: 100309-B128-fl-SDS-tryp-spot_201.wiff, Sample: 100309-B128-fl-SDS-tryp-spot_201 (sample number 1), Elution: 12.383 min, Period: 1, Cycle(s): 643 (Experiment 2)
TRUE	FALSE	(K)TDAKPPPGK(A)	0.95	58.72	24.9136		2		455.758	909.502	2	0.009629	10.58	291	299	TC235992_3,TC11_280259_2	File: 070515-B128-fl-SDS-tryp-CF-spot_201.wiff, Sample: 070515-B128-fl-SDS-tryp-CF-spot_201 (sample number 1), Elution: 9.221 min, Period: 1, Cycle(s): 542 (Experiment 2)
TRUE	FALSE	(R)QQmADAVTALYGR(T)	0.95	39.97	25.4777	2.38722	2	Oxidation (+16)	480.584	1438.73	3	0.04343	30.17	206	218	TC11_321786_3,TC235992_3,TC11_280259_2	File: 100309-B128-fl-SDS-tryp-spot_201.wiff, Sample: 100309-B128-fl-SDS-tryp-spot_201 (sample number 1), Elution: 11.805 min, Period: 1, Cycle(s): 627 (Experiment 2)
TRUE	FALSE	(R)FQTVSGFVAGVLHPK(E)	0.95	51.82	25.7864		2		529.63	1585.87	3	0.005616	3.539	249	263	TC235992_3,TC11_280259_2	File: 070515-B128-fl-SDS-tryp-CF-spot_201.wiff, Sample: 070515-B128-fl-SDS-tryp-CF-spot_201 (sample number 1), Elution: 13.978 min, Period: 1, Cycle(s): 701 (Experiment 2)
TRUE	FALSE	(R)FQTVSGFVAGVLHPK(E)	0.95	65.26	25.7864	2.82391	2		529.63	1585.87	3	0.005877	3.704	249	263	TC235992_3,TC11_280259_2	File: 100309-B128-fl-SDS-tryp-spot_201.wiff, Sample: 100309-B128-fl-SDS-tryp-spot_201 (sample number 1), Elution: 13.95 min, Period: 1, Cycle(s): 672 (Experiment 2)
TRUE	FALSE	(R)EAVTTLLLMVHEATR(F)	0.95	60.97	26.2531	4.09152	2		561.982	1682.92	3	0.0203	12.06	234	248	TC235992_3,TC11_280259_2	File: 100309-B128-fl-SDS-tryp-spot_201.wiff, Sample: 100309-B128-fl-SDS-tryp-spot_201 (sample number 1), Elution: 14.513 min, Period: 1, Cycle(s): 678 (Experiment 2)
TRUE	TRUE	(R)DPLGDTDKLTNVALGR(Q)	0.95	54.1	26.5992		2		562.304	1683.89	3	0.01016	6.031	190	205		File: 070515-B128-fl-SDS-tryp-CF-spot_201.wiff, Sample: 070515-B128-fl-SDS-tryp-CF-spot_201 (sample number 1), Elution: 12.784 min, Period: 1, Cycle(s): 667 (Experiment 2)
TRUE	FALSE	(Q)VNGWQDLSEAL(L)	0.95			3.4437	2		616.302	1230.59	2	0.000293	0.2379	278	288	TC11_321786_3,TC235992_3,TC11_280259_2	File: 100304-B128-fl-SDS-thermo-spot_201.wiff, Sample: 100304-B128-fl-SDS-thermo-spot_201 (sample number 1), Elution: 13.743 min, Period: 1, Cycle(s): 690 (Experiment 2)
TRUE	FALSE	(G)FKSSDGTWWE(L)	0.95	38.87	29.4939	5.39794	2		621.771	1241.53	2	-0.007203	-5.797	161	170	TC11_321786_3,TC235992_3,TC11_280259_2	File: 100304-B128-fl-SDS-thermo-spot_201.wiff, Sample: 100304-B128-fl-SDS-thermo-spot_201 (sample number 1), Elution: 12.589 min, Period: 1, Cycle(s): 634 (Experiment 2)
TRUE	FALSE	(F)QTVSGF(V)	0.95	42.02	28.4757	2.29243	2		638.329	637.322	1	0.01454	22.78	250	255	TC11_321786_3,TC235992_3,TC11_280259_2	File: 100308-B128-fl-SDS-chymo-spot_201.wiff, Sample: 100308-B128-fl-SDS-chymo-spot_201 (sample number 1), Elution: 10.194 min, Period: 1, Cycle(s): 553 (Experiment 2)
TRUE	FALSE	(L)GDTDKLTNVALGR(Q)	0.95			4.31876	1		680.363	1358.71	2	-0.004475	-3.291	193	205	TC11_321786_3,TC235992_3,TC11_280259_2	File: 100309-B128-fl-SDS-tryp-spot_201.wiff, Sample: 100309-B128-fl-SDS-tryp-spot_201 (sample number 1), Elution: 13.745 min, Period: 1, Cycle(s): 669 (Experiment 3)
TRUE	FALSE	(H)VGFGGTY(R)	0.95	20.49	29.652	1.67778	2		700.348	699.341	1	0.01836	26.22	182	188	TC11_321786_3,TC235992_3,TC11_280259_2	File: 100308-B128-fl-SDS-chymo-spot_201.wiff, Sample: 100308-B128-fl-SDS-chymo-spot_201 (sample number 1), Elution: 10.841 min, Period: 1, Cycle(s): 558 (Experiment 3)
TRUE	FALSE	(R)qQmADAVTALYGR(T)	0.95			4.22185	2	Oxidation (+16), Pyro-cmC (-17)	711.84	1421.67	2	0.004274	3.004	206	218	TC11_321786_3,TC235992_3,TC11_280259_2	File: 100309-B128-fl-SDS-tryp-spot_201.wiff, Sample: 100309-B128-fl-SDS-tryp-spot_201 (sample number 1), Elution: 12.06 min, Period: 1, Cycle(s): 630 (Experiment 2)
TRUE	FALSE	(R)QQMADAVTALYGR(T)	0.95	92.44	25.3656	4.67778	2		712.351	1422.69	2	-0.004939	-3.469	206	218	TC11_321786_3,TC235992_3,TC11_280259_2	File: 100309-B128-fl-SDS-tryp-spot_201.wiff, Sample: 100309-B128-fl-SDS-tryp-spot_201 (sample number 1), Elution: 12.485 min, Period: 1, Cycle(s): 646 (Experiment 2)
TRUE	FALSE	(R)QQMADAVTALYGR(T)	0.95	81.33	25.3656		2		712.361	1422.71	2	0.01448	10.17	206	218	TC11_321786_3,TC235992_3,TC11_280259_2	File: 070515-B128-fl-SDS-tryp-CF-spot_201.wiff, Sample: 070515-B128-fl-SDS-tryp-CF-spot_201 (sample number 1), Elution: 12.528 min, Period: 1, Cycle(s): 655 (Experiment 2)
TRUE	FALSE	(R)QQmADAVTALYGR(T)	0.95	63.16	25.4777	5	2	Oxidation (+16)	720.335	1438.66	2	-0.03235	-22.47	206	218	TC11_321786_3,TC235992_3,TC11_280259_2	File: 100309-B128-fl-SDS-tryp-spot_201.wiff, Sample: 100309-B128-fl-SDS-tryp-spot_201 (sample number 1), Elution: 11.788 min, Period: 1, Cycle(s): 626 (Experiment 3)
TRUE	FALSE	(R)QQmADAVTALYGR(T)	0.95	49.69	25.4777		2	Oxidation (+16)	720.355	1438.7	2	0.007536	5.234	206	218	TC11_321786_3,TC235992_3,TC11_280259_2	File: 070515-B128-fl-SDS-tryp-CF-spot_201.wiff, Sample: 070515-B128-fl-SDS-tryp-CF-spot_201 (sample number 1), Elution: 11.88 min, Period: 1, Cycle(s): 635 (Experiment 2)
TRUE	FALSE	(K)FTPIEK(M)	0.95	36.73	24.6982	2.18046	2		734.399	733.391	1	-0.00997	-13.58	304	309	TC235992_3,TC11_280259_2	File: 100309-B128-fl-SDS-tryp-spot_201.wiff, Sample: 100309-B128-fl-SDS-tryp-spot_201 (sample number 1), Elution: 10.869 min, Period: 1, Cycle(s): 611 (Experiment 2)
TRUE	FALSE	(W)ELTPGLIPGATHVGF(G)	0.95			5.45593	2		754.933	1507.85	2	0.04719	31.28	170	184	TC235992_3,TC11_280259_2	File: 100308-B128-fl-SDS-chymo-spot_201.wiff, Sample: 100308-B128-fl-SDS-chymo-spot_201 (sample number 1), Elution: 12.732 min, Period: 1, Cycle(s): 576 (Experiment 2)
TRUE	FALSE	(G)FKSSDGTWWELTPG(L)	0.95	54.61	24.5788	3.21467	2		805.869	1609.72	2	-0.01898	-11.78	161	174	TC11_321786_3,TC235992_3,TC11_280259_2	File: 100304-B128-fl-SDS-thermo-spot_201.wiff, Sample: 100304-B128-fl-SDS-thermo-spot_201 (sample number 1), Elution: 13.404 min, Period: 1, Cycle(s): 673 (Experiment 2)
TRUE	FALSE	(K)AQVNGWQDLSEALLK(T)	0.95	95.13	26.5128	7.88606	2		836.426	1670.84	2	-0.02509	-15.01	276	290	TC11_321786_3,TC235992_3,TC11_280259_2	File: 100309-B128-fl-SDS-tryp-spot_201.wiff, Sample: 100309-B128-fl-SDS-tryp-spot_201 (sample number 1), Elution: 14.189 min, Period: 1, Cycle(s): 674 (Experiment 2)
TRUE	FALSE	(K)AQVNGWQDLSEALLK(T)	0.95	76.95	26.5128		2		836.439	1670.86	2	0.001297	0.7758	276	290	TC11_321786_3,TC235992_3,TC11_280259_2	File: 070515-B128-fl-SDS-tryp-CF-spot_201.wiff, Sample: 070515-B128-fl-SDS-tryp-CF-spot_201 (sample number 1), Elution: 14.353 min, Period: 1, Cycle(s): 720 (Experiment 2)
TRUE	FALSE	(K)SSDGTWWELTPGLIPGATHVGFGGTYR(D)	0.95	62.9	27.185	4.3279	2		954.8	2861.38	3	-0.000161	-0.05624	163	189	TC235992_3,TC11_280259_2	File: 100309-B128-fl-SDS-tryp-spot_201.wiff, Sample: 100309-B128-fl-SDS-tryp-spot_201 (sample number 1), Elution: 14.445 min, Period: 1, Cycle(s): 677 (Experiment 2)
Good?	Assigned	Sequence	Prob	Mascot Ion score	Mascot Identity score	X! Tandem	NTT	Modifications	Observed	Actual Mass	Charge	Delta AMU	Delta PPM	Start	Stop	Other Proteins	Spectrum ID
TRUE	TRUE	(K)GPQQQAQLK(S)	0.95	45.06	23.6736		2		499.274	996.533	2	-0.002833	-2.84	75	83		File: 070515-B128-fl-SDS-tryp-CF-spot_201.wiff, Sample: 070515-B128-fl-SDS-tryp-CF-spot_201 (sample number 1), Elution: 9.749 min, Period: 1, Cycle(s): 570 (Experiment 2)
TRUE	TRUE	(R)QLAQISEQFR(C)	0.95	65.4	25.3656		2		610.332	1218.65	2	0.01281	10.5	161	170		File: 070515-B128-fl-SDS-tryp-CF-spot_201.wiff, Sample: 070515-B128-fl-SDS-tryp-CF-spot_201 (sample number 1), Elution: 12.085 min, Period: 1, Cycle(s): 638 (Experiment 2)
TRUE	TRUE	(R)QQQQHQPQQEAQLEGLR(M)	0.95	50.97	26.6558		2		682.681	2045.02	3	0.01689	8.254	183	199		File: 070515-B128-fl-SDS-tryp-CF-spot_201.wiff, Sample: 070515-B128-fl-SDS-tryp-CF-spot_201 (sample number 1), Elution: 11.181 min, Period: 1, Cycle(s): 627 (Experiment 2)

## Sheet: Spot 202
Spot 202
Glucose and ribitol dehydrogenase
Scaffold Assignment			Glucose and ribitol dehydrogenase RS_UWI_14903_11_Y_1291_1 (13) (similar to a rice sequence)
Our Assignment			Glucose and ribitol dehydrogenase RS_UWI_14903_11_Y_1291_1 (13), closest fit of the wheat contig is a barley sequence T0612
Good?	Assigned	Sequence	Prob	Mascot Ion score	Mascot Identity score	X! Tandem	NTT	Modifications	Observed	Actual Mass	Charge	Delta AMU	Delta PPM	Start	Stop	Other Proteins	Spectrum ID
TRUE	TRUE	(R)VVEEVANAHGGR(V)	0.95	35.95	25.4407		2		413.229	1236.67	3	0.04399	35.54	169	180		File: 070515-B128-fl-SDS-tryp-CNF-spot_202.wiff, Sample: 070515-B128-fl-SDS-tryp-CNF-spot_202 (sample number 1), Elution: 9.97 min, Period: 1, Cycle(s): 583 (Experiment 2)
TRUE	TRUE	(R)ALSMQLAEK(E)	0.95	58.96	26.0531		2		495.796	989.578	2	0.05674	57.27	264	272		File: 070515-B128-fl-SDS-tryp-CNF-spot_202.wiff, Sample: 070515-B128-fl-SDS-tryp-CNF-spot_202 (sample number 1), Elution: 11.641 min, Period: 1, Cycle(s): 633 (Experiment 2)
TRUE	TRUE	(R)ALSmQLAEK(E)	0.95	40.26	25.7864		2	Oxidation (+16)	503.802	1005.59	2	0.07243	71.95	264	272		File: 070515-B128-fl-SDS-tryp-CNF-spot_202.wiff, Sample: 070515-B128-fl-SDS-tryp-CNF-spot_202 (sample number 1), Elution: 10.516 min, Period: 1, Cycle(s): 603 (Experiment 2)
TRUE	TRUE	(K)GHEDKDAEETLQALR(D)	0.95	68.39	26.3043		2		571.313	1710.92	3	0.09873	57.67	128	142		File: 070515-B128-fl-SDS-tryp-CNF-spot_202.wiff, Sample: 070515-B128-fl-SDS-tryp-CNF-spot_202 (sample number 1), Elution: 11.828 min, Period: 1, Cycle(s): 635 (Experiment 2)
TRUE	TRUE	(K)VALVTGGDSGIGR(A)	0.95	67.9	24.9136		2		601.366	1200.72	2	0.07036	58.55	96	108		File: 070515-B128-fl-SDS-tryp-CNF-spot_202.wiff, Sample: 070515-B128-fl-SDS-tryp-CNF-spot_202 (sample number 1), Elution: 11.504 min, Period: 1, Cycle(s): 631 (Experiment 3)
TRUE	TRUE	(L)DYTATKGAIVAF(T)	0.95	29.7	29.3349	1.39794	2		628.871	1255.73	2	0.08327	66.26	250	261		File: 080721-B128-fl-SDS-chymo-CN-spot_202.wiff, Sample: 080721-B128-fl-SDS-chymo-CN-spot_202 (sample number 1), Elution: 13.249 min, Period: 1, Cycle(s): 639 (Experiment 2)
TRUE	TRUE	(K)HmGPGSSIINTTSVNAYK(G)	0.95	48.7	26.464		2	Oxidation (+16)	631.679	1892.01	3	0.1042	55.04	226	243		File: 070515-B128-fl-SDS-tryp-CNF-spot_202.wiff, Sample: 070515-B128-fl-SDS-tryp-CNF-spot_202 (sample number 1), Elution: 11.709 min, Period: 1, Cycle(s): 634 (Experiment 2)
TRUE	TRUE	(K)GNATLLDYTATK(G)	0.95	76.32	25.8433		2		634.367	1266.72	2	0.07326	57.79	244	255		File: 070515-B128-fl-SDS-tryp-CNF-spot_202.wiff, Sample: 070515-B128-fl-SDS-tryp-CNF-spot_202 (sample number 1), Elution: 12.067 min, Period: 1, Cycle(s): 637 (Experiment 2)
TRUE	TRUE	(R)TNIFSYFLMAK(F)	0.95	41.52	25.7403		2		667.886	1333.76	2	0.08365	62.67	211	221		File: 070515-B128-fl-SDS-tryp-CNF-spot_202.wiff, Sample: 070515-B128-fl-SDS-tryp-CNF-spot_202 (sample number 1), Elution: 15.208 min, Period: 1, Cycle(s): 734 (Experiment 2)
TRUE	TRUE	(R)TNIFSYFLmAK(F)	0.95	29.67	25.3148		2	Oxidation (+16)	675.879	1349.74	2	0.07461	55.24	211	221		File: 070515-B128-fl-SDS-tryp-CNF-spot_202.wiff, Sample: 070515-B128-fl-SDS-tryp-CNF-spot_202 (sample number 1), Elution: 14.901 min, Period: 1, Cycle(s): 731 (Experiment 2)
TRUE	TRUE	(L)VTGGDSGIGRAVcL(C)	0.95	62.31	28.739		2	Carbamidomethyl (+57)	681.388	1360.76	2	0.08519	62.56	99	112		File: 080721-B128-fl-SDS-chymo-CN-spot_202.wiff, Sample: 080721-B128-fl-SDS-chymo-CN-spot_202 (sample number 1), Elution: 12.463 min, Period: 1, Cycle(s): 632 (Experiment 2)
TRUE	TRUE	(Y)VRPcITEISEQDLERVF(R)	0.95	67.7	25.5751		2	Carbamidomethyl (+57)	697.733	2090.18	3	0.1297	62.01	193	209		File: 080721-B128-fl-SDS-chymo-CN-spot_202.wiff, Sample: 080721-B128-fl-SDS-chymo-CN-spot_202 (sample number 1), Elution: 14.381 min, Period: 1, Cycle(s): 678 (Experiment 2)
TRUE	TRUE	(R)VNGVAPGPIWTPLIPASFPEEK(V)	0.95	38.53	26.9636		2		773.797	2318.37	3	0.1378	59.4	276	297		File: 070515-B128-fl-SDS-tryp-CNF-spot_202.wiff, Sample: 070515-B128-fl-SDS-tryp-CNF-spot_202 (sample number 1), Elution: 14.594 to 14.816 min, Period: 1, Cycle(s): 719, 729 (Experiment 2)
TRUE	TRUE	(R)VDILVNNAAEQYVRPcITEISEQDLER(V)	0.91	36.56	27.9169		2	Carbamidomethyl (+57)	794.446	3173.75	4	0.1873	58.99	181	207		File: 070515-B128-fl-SDS-tryp-CNF-spot_202.wiff, Sample: 070515-B128-fl-SDS-tryp-CNF-spot_202 (sample number 1), Elution: 13.758 min, Period: 1, Cycle(s): 694 (Experiment 2)
TRUE	TRUE	(Y)ISGQILHPNGGTIVNS(*)	0.95			4.92082	2		803.982	1605.95	2	0.1022	63.63	332	347		File: 080721-B128-fl-SDS-chymo-CN-spot_202.wiff, Sample: 080721-B128-fl-SDS-chymo-CN-spot_202 (sample number 1), Elution: 12.173 min, Period: 1, Cycle(s): 627 (Experiment 2)

## Sheet: Spot 203
Spot 203
LMW-GS Bu11 (3) and Xylanase inhibitor (2)																AAT3786.11
Scaffold Assignment			LMW-GS Bu11 (3) and Xylanase inhibitor gi55669876 (2)
Our Assignment			LMW-GS Bu11 (3)AAT3786.11 and Xylanase inhibitor (2)
Good?	Assigned	Sequence	Prob	Mascot Ion score	Mascot Identity score	X! Tandem	NTT	Modifications	Observed	Actual Mass	Charge	Delta AMU	Delta PPM	Start	Stop	Other Proteins	Spectrum ID
TRUE	TRUE	(R)IPEQSRYDAIR(A)	0.93	26.19	25.4283	0.886057	2		449.913	1346.72	3	0.02246	16.67	244	254		File: 100309-B128-fl-SDS-tryp-spot_203.wiff, Sample: 100309-B128-fl-SDS-tryp-spot_203 (sample number 1), Elution: 11.106 min, Period: 1, Cycle(s): 634 (Experiment 2)
TRUE	TRUE	(F)QRPQQQQL(G)	0.95	35.13	30.0604	0.309804	2		513.312	1024.61	2	0.06812	66.41	302	309		File: 080721-B128-fl-SDS-chymo-CN-spot_203.wiff, Sample: 080721-B128-fl-SDS-chymo-CN-spot_203 (sample number 1), Elution: 10.226 min, Period: 1, Cycle(s): 591 (Experiment 2)
TRUE	TRUE	(K)VFLQQQcSPVAmPQSLAR(S)	0.9	36.88	27.0586		2	Propionamide (+71), Oxidation (+16)	697.357	2089.05	3	0.005424	2.595	204	221		File: 100309-B128-fl-SDS-tryp-spot_203.wiff, Sample: 100309-B128-fl-SDS-tryp-spot_203 (sample number 1), Elution: 12.091 min, Period: 1, Cycle(s): 671 (Experiment 2)
TRUE	TRUE	(K)VFLQQQcSPVAmPQSLAR(S)	0.93	42.07	27.0586		2	Propionamide (+71), Oxidation (+16)	697.361	2089.06	3	0.01452	6.947	204	221		File: 080609-B128-fl-SDS-tryp-CNF-spot_203.wiff, Sample: 080609-B128-fl-SDS-tryp-CNF-spot_203 (sample number 1), Elution: 12.106 min, Period: 1, Cycle(s): 672 (Experiment 2)
Good?	Assigned	Sequence	Prob	Mascot Ion score	Mascot Identity score	X! Tandem	NTT	Modifications	Observed	Actual Mass	Charge	Delta AMU	Delta PPM	Start	Stop	Other Proteins	Spectrum ID
TRUE	TRUE	(-)LPVLAPVTK(D)	0.95	49.55	24.2813		2		469.313	936.611	2	0.009835	10.49	1	9		File: 080609-B128-fl-SDS-tryp-CNF-spot_203.wiff, Sample: 080609-B128-fl-SDS-tryp-CNF-spot_203 (sample number 1), Elution: 12.038 min, Period: 1, Cycle(s): 671 (Experiment 2)
TRUE	TRUE	(K)VNVGVLAAcAPSK(L)	0.95	47.29	25.9218		2	Propionamide (+71)	650.364	1298.71	2	0.01262	9.707	116	128		File: 080609-B128-fl-SDS-tryp-CNF-spot_203.wiff, Sample: 080609-B128-fl-SDS-tryp-CNF-spot_203 (sample number 1), Elution: 11.799 min, Period: 1, Cycle(s): 663 (Experiment 2)

## Sheet: Spot 205
Spot 205
Xylanase inhibitor (Xip-I)
Scaffold Assignment			Xylanase inhibitor gi31615809 (20)
Our Assignment			Xylanase inhibitor [PDB:1OM0] (20)
Good?	Assigned	Sequence	Prob	Mascot Ion score	Mascot Identity score	X! Tandem	NTT	Modifications	Observed	Actual Mass	Charge	Delta AMU	Delta PPM	Start	Stop	Other Proteins	Spectrum ID
TRUE	TRUE	(R)cGYPPAAHVGR(A)	0.95	44.7	25.682		2	Propionamide (+71)	400.221	1197.64	3	0.07029	58.64	164	174		File: 070515-B128-fl-SDS-tryp-CNF-spot_205.wiff, Sample: 070515-B128-fl-SDS-tryp-CNF-spot_205 (sample number 1), Elution: 10.176 min, Period: 1, Cycle(s): 580 (Experiment 2)
TRUE	TRUE	(R)NKAEGSLR(E)	0.95	26.53	25.2763		2		437.769	873.523	2	0.05583	63.84	15	22		File: 070515-B128-fl-SDS-tryp-CNF-spot_205.wiff, Sample: 070515-B128-fl-SDS-tryp-CNF-spot_205 (sample number 1), Elution: 9.545 to 9.665 min, Period: 1, Cycle(s): 558, 562 (Experiment 2)
TRUE	TRUE	(Y)SSLIKYYA(-)	0.95			2.63827	2		472.789	943.563	2	0.06143	65.04	267	274		File: 080721-B128-fl-SDS-chymo-CN-spot_205.wiff, Sample: 080721-B128-fl-SDS-chymo-CN-spot_205 (sample number 1), Elution: 12.51 min, Period: 1, Cycle(s): 629 (Experiment 2)
TRUE	TRUE	(R)ALATGIFER(V)	0.95	69.88	25.2504		2		489.301	976.587	2	0.05237	53.57	175	183		File: 070515-B128-fl-SDS-tryp-CNF-spot_205.wiff, Sample: 070515-B128-fl-SDS-tryp-CNF-spot_205 (sample number 1), Elution: 12.106 min, Period: 1, Cycle(s): 633 (Experiment 2)
TRUE	TRUE	(W)TAAYPATRF(Y)	0.95	23.42	29.5999	2.72125	2		499.289	996.563	2	0.06054	60.69	209	217		File: 080721-B128-fl-SDS-chymo-CN-spot_205.wiff, Sample: 080721-B128-fl-SDS-chymo-CN-spot_205 (sample number 1), Elution: 11.793 min, Period: 1, Cycle(s): 623 (Experiment 2)
TRUE	TRUE	(K)SHQWVHPK(N)	0.95	30.84	25.4531		2		509.794	1017.57	2	0.05931	58.23	227	234		File: 070515-B128-fl-SDS-tryp-CNF-spot_205.wiff, Sample: 070515-B128-fl-SDS-tryp-CNF-spot_205 (sample number 1), Elution: 10.398 min, Period: 1, Cycle(s): 584 (Experiment 2)
TRUE	TRUE	(W)VHPKNVYY(G)	0.95	17.75	30.0346	1.20761	2		510.299	1018.58	2	0.05961	58.46	231	238		File: 080721-B128-fl-SDS-chymo-CN-spot_205.wiff, Sample: 080721-B128-fl-SDS-chymo-CN-spot_205 (sample number 1), Elution: 11.23 min, Period: 1, Cycle(s): 611 (Experiment 2)
TRUE	TRUE	(K)WTAAYPATR(F)	0.95	24.31	25.5023		2		518.794	1035.57	2	0.05968	57.57	208	216		File: 070515-B128-fl-SDS-tryp-CNF-spot_205.wiff, Sample: 070515-B128-fl-SDS-tryp-CNF-spot_205 (sample number 1), Elution: 10.91 min, Period: 1, Cycle(s): 602 (Experiment 3)
TRUE	TRUE	(-)AGGKTGQVTVF(W)	0.95	44.09	30.0217	1.56864	2		532.821	1063.63	2	0.06192	58.16	1	11		File: 080721-B128-fl-SDS-chymo-CN-spot_205.wiff, Sample: 080721-B128-fl-SDS-chymo-CN-spot_205 (sample number 1), Elution: 12.152 min, Period: 1, Cycle(s): 626 (Experiment 2)
TRUE	TRUE	(R)FYVGLTADDK(S)	0.95	63.27	25.3275		2		564.819	1127.62	2	0.07371	65.31	217	226		File: 070515-B128-fl-SDS-tryp-CNF-spot_205.wiff, Sample: 070515-B128-fl-SDS-tryp-CNF-spot_205 (sample number 1), Elution: 11.918 min, Period: 1, Cycle(s): 625 (Experiment 2)
TRUE	TRUE	(R)YDVLALELAK(H)	0.95	59.36	25.5145		2		567.856	1133.7	2	0.06463	56.96	136	145		File: 070515-B128-fl-SDS-tryp-CNF-spot_205.wiff, Sample: 070515-B128-fl-SDS-tryp-CNF-spot_205 (sample number 1), Elution: 13.081 min, Period: 1, Cycle(s): 654 (Experiment 2)
TRUE	TRUE	(K)TGQVTVFWGR(N)	0.95	79.1	24.7276		2		575.84	1149.66	2	0.07136	62.02	5	14		File: 070515-B128-fl-SDS-tryp-CNF-spot_205.wiff, Sample: 070515-B128-fl-SDS-tryp-CNF-spot_205 (sample number 1), Elution: 12.482 min, Period: 1, Cycle(s): 643 (Experiment 2)
TRUE	TRUE	(F)LEHGTPADRY(D)	0.95			2.74473	2		579.809	1157.6	2	0.05598	48.32	127	136		File: 080721-B128-fl-SDS-chymo-CN-spot_205.wiff, Sample: 080721-B128-fl-SDS-chymo-CN-spot_205 (sample number 1), Elution: 10.615 min, Period: 1, Cycle(s): 602 (Experiment 2)
TRUE	TRUE	(W)TAAYPATRFY(V)	0.95	40.68	29.3601	4.04096	2		580.823	1159.63	2	0.06533	56.28	209	218		File: 080721-B128-fl-SDS-chymo-CN-spot_205.wiff, Sample: 080721-B128-fl-SDS-chymo-CN-spot_205 (sample number 1), Elution: 12.391 min, Period: 1, Cycle(s): 628 (Experiment 2)
TRUE	TRUE	(-)AGGKTGQVTVFW(G)	0.95	28.85	28.8536	0.657577	2		625.872	1249.73	2	0.08375	66.96	1	12		File: 080721-B128-fl-SDS-chymo-CN-spot_205.wiff, Sample: 080721-B128-fl-SDS-chymo-CN-spot_205 (sample number 1), Elution: 13.69 min, Period: 1, Cycle(s): 656 (Experiment 2)
TRUE	TRUE	(K)YHLDLSGHDLSSVGADIK(H)	0.95	59.17	25.8092		2		643.027	1926.06	3	0.1099	57.01	47	64		File: 070515-B128-fl-SDS-tryp-CNF-spot_205.wiff, Sample: 070515-B128-fl-SDS-tryp-CNF-spot_205 (sample number 1), Elution: 12.363 min, Period: 1, Cycle(s): 642 (Experiment 2)
TRUE	TRUE	(K)NVYYGVAPVAQK(K)	0.95	51.78	26.2941		2		654.893	1307.77	2	0.08338	63.71	235	246		File: 070515-B128-fl-SDS-tryp-CNF-spot_205.wiff, Sample: 070515-B128-fl-SDS-tryp-CNF-spot_205 (sample number 1), Elution: 11.166 min, Period: 1, Cycle(s): 605 (Experiment 2)
TRUE	TRUE	(M)SFLDVFGANGKY(H)	0.95			5.5376	2		659.367	1316.72	2	0.08007	60.76	36	47		File: 080721-B128-fl-SDS-chymo-CN-spot_205.wiff, Sample: 080721-B128-fl-SDS-chymo-CN-spot_205 (sample number 1), Elution: 14.562 min, Period: 1, Cycle(s): 695 (Experiment 2)
TRUE	TRUE	(K)DNYGGIMLWDR(Y)	0.95	79.51	25.2634		2		670.348	1338.68	2	0.07867	58.72	248	258		File: 070515-B128-fl-SDS-tryp-CNF-spot_205.wiff, Sample: 070515-B128-fl-SDS-tryp-CNF-spot_205 (sample number 1), Elution: 13.32 min, Period: 1, Cycle(s): 659 (Experiment 2)
TRUE	TRUE	(K)DNYGGImLWDR(Y)	0.95	43.97	25.7054		2	Oxidation (+16)	678.344	1354.67	2	0.07647	56.41	248	258		File: 070515-B128-fl-SDS-tryp-CNF-spot_205.wiff, Sample: 070515-B128-fl-SDS-tryp-CNF-spot_205 (sample number 1), Elution: 12.721 min, Period: 1, Cycle(s): 645 (Experiment 2)
TRUE	TRUE	(Y)VGLTADDKSHQW(V)	0.95			6.24413	2		678.865	1355.72	2	0.06851	50.5	219	230		File: 080721-B128-fl-SDS-chymo-CN-spot_205.wiff, Sample: 080721-B128-fl-SDS-chymo-CN-spot_205 (sample number 1), Elution: 11.913 min, Period: 1, Cycle(s): 624 (Experiment 2)

## Sheet: Spot 206
Spot 206
Alpha-gliadin Bu14, Gamma-gliadin Bu6 and Farinin 2 (peak 4)
Scaffold Assignment			Alpha-gliadins gi1304264 (5), Bu gamma 6 (3), Peak 4 protein Bu 2 (2)
Our Assignment			Alpha-gliadins gi1304264 (5), Bu gamma 6 (3), Bu Farinin 2 (2)
Good?	Assigned	Sequence	Prob	Mascot Ion score	Mascot Identity score	X! Tandem	NTT	Modifications	Observed	Actual Mass	Charge	Delta AMU	Delta PPM	Start	Stop	Other Proteins	Spectrum ID
TRUE	TRUE	(F)LGQQQPFPPQQPYPQPQPFPSQQPY(L)	0.95	23.69	22.9667	2.61979	2		731.354	2921.39	4	-0.02893	-9.899	31	55		File: 100308-B128-fl-SDS-chymo-spot_206.wiff, Sample: 100308-B128-fl-SDS-chymo-spot_206 (sample number 1), Elution: 12.61 min, Period: 1, Cycle(s): 608 (Experiment 3)
TRUE	TRUE	(F)RPQQPYPQPQPQ(Y)	0.95			4.92082	2		732.369	1462.72	2	-0.008225	-5.619	75	86		File: 100308-B128-fl-SDS-chymo-spot_206.wiff, Sample: 100308-B128-fl-SDS-chymo-spot_206 (sample number 1), Elution: 9.886 min, Period: 1, Cycle(s): 565 (Experiment 2)
TRUE	TRUE	(Y)LQLQPFPQPQLPY(S)	0.95			6.92082	2		784.915	1567.81	2	-0.02536	-16.17	56	68		File: 100308-B128-fl-SDS-chymo-spot_206.wiff, Sample: 100308-B128-fl-SDS-chymo-spot_206 (sample number 1), Elution: 13.784 min, Period: 1, Cycle(s): 641 (Experiment 2)
TRUE	TRUE	(F)RPQQPYPQPQPQY(S)	0.95	54.79	28.0889	6.74473	2		813.895	1625.78	2	-0.01975	-12.14	75	87		File: 100308-B128-fl-SDS-chymo-spot_206.wiff, Sample: 100308-B128-fl-SDS-chymo-spot_206 (sample number 1), Elution: 10.686 min, Period: 1, Cycle(s): 585 (Experiment 3)
TRUE	TRUE	(-)VRVPVPQLQPQNPSQQQPQEQVPL(V)	0.95	42.56	22.6717	9.34679	2		912.15	2733.43	3	-0.02839	-10.38	1	24		File: 100308-B128-fl-SDS-chymo-spot_206.wiff, Sample: 100308-B128-fl-SDS-chymo-spot_206 (sample number 1), Elution: 12.507 min, Period: 1, Cycle(s): 608 (Experiment 2)
Good?	Assigned	Sequence	Prob	Mascot Ion score	Mascot Identity score	X! Tandem	NTT	Modifications	Observed	Actual Mass	Charge	Delta AMU	Delta PPM	Start	Stop	Other Proteins	Spectrum ID
TRUE	TRUE	(Q)LAQIPRQ(L)	0.95			5.26761	2		413.249	824.483	2	-0.003873	-4.692	213	219		File: 100304-B128-fl-SDS-thermo-spot_206.wiff, Sample: 100304-B128-fl-SDS-thermo-spot_206 (sample number 1), Elution: 10.054 min, Period: 1, Cycle(s): 557 (Experiment 2)
TRUE	TRUE	(F)RQPQQPF(Y)	0.95	24.95	29.6942	2.42022	2		450.764	899.513	2	0.05166	57.37	59	65		File: 080721-B128-fl-SDS-chymo-CN-spot_206.wiff, Sample: 080721-B128-fl-SDS-chymo-CN-spot_206 (sample number 1), Elution: 11.163 min, Period: 1, Cycle(s): 619 (Experiment 2)
TRUE	TRUE	(P)FYQQPQQTFPQPQQ(A)	0.95			5.35655	2		588.943	1763.81	3	-0.02004	-11.35	65	78		File: 100304-B128-fl-SDS-thermo-spot_206.wiff, Sample: 100304-B128-fl-SDS-thermo-spot_206 (sample number 1), Elution: 10.889 min, Period: 1, Cycle(s): 567 (Experiment 3)
Good?	Assigned	Sequence	Prob	Mascot Ion score	Mascot Identity score	X! Tandem	NTT	Modifications	Observed	Actual Mass	Charge	Delta AMU	Delta PPM	Start	Stop	Other Proteins	Spectrum ID
TRUE	TRUE	(R)QLSQIPEQFR(C)	0.95	39.73	26.0959		2		623.369	1244.72	2	0.07249	58.19	202	211		File: 070515-B128-fl-SDS-tryp-CNF-spot_206.wiff, Sample: 070515-B128-fl-SDS-tryp-CNF-spot_206 (sample number 1), Elution: 11.557 min, Period: 1, Cycle(s): 643 (Experiment 2)
TRUE	TRUE	(R)cQAIHNVAEAIR(Q)	0.95	55.09	25.1455		2	Propionamide (+71)	698.404	1394.79	2	0.0835	59.82	212	223		File: 070515-B128-fl-SDS-tryp-CNF-spot_206.wiff, Sample: 070515-B128-fl-SDS-tryp-CNF-spot_206 (sample number 1), Elution: 11.079 min, Period: 1, Cycle(s): 621 (Experiment 2)

## Sheet: Spot 207
Spot 207
Farinin 2 (Peak 4)
Scaffold Assignment		Peak_4 protein Bu2
Our Assignment		Farinin Bu2
Good?	Assigned	Sequence	Prob	Mascot Ion score	Mascot Identity score	X! Tandem	NTT	Modifications	Observed	Actual Mass	Charge	Delta AMU	Delta PPM	Start	Stop	Other Proteins	Spectrum ID
TRUE	TRUE	(R)MSLQALR(S)	0.95	33.29	25.3782		2		409.75	817.485	2	0.03705	45.27	260	266		File: 070515-B128-fl-SDS-tryp-CNF-spot_207.wiff, Sample: 070515-B128-fl-SDS-tryp-CNF-spot_207 (sample number 1), Elution: 11.583 min, Period: 1, Cycle(s): 605 (Experiment 2)
TRUE	TRUE	(R)mSLQALR(S)	0.95	45.99	25.8659		2	Oxidation (+16)	417.749	833.484	2	0.04073	48.81	260	266		File: 070515-B128-fl-SDS-tryp-CNF-spot_207.wiff, Sample: 070515-B128-fl-SDS-tryp-CNF-spot_207 (sample number 1), Elution: 10.625 min, Period: 1, Cycle(s): 597 (Experiment 2)
TRUE	TRUE	(R)QLSQIPEQFR(C)	0.95	60.54	26.0959		2		623.365	1244.72	2	0.06404	51.41	214	223		File: 070515-B128-fl-SDS-tryp-CNF-spot_207.wiff, Sample: 070515-B128-fl-SDS-tryp-CNF-spot_207 (sample number 1), Elution: 11.755 min, Period: 1, Cycle(s): 606 (Experiment 3)
TRUE	TRUE	(R)qLLEqMKPcVAFLQQK(C)	0.94	41.78	25.8883		2	Deamidation (+1), Deamidation (+1), Propionamide (+71)	659.716	1976.13	3	0.1146	57.96	53	68		File: 070515-B128-fl-SDS-tryp-CNF-spot_207.wiff, Sample: 070515-B128-fl-SDS-tryp-CNF-spot_207 (sample number 1), Elution: 12.252 to 12.698 min, Period: 1, Cycle(s): 616 (Experiment 2), 611 (Experiment 3)
TRUE	TRUE	(R)QLLEQmKPcVAFLQQK(C)	0.95	45.39	26.5418		2	Oxidation (+16), Propionamide (+71)	664.385	1990.13	3	0.09503	47.72	53	68		File: 070515-B128-fl-SDS-tryp-CNF-spot_207.wiff, Sample: 070515-B128-fl-SDS-tryp-CNF-spot_207 (sample number 1), Elution: 12.15 min, Period: 1, Cycle(s): 611 (Experiment 2)
TRUE	TRUE	(R)cQAIHNVAEAIR(Q)	0.95	61.21	26.0853		2	Carbamidomethyl (+57)	691.391	1380.77	2	0.07519	54.41	224	235		File: 070515-B128-fl-SDS-tryp-CNF-spot_207.wiff, Sample: 070515-B128-fl-SDS-tryp-CNF-spot_207 (sample number 1), Elution: 11.343 min, Period: 1, Cycle(s): 603 (Experiment 2)
TRUE	TRUE	(R)cQAIHNVAEAIR(Q)	0.95	76.79	25.1455		2	Propionamide (+71)	698.399	1394.78	2	0.07537	54	224	235		File: 070515-B128-fl-SDS-tryp-CNF-spot_207.wiff, Sample: 070515-B128-fl-SDS-tryp-CNF-spot_207 (sample number 1), Elution: 11.326 min, Period: 1, Cycle(s): 602 (Experiment 3)
TRUE	TRUE	(R)QQQPQQQWQGmYQPQQPAQLESIR(M)	0.95	67.32	28.1491		2	Oxidation (+16)	981.191	2940.55	3	0.1562	53.09	236	259		File: 070515-B128-fl-SDS-tryp-CNF-spot_207.wiff, Sample: 070515-B128-fl-SDS-tryp-CNF-spot_207 (sample number 1), Elution: 11.772 min, Period: 1, Cycle(s): 607 (Experiment 2)

## Sheet: Spot 218
Spot 218										Why did Scaffold match these peptides to the T. turgidum sequence instead the T. aestivum sequence? Was it in our database?
Globulin-1, otherwise known as Globulin ABG68030.1, the Glo-2 gene product found between the two HMW-GS loci. Termied globulin-2 by Anderson et al and Glo-2 gene product by Gu et al paper.
Scaffold Assignment		Globulin gi40849983 AAR95703.1(T. turgidum) (8)
Our Assignment		Globulin >gi|110341790|gb|ABG68030.1| globulin 1 [Triticum aestivum] (8)
Good?	Assigned	Sequence	Prob	Mascot Ion score	Mascot Identity score	X! Tandem	NTT	Modifications	Observed	Actual Mass	Charge	Delta AMU	Delta PPM	Start	Stop	Other Proteins	Spectrum ID
TRUE	TRUE	(L)TKVRLPT(A)	0.95			2.04096	2		407.777	813.539	2	0.03182	39.06	237	243		File: 100308-B128-fl-SDS-chymo-spot_218.wiff, Sample: 100308-B128-fl-SDS-chymo-spot_218 (sample number 1), Elution: 11.024 min, Period: 1, Cycle(s): 581 (Experiment 3)
TRUE	TRUE	(R)DYEQSmPPLGEGR(H)	0.95	40.76	26.2221	1.88606	2	Oxidation (+16)	498.894	1493.66	3	0.01271	8.501	132	144		File: 100309-B128-fl-SDS-tryp-spot_218.wiff, Sample: 100309-B128-fl-SDS-tryp-spot_218 (sample number 1), Elution: 10.038 min, Period: 1, Cycle(s): 565 (Experiment 2)
TRUE	TRUE	(F)SGEGAQQKPQAGRVRL(T)	0.95	47.48	27.8817	3.20066	2		561.338	1680.99	3	0.09119	54.22	221	236		File: 100308-B128-fl-SDS-chymo-spot_218.wiff, Sample: 100308-B128-fl-SDS-chymo-spot_218 (sample number 1), Elution: 10.922 min, Period: 1, Cycle(s): 581 (Experiment 2)
TRUE	TRUE	(L)TGRAGEGAVGVPL(F)	0.95	40.63	29.0417	2	2		592.351	1182.69	2	0.05153	43.54	87	99		File: 100308-B128-fl-SDS-chymo-spot_218.wiff, Sample: 100308-B128-fl-SDS-chymo-spot_218 (sample number 1), Elution: 11.654 min, Period: 1, Cycle(s): 588 (Experiment 2)
TRUE	TRUE	(R)QILEQQLTGR(A)	0.95	53.25	25.1188	4.67778	2		593.339	1184.66	2	0.01248	10.53	80	89		File: 100309-B128-fl-SDS-tryp-spot_218.wiff, Sample: 100309-B128-fl-SDS-tryp-spot_218 (sample number 1), Elution: 11.229 min, Period: 1, Cycle(s): 587 (Experiment 2)
TRUE	TRUE	(R)QILEQQLTGR(A)	0.95	43.83	25.1188		2		593.362	1184.71	2	0.05862	49.44	80	89		File: 080827-B128-fl-SDS-tryp-CNF-spot_218.wiff, Sample: 080827-B128-fl-SDS-tryp-CNF-spot_218 (sample number 1), Elution: 10.592 min, Period: 1, Cycle(s): 585 (Experiment 2)
TRUE	TRUE	(R)AGEGAVGVPLFQAQWGAR(E)	0.95	57.43	26.5514	7	2		605.319	1812.94	3	0.009027	4.976	90	107		File: 100309-B128-fl-SDS-tryp-spot_218.wiff, Sample: 100309-B128-fl-SDS-tryp-spot_218 (sample number 1), Elution: 13.168 min, Period: 1, Cycle(s): 656 (Experiment 2)
TRUE	TRUE	(R)QQGEGFSGEGAQQKPQAGR(V)	0.95	57.04	26.637	3.82391	2		653.992	1958.95	3	0.03453	17.62	215	233		File: 100309-B128-fl-SDS-tryp-spot_218.wiff, Sample: 100309-B128-fl-SDS-tryp-spot_218 (sample number 1), Elution: 9.952 min, Period: 1, Cycle(s): 563 (Experiment 2)
TRUE	TRUE	(R)QEVQGGQYGSETGGSQQQQQGGGYHGVTVGR(G)	0.95	56.41	27.332	1.29243	2		791.875	3163.47	4	0.04024	12.71	168	198		File: 100309-B128-fl-SDS-tryp-spot_218.wiff, Sample: 100309-B128-fl-SDS-tryp-spot_218 (sample number 1), Elution: 10.327 min, Period: 1, Cycle(s): 573 (Experiment 2)

## Sheet: Spot 219
Spot 219
Purinin 2
Scaffold Assignment			RTAW#2
Our Assignment			Purinin Bu2
Good?	Assigned	Sequence	Prob	Mascot Ion score	Mascot Identity score	X! Tandem	NTT	Modifications	Observed	Actual Mass	Charge	Delta AMU	Delta PPM	Start	Stop	Other Proteins	Spectrum ID
TRUE	TRUE	(R)DALLHQcSPVADmSFLR(S)	0.95	54.59	26.3548		2	Carbamidomethyl (+57), Oxidation (+16)	659.325	1974.95	3	0.0233	11.79	60	76		File: 080609-B128-fl-SDS-tryp-CF-spot_219.wiff, Sample: 080609-B128-fl-SDS-tryp-CF-spot_219 (sample number 1), Elution: 12.025 min, Period: 1, Cycle(s): 666 (Experiment 2)
TRUE	TRUE	(R)cEAIHNVVHAIILQQQK(Q)	0.95	38.49	26.8124		2	Propionamide (+71)	672.372	2014.09	3	0.01571	7.798	105	121		File: 080609-B128-fl-SDS-tryp-CF-spot_219.wiff, Sample: 080609-B128-fl-SDS-tryp-CF-spot_219 (sample number 1), Elution: 12.213 min, Period: 1, Cycle(s): 668 (Experiment 2)
TRUE	TRUE	(R)cEAIHNVVHAIILQQQK(Q)	0.95	43.46	26.8124		2	Propionamide (+71)	672.397	2014.17	3	0.09096	45.14	105	121		File: 100309-B128-fl-SDS-tryp-spot_219.wiff, Sample: 100309-B128-fl-SDS-tryp-spot_219 (sample number 1), Elution: 12.605 min, Period: 1, Cycle(s): 635 (Experiment 2)
TRUE	TRUE	(F)RIASEPQHPSSPEQQPTLQPQEHPVPH(Q)	0.95	37.76	21.2385	1.74473	2		763.676	3050.68	4	0.1791	58.69	26	52		File: 100308-B128-fl-SDS-chymo-spot_219.wiff, Sample: 100308-B128-fl-SDS-chymo-spot_219 (sample number 1), Elution: 11.176 min, Period: 1, Cycle(s): 599 (Experiment 3)
TRUE	TRUE	(R)IASEPQHPSSPEQQPTLQPQEHPVPHQK(L)	0.95	39.75	26.9461	1.74473	2		788.68	3150.69	4	0.1417	44.96	27	54		File: 100309-B128-fl-SDS-tryp-spot_219.wiff, Sample: 100309-B128-fl-SDS-tryp-spot_219 (sample number 1), Elution: 10.599 min, Period: 1, Cycle(s): 574 (Experiment 2)

## Sheet: Spot 220
Spot 220
Purinin 2
Scaffold Assignment		RTAW#2
Our Assignment		Purinin Bu2
Good?	Assigned	Sequence	Prob	Mascot Ion score	Mascot Identity score	X! Tandem	NTT	Modifications	Observed	Actual Mass	Charge	Delta AMU	Delta PPM	Start	Stop	Other Proteins	Spectrum ID
TRUE	TRUE	(R)DALLQQcSPVADMSFLR(S)	0.95	85.07	26.3347		2	Carbamidomethyl (+57)	651.012	1950.01	3	0.07899	40.49	60	76		File: 070515-B128-fl-SDS-tryp-CNF-spot_220.wiff, Sample: 070515-B128-fl-SDS-tryp-CNF-spot_220 (sample number 1), Elution: 13.712 min, Period: 1, Cycle(s): 727 (Experiment 3)
TRUE	TRUE	(R)DALLQQcSPVADMSFLR(S)	0.95	62.31	27.0243		2	Propionamide (+71)	655.689	1964.05	3	0.09685	49.29	60	76		File: 070515-B128-fl-SDS-tryp-CNF-spot_220.wiff, Sample: 070515-B128-fl-SDS-tryp-CNF-spot_220 (sample number 1), Elution: 13.729 min, Period: 1, Cycle(s): 728 (Experiment 2)
TRUE	TRUE	(R)DALLQQcSPVADmSFLR(S)	0.95	56.11	27.1349		2	Carbamidomethyl (+57), Oxidation (+16)	656.347	1966.02	3	0.0911	46.31	60	76		File: 070515-B128-fl-SDS-tryp-CNF-spot_220.wiff, Sample: 070515-B128-fl-SDS-tryp-CNF-spot_220 (sample number 1), Elution: 12.703 min, Period: 1, Cycle(s): 689 (Experiment 2)
TRUE	TRUE	(R)DALLQQcSPVADmSFLR(S)	0.94	44.34	26.9723		2	Propionamide (+71), Oxidation (+16)	661.013	1980.02	3	0.07274	36.72	60	76		File: 070515-B128-fl-SDS-tryp-CNF-spot_220.wiff, Sample: 070515-B128-fl-SDS-tryp-CNF-spot_220 (sample number 1), Elution: 12.771 min, Period: 1, Cycle(s): 690 (Experiment 2)
TRUE	TRUE	(R)SQVVQHSScLVMWEQccQQLK(A)	0.95	55.46	26.8305		2	Carbamidomethyl (+57), Carbamidomethyl (+57), Carbamidomethyl (+57)	879.11	2634.31	3	0.1278	48.5	77	97		File: 070515-B128-fl-SDS-tryp-CNF-spot_220.wiff, Sample: 070515-B128-fl-SDS-tryp-CNF-spot_220 (sample number 1), Elution: 12.344 min, Period: 1, Cycle(s): 680 (Experiment 2)

## Sheet: Spot 223
Spot 223
Purinin 2
Scaffold Assignment		RTAW#2
Our Assignment		Purinin Bu2
Good?	Assigned	Sequence	Prob	Mascot Ion score	Mascot Identity score	X! Tandem	NTT	Modifications	Observed	Actual Mass	Charge	Delta AMU	Delta PPM	Start	Stop	Other Proteins	Spectrum ID
TRUE	TRUE	(A)IILQQQKQ(L)	0.95			5.79588	2		499.805	997.595	2	0.002949	2.953	141	148		File: 080623-B128-fl-SDS-thermo-CF-spot_223.wiff, Sample: 080623-B128-fl-SDS-thermo-CF-spot_223 (sample number 1), Elution: 9.387 min, Period: 1, Cycle(s): 506 (Experiment 2)
TRUE	TRUE	(R)DALLHQcSPVADMSFLR(S)	0.95	62	26.4933		2	Propionamide (+71)	658.682	1973.02	3	0.07449	37.74	86	102		File: 070515-B128-fl-SDS-tryp-CNF-spot_223.wiff, Sample: 070515-B128-fl-SDS-tryp-CNF-spot_223 (sample number 1), Elution: 13.321 min, Period: 1, Cycle(s): 650 (Experiment 2)
TRUE	TRUE	(R)DALLHQcSPVADmSFLR(S)	0.95	59.94	26.3548		2	Carbamidomethyl (+57), Oxidation (+16)	659.345	1975.01	3	0.08256	41.78	86	102		File: 070515-B128-fl-SDS-tryp-CNF-spot_223.wiff, Sample: 070515-B128-fl-SDS-tryp-CNF-spot_223 (sample number 1), Elution: 12.448 min, Period: 1, Cycle(s): 635 (Experiment 2)
TRUE	TRUE	(R)DALLHQcSPVADmSFLR(S)	0.95	60.85	26.0745		2	Propionamide (+71), Oxidation (+16)	664.011	1989.01	3	0.06654	33.44	86	102		File: 070515-B128-fl-SDS-tryp-CNF-spot_223.wiff, Sample: 070515-B128-fl-SDS-tryp-CNF-spot_223 (sample number 1), Elution: 12.551 min, Period: 1, Cycle(s): 635 (Experiment 3)
TRUE	TRUE	(R)cEAIHNVVHAIILQQQK(Q)	0.95	50.96	26.7302		2	Carbamidomethyl (+57)	667.72	2000.14	3	0.0765	38.23	131	147		File: 070515-B128-fl-SDS-tryp-CNF-spot_223.wiff, Sample: 070515-B128-fl-SDS-tryp-CNF-spot_223 (sample number 1), Elution: 12.688 min, Period: 1, Cycle(s): 637 (Experiment 2)
TRUE	TRUE	(R)cEAIHNVVHAIILQQQK(Q)	0.95	75.46	26.8124		2	Propionamide (+71)	672.393	2014.16	3	0.07736	38.39	131	147		File: 070515-B128-fl-SDS-tryp-CNF-spot_223.wiff, Sample: 070515-B128-fl-SDS-tryp-CNF-spot_223 (sample number 1), Elution: 12.568 min, Period: 1, Cycle(s): 636 (Experiment 2)
TRUE	TRUE	(R)IASEPQHPSSPEQQPTLQPQEHPVPHQK(L)	0.95	47.91	26.9461		2		788.677	3150.68	4	0.1311	41.6	53	80		File: 070515-B128-fl-SDS-tryp-CNF-spot_223.wiff, Sample: 070515-B128-fl-SDS-tryp-CNF-spot_223 (sample number 1), Elution: 10.706 min, Period: 1, Cycle(s): 602 (Experiment 2)

[truncated: 33 more sheets: Spot 225, Spot 227, Spot 232, Spot 237, Spot 239, Spot 241, Spot 244, Spot 248, Spot 249, Spot 253, Spot 264, Spot 265, Spot 266, Spot 271, Spot 272, Spot 274, Spot 275, Spot 277, Spot 278, Spot 280 …]
