# Supplementary material for: Deciphering the complexities of the wheat flour proteome using quantitative two-dimensional electrophoresis, three proteases and tandem mass spectrometry
Source: Proteome Sci. 2011 Feb 11;9:10. doi: 10.1186/1477-5956-9-10 (PMC3238214; doi:10.1186/1477-5956-9-10)
Supplement: Additional file 7 — Excel workbook summarizing the Scaffold data for 301 to 400. [file 1477-5956-9-10-S7.XLS]

## Sheet: Spot 302
Spot 302
HMW-GS Bx7
Scaffold Assignment		unnamed protein product gi21749_CAA32115.1 (2)
Our Assignment		HMW-GS Bx7 gi21749_CAA32115.1 (2)
Good?	Assigned	Sequence	Prob	Mascot Ion score	Mascot Identity score	X! Tandem	NTT	Modifications	Observed	Actual Mass	Charge	Delta AMU	Delta PPM	Start	Stop	Other Proteins	Spectrum ID
TRUE	TRUE	(R)QYEQQPVVPSK(A)	0.95	38.53	26.3347		2		651.8	1301.59	2	-0.07621	-58.51	78	88		File: 070516-B128-fl-SDS-tryp-CF-spot_302.wiff, Sample: 070516-B128-fl-SDS-tryp-CF-spot_302 (sample number 1), Elution: 12.082 min, Period: 1, Cycle(s): 710 (Experiment 2)
TRUE	TRUE	(Q)LVYYPTSPQQPGQ(L)	0.95	52.97	26.0638	5.52288	2		739.341	1476.67	2	-0.05685	-38.47	545	557		File: 090202-B128-fl-SDS-thermo-CN-spot_302.wiff, Sample: 090202-B128-fl-SDS-thermo-CN-spot_302 (sample number 1), Elution: 12.395 min, Period: 1, Cycle(s): 689 (Experiment 2)

## Sheet: Spot 307
Spot 307							Note
HMW-GS Dx5							TC11_28196_3 is a contig with a stop codon. Don' t know why Scaffold chose this.
Scaffold Assignment		TC11_28196_3 (12)					The contig is a nearly exact match to HMWGS Dx5 gi110341804 from T. aestivum variety Renan.
Our Assignment		HMW-GS Dx5 gi110341804, ABG68042.1					The peptides all match the Renan Dx5 sequence.
							Previous version of this analysis found N-terminal peptide beginning EGEA
Good?	Assigned	Sequence	Prob	Mascot Ion score	Mascot Identity score	X! Tandem	NTT	Modifications	Observed	Actual Mass	Charge	Delta AMU	Delta PPM	Start	Stop	Other Proteins	Spectrum ID
TRUE	TRUE	(R)ELQELQER(E)	0.95	54.23	25.1983	1.3279	2		522.778	1043.54	2	0.01556	14.89	48	55		File: 100309-B128-fl-SDS-tryp-spot_307.wiff, Sample: 100309-B128-fl-SDS-tryp-spot_307 (sample number 1), Elution: 10.836 min, Period: 1, Cycle(s): 606 (Experiment 2)
TRUE	TRUE	(R)IFWGIPALLK(R)	0.95	32.12	26.2014	3.08619	2		579.373	1156.73	2	0.02979	25.73	115	124		File: 100309-B128-fl-SDS-tryp-spot_307.wiff, Sample: 100309-B128-fl-SDS-tryp-spot_307 (sample number 1), Elution: 14.739 min, Period: 1, Cycle(s): 806 (Experiment 2)
TRUE	TRUE	(W)GIPALL(K)	0.95	28.96	27.679	2.48149	2		583.41	582.403	1	0.0285	48.85	118	123		File: 100308-B128-fl-SDS-chymo-spot_307.wiff, Sample: 100308-B128-fl-SDS-chymo-spot_307 (sample number 1), Elution: 13.625 min, Period: 1, Cycle(s): 674 (Experiment 2)
TRUE	TRUE	(Q)LSGQGQRPGQW(L)	0.95	79.66	28.6451	6.25181	2		607.338	1212.66	2	0.06168	50.82	751	761		File: 100304-B128-fl-SDS-thermo-spot_307.wiff, Sample: 100304-B128-fl-SDS-thermo-spot_307 (sample number 1), Elution: 10.939 min, Period: 1, Cycle(s): 600 (Experiment 2)
TRUE	TRUE	(Y)LTSPLQLGQGQQGYYPTS(L)	0.95	53.08	21.7026	7.56864	2		646.681	1937.02	3	0.06808	35.13	704	721		File: 100304-B128-fl-SDS-thermo-spot_307.wiff, Sample: 100304-B128-fl-SDS-thermo-spot_307 (sample number 1), Elution: 12.723 min, Period: 1, Cycle(s): 669 (Experiment 2)
TRUE	TRUE	(Q)LGQGQQGYYPTS(L)	0.95	46.49	28.1291	3.17393	2		649.828	1297.64	2	0.04818	37.1	281	292		File: 100304-B128-fl-SDS-thermo-spot_307.wiff, Sample: 100304-B128-fl-SDS-thermo-spot_307 (sample number 1), Elution: 10.089 min, Period: 1, Cycle(s): 571 (Experiment 2)
TRUE	TRUE	(S)LQQSGQGQPGYYPTSLQQ(L)	0.95	37.6	21.2385	4.67778	2		660.679	1979.02	3	0.07804	39.42	293	310		File: 100304-B128-fl-SDS-thermo-spot_307.wiff, Sample: 100304-B128-fl-SDS-thermo-spot_307 (sample number 1), Elution: 11.126 min, Period: 1, Cycle(s): 602 (Experiment 2)
TRUE	TRUE	(K)GGSFYPGETTPPQQLQQR(I)	0.91	38.57	26.5418		2		664.3	1989.88	3	-0.07556	-37.95	97	114		File: 070516-B128-fl-SDS-tryp-CF-spot_307.wiff, Sample: 070516-B128-fl-SDS-tryp-CF-spot_307 (sample number 1), Elution: 13.633 min, Period: 1, Cycle(s): 780 (Experiment 2)
TRUE	TRUE	(K)GGSFYPGETTPPQQLQQR(I)	0.95	60.65	26.5418	3.95861	2		664.346	1990.02	3	0.06303	31.65	97	114		File: 100309-B128-fl-SDS-tryp-spot_307.wiff, Sample: 100309-B128-fl-SDS-tryp-spot_307 (sample number 1), Elution: 11.634 min, Period: 1, Cycle(s): 635 (Experiment 2)
TRUE	TRUE	(Y)LTSPQQSGQGQQPGQLQQS(A)	0.95	41.16	21.2385	5.3098	2		666.364	1996.07	3	0.1072	53.68	452	470		File: 100304-B128-fl-SDS-thermo-spot_307.wiff, Sample: 100304-B128-fl-SDS-thermo-spot_307 (sample number 1), Elution: 9.477 min, Period: 1, Cycle(s): 550 (Experiment 2)
TRUE	TRUE	(K)AcQQVmDQQLR(D)	0.95	55.68	25.5991		2	Carbamidomethyl (+57), Oxidation (+16)	696.818	1391.62	2	-0.006799	-4.882	59	69		File: 100309-B128-fl-SDS-tryp-spot_307.wiff, Sample: 100309-B128-fl-SDS-tryp-spot_307 (sample number 1), Elution: 10.037 min, Period: 1, Cycle(s): 577 (Experiment 2)
TRUE	TRUE	(W)LQPGQGQQGYYPTS(L)	0.95	19.19	25.4283	2.35655	2		762.379	1522.74	2	0.03832	25.15	789	802		File: 100304-B128-fl-SDS-thermo-spot_307.wiff, Sample: 100304-B128-fl-SDS-thermo-spot_307 (sample number 1), Elution: 10.191 min, Period: 1, Cycle(s): 571 (Experiment 3)
TRUE	TRUE	(Q)LAQGQQGQQPAQVQQGQRPAQGQQGQQPGQGQQGQQ(L)	0.95			4.60206	2		946.005	3779.99	4	0.1703	45.05	581	616		File: 100304-B128-fl-SDS-thermo-spot_307.wiff, Sample: 100304-B128-fl-SDS-thermo-spot_307 (sample number 1), Elution: 9.289 to 9.358 min, Period: 1, Cycle(s): 548-549 (Experiment 2)

## Sheet: Spot 309
Spot 309
Embryo Globulin
Scaffold Assignment
Our Assignment
Good?	Assigned	Sequence	Prob	Mascot Ion score	Mascot Identity score	X! Tandem	NTT	Modifications	Observed	Actual Mass	Charge	Delta AMU	Delta PPM	Start	Stop	Other Proteins	Spectrum ID
TRUE	TRUE	(K)LDSPAQELTFGRPAR(E)	0.94	42.98	25.7634		2		553.299	1656.87	3	0.01568	9.46	458	472		File: 070515-B128-fl-SDS-tryp-CF-spot_309.wiff, Sample: 070515-B128-fl-SDS-tryp-CF-spot_309 (sample number 1), Elution: 12.405 min, Period: 1, Cycle(s): 711 (Experiment 2)
TRUE	TRUE	(K)LDSPAQELTFGRPAR(E)	0.95	39.18	25.7634	3.11351	2		553.314	1656.92	3	0.06035	36.4	458	472		File: 100309-B128-fl-SDS-tryp-spot_309.wiff, Sample: 100309-B128-fl-SDS-tryp-spot_309 (sample number 1), Elution: 12.179 min, Period: 1, Cycle(s): 649 (Experiment 2)
TRUE	TRUE	(Y)VAQGEGVLTVIENGEKRSY(T)	0.95	59.8	26.7486	7.79588	2		683.696	2048.07	3	0.01212	5.914	136	154		File: 080721-B128-fl-SDS-chymo-CN-spot_309.wiff, Sample: 080721-B128-fl-SDS-chymo-CN-spot_309 (sample number 1), Elution: 13.307 min, Period: 1, Cycle(s): 680 (Experiment 2)
TRUE	TRUE	(Y)VAQGEGVLTVIENGEKRSY(T)	0.95	55.2	26.7486	7.12494	2		683.733	2048.18	3	0.1224	59.75	136	154		File: 100308-B128-fl-SDS-chymo-spot_309.wiff, Sample: 100308-B128-fl-SDS-chymo-spot_309 (sample number 1), Elution: 12.4 min, Period: 1, Cycle(s): 656 (Experiment 2)

## Sheet: Spot 310
Spot 310			A previous analysis detected the					Scaffold assigned the spots to two "QMENSHIP" type LMW-GS, with at least 2 unique peptides to distinguish the 2nd one.
LMW-GS Bu-3/BAD12055.1, BAB78741.1 and TC11_347040_1			N-terminal sequence beginning SHIP					The 2nd assignment is based on two C-terminal peptides.
Scaffold Assignment		LMW-GS BAD12055.1 (21), BAB78741.1 (2), TC11-347040-1 (2)						The 3rd assignment is to a poorly edited contig, based on two overlaping peptides. The contig does not closely fit any sequence type in NCBI, so an N-terminal type cannot be assigned.
Our Assignment		LMW-GS Bu3/BAD12055.1 and BAB78741.1
												BAD12055.1 mktflIFALLAVAATSAIAQMENSHIPGLERPSQQQPLPPQQTLTHHQQQQPIQQQPHQF
												BAB78741.1 -----IFALLAVAATSAIAQMENSHIPGLERPSRQQPLPPQQTLSHHQQQQPIQQQPHQF
												BAD12055.1 PQQQPCSQQQQQPPLSQQQQPPFSQQQQPPFSQQQQPVLPQQPSFSQQQLPPFSQQQQPP
												BAB78741.1 PQQQPCSQQQQQPPLSQQQQPPFSQQQQPPFSQQQQPVLPQQPSFSQQQLPPFSQQQQPP
												BAD12055.1 FSQQQQPVLPQQPSFSQQQLPPFSQQLPPFSQQQQPVLPQQPPFSQQQLPPFSQQLPPFS
												BAB78741.1 FSQQQQPVLPQQPSFSQQQLPPFSQQLPPFSQQQQPVLPQQPPFSQQQLPPFSQQLPPFS
												BAD12055.1 QQQQpVlpqqppfsqqqqqpiLPQQPPFSQQQQPVLLQQQIPFVHPSILQQLNPCKVFLQ
												BAB78741.1 QQQQqV---------------LPQQPPFSQQQQPVLLQQQIPFVHPSILQQLNPCKVFLQ
												BAD12055.1 QQCSPVAMPQSLARSQMLQQSSCHVMQQQCCQQLPQIPQQSRYEAIRAIVYSIILQEQQQ
												BAB78741.1 QQCSPVAMPQSLARSQMLQQSSCHVMQQQCCQQLPQIPQQSRYEAIRAIVYSIILQEQQQ
												BAD12055.1 VQGSIQTQQQQPQQLGQCVSQPQQQSQQQLGQQPQQQQLAQGTFLQPHQIAQLEVMTSIA
												BAB78741.1 VQGSIQTQQQQPQQLGQCVSQPQQQSQQQLGQQPQQQQLAQGTFLQPHQIAQLEVMTSIA
												BAD12055.1 LRTLPTMCNVNVsLYRTTTRVPFGVGTGVGGy
												BAB78741.1 LRTLPTMCNVNVpLYRTTTRVPFGVGTGVGG-
Good?	Assigned	Sequence	Prob	Mascot Ion score	Mascot Identity score	X! Tandem	NTT	Modifications	Observed	Actual Mass	Charge	Delta AMU	Delta PPM	Start	Stop	Other Proteins	Spectrum ID
TRUE	TRUE	(L)LQQQIPF(V)	0.95	32.68	31.014	0.721246	2		437.247	872.479	2	0.003659	4.189	217	223	gi|17425172|dbj|BAB78741.1|	File: 080623-B128-fl-SDS-thermo-CF-spot_310.wiff, Sample: 080623-B128-fl-SDS-thermo-CF-spot_310 (sample number 1), Elution: 11.605 min, Period: 1, Cycle(s): 506 (Experiment 3)
TRUE	TRUE	(S)IILQEQQQ(V)	0.95			3.92082	2		500.275	998.535	2	-0.005187	-5.189	293	300	gi|17425172|dbj|BAB78741.1|,TC11_347040_1	File: 080623-B128-fl-SDS-thermo-CF-spot_310.wiff, Sample: 080623-B128-fl-SDS-thermo-CF-spot_310 (sample number 1), Elution: 9.577 min, Period: 1, Cycle(s): 490 (Experiment 2)
TRUE	TRUE	(Q)LGQQPQQQQ(L)	0.95	43.98	29.1222		2		527.768	1053.52	2	0.000459	0.4353	330	338	gi|17425172|dbj|BAB78741.1|,TC11_347040_1	File: 080623-B128-fl-SDS-thermo-CF-spot_310.wiff, Sample: 080623-B128-fl-SDS-thermo-CF-spot_310 (sample number 1), Elution: 8.378 min, Period: 1, Cycle(s): 480 (Experiment 2)
TRUE	TRUE	(P)FSQQQQPVL(L)	0.95			2.69897	2		537.783	1073.55	2	0.000427	0.3974	208	216	gi|17425172|dbj|BAB78741.1|	File: 080623-B128-fl-SDS-thermo-CF-spot_310.wiff, Sample: 080623-B128-fl-SDS-thermo-CF-spot_310 (sample number 1), Elution: 10.522 min, Period: 1, Cycle(s): 497 (Experiment 3)
TRUE	TRUE	(T)TTRVPFGVGTG(V)	0.95			4.24413	1		546.295	1090.58	2	-0.001317	-1.206	378	388	gi|17425172|dbj|BAB78741.1|	File: 080623-B128-fl-SDS-thermo-CF-spot_310.wiff, Sample: 080623-B128-fl-SDS-thermo-CF-spot_310 (sample number 1), Elution: 10.763 min, Period: 1, Cycle(s): 499 (Experiment 3)
TRUE	TRUE	(R)VPFGVGTGVGGY(-)	0.95	43.3	25.4407		2		555.285	1108.56	2	0.000793	0.7147	381	392		File: 070515-B128-fl-SDS-tryp-CNF-spot_310.wiff, Sample: 070515-B128-fl-SDS-tryp-CNF-spot_310 (sample number 1), Elution: 12.772 min, Period: 1, Cycle(s): 603 (Experiment 2)
TRUE	TRUE	(R)VPFGVGTGVGGY(-)	0.95	26.28	25.4407		2		555.292	1108.57	2	0.01443	13	381	392		File: 070515-B128-fl-SDS-tryp-CNF-spot_310.wiff, Sample: 070515-B128-fl-SDS-tryp-CNF-spot_310 (sample number 1), Elution: 13.611 min, Period: 1, Cycle(s): 628 (Experiment 2)
TRUE	TRUE	(S)IQTQQQQPQQ(L)	0.95	31.35	28.9432	3.0655	2		613.813	1225.61	2	0.006289	5.127	305	314	gi|17425172|dbj|BAB78741.1|,TC11_347040_1	File: 080623-B128-fl-SDS-thermo-CF-spot_310.wiff, Sample: 080623-B128-fl-SDS-thermo-CF-spot_310 (sample number 1), Elution: 8.48 min, Period: 1, Cycle(s): 480 (Experiment 3)
TRUE	TRUE	(C)VSQPQQQSQQQ(L)	0.95	49.08	28.0754	4.95861	2		643.316	1284.62	2	0.0112	8.711	319	329	gi|17425172|dbj|BAB78741.1|,TC11_347040_1	File: 080623-B128-fl-SDS-thermo-CF-spot_310.wiff, Sample: 080623-B128-fl-SDS-thermo-CF-spot_310 (sample number 1), Elution: 8.19 min, Period: 1, Cycle(s): 478 (Experiment 2)
TRUE	TRUE	(L)LQQQIPFVHPS(I)	0.95			5.69897	2		647.35	1292.69	2	-0.001911	-1.477	217	227	gi|17425172|dbj|BAB78741.1|	File: 080623-B128-fl-SDS-thermo-CF-spot_310.wiff, Sample: 080623-B128-fl-SDS-thermo-CF-spot_310 (sample number 1), Elution: 11.141 min, Period: 1, Cycle(s): 503 (Experiment 2)
TRUE	TRUE	(K)VFLQQQcSPVAMPQSLAR(S)	0.95	62.49	26.464		2	Propionamide (+71)	692.033	2073.08	3	0.0259	12.49	237	254	gi|17425172|dbj|BAB78741.1|,TC11_347040_1	File: 070515-B128-fl-SDS-tryp-CNF-spot_310.wiff, Sample: 070515-B128-fl-SDS-tryp-CNF-spot_310 (sample number 1), Elution: 12.652 min, Period: 1, Cycle(s): 602 (Experiment 2)
TRUE	TRUE	(K)VFLQQQcSPVAmPQSLAR(S)	0.95	43.17	27.0586		2	Propionamide (+71), Oxidation (+16)	697.364	2089.07	3	0.02525	12.08	237	254	gi|17425172|dbj|BAB78741.1|,TC11_347040_1	File: 070515-B128-fl-SDS-tryp-CNF-spot_310.wiff, Sample: 070515-B128-fl-SDS-tryp-CNF-spot_310 (sample number 1), Elution: 12.055 min, Period: 1, Cycle(s): 597 (Experiment 2)
TRUE	TRUE	(T)TTRVPFGVGTGVGGY(-)	0.95			6.20761	1		734.382	1466.75	2	-0.002285	-1.557	378	392		File: 080623-B128-fl-SDS-thermo-CF-spot_310.wiff, Sample: 080623-B128-fl-SDS-thermo-CF-spot_310 (sample number 1), Elution: 11.502 min, Period: 1, Cycle(s): 506 (Experiment 2)
TRUE	TRUE	(P)VLLQQQIPFVHPS(I)	0.95			7.16749	2		753.429	1504.84	2	0.002953	1.961	215	227	gi|17425172|dbj|BAB78741.1|	File: 080623-B128-fl-SDS-thermo-CF-spot_310.wiff, Sample: 080623-B128-fl-SDS-thermo-CF-spot_310 (sample number 1), Elution: 12.103 min, Period: 1, Cycle(s): 511 (Experiment 2)
TRUE	TRUE	(Q)VQGSIQTQQQQPQQ(L)	0.95	74	25.0243	7.36653	2		799.401	1596.79	2	0.000829	0.5189	301	314	gi|17425172|dbj|BAB78741.1|,TC11_347040_1	File: 080623-B128-fl-SDS-thermo-CF-spot_310.wiff, Sample: 080623-B128-fl-SDS-thermo-CF-spot_310 (sample number 1), Elution: 8.497 min, Period: 1, Cycle(s): 481 (Experiment 2)
TRUE	TRUE	(P)FSQQQQPVLPQQPS(F)	0.95			2.72125	2		806.411	1610.81	2	0.002101	1.304	91	104	gi|17425172|dbj|BAB78741.1|	File: 080623-B128-fl-SDS-thermo-CF-spot_310.wiff, Sample: 080623-B128-fl-SDS-thermo-CF-spot_310 (sample number 1), Elution: 9.938 min, Period: 1, Cycle(s): 493 (Experiment 2)
TRUE	TRUE	(P)ILPQQPPFSQQQQP(V)	0.95			2.88606	2		818.424	1634.83	2	-0.008247	-5.041	201	214		File: 080623-B128-fl-SDS-thermo-CF-spot_310.wiff, Sample: 080623-B128-fl-SDS-thermo-CF-spot_310 (sample number 1), Elution: 10.78 min, Period: 1, Cycle(s): 500 (Experiment 2)
TRUE	TRUE	(P)FSQQLPPFSQQQQP(V)	0.95			3.69897	2		830.406	1658.8	2	-0.008445	-5.088	143	156	gi|17425172|dbj|BAB78741.1|,TC11_347040_1	File: 080623-B128-fl-SDS-thermo-CF-spot_310.wiff, Sample: 080623-B128-fl-SDS-thermo-CF-spot_310 (sample number 1), Elution: 11.245 min, Period: 1, Cycle(s): 503 (Experiment 3)
TRUE	TRUE	(R)SQMLQQSScHVMQQQccQQLPQIPQQSR(Y)	0.95	66.34	28.5974		2	Propionamide (+71), Propionamide (+71), Propionamide (+71)	872.2	3484.77	4	0.182	52.22	255	282	gi|17425172|dbj|BAB78741.1|,TC11_347040_1	File: 070515-B128-fl-SDS-tryp-CNF-spot_310.wiff, Sample: 070515-B128-fl-SDS-tryp-CNF-spot_310 (sample number 1), Elution: 11.815 min, Period: 1, Cycle(s): 595 (Experiment 2) (Charge not auto determined)
TRUE	TRUE	(P)VLPQQPPFSQQQQQP(I)	0.95			2.79588	2		875.443	1748.87	2	-0.01417	-8.101	186	200	TC11_347040_1	File: 080623-B128-fl-SDS-thermo-CF-spot_310.wiff, Sample: 080623-B128-fl-SDS-thermo-CF-spot_310 (sample number 1), Elution: 10.281 min, Period: 1, Cycle(s): 495 (Experiment 3)
TRUE	TRUE	(R)SQMLQQSScHVmQQQccQQLPQIPQQSR(Y)	0.92	40.26	28.704		2	Propionamide (+71), Oxidation (+16), Propionamide (+71), Propionamide (+71)	876.166	3500.64	4	0.0508	14.51	255	282	gi|17425172|dbj|BAB78741.1|,TC11_347040_1	File: 070515-B128-fl-SDS-tryp-CNF-spot_310.wiff, Sample: 070515-B128-fl-SDS-tryp-CNF-spot_310 (sample number 1), Elution: 11.627 min, Period: 1, Cycle(s): 593 (Experiment 2)
TRUE	TRUE	(P)ILPQQPPFSQQQQPVL(L)	0.95			3.82391	2		924.5	1846.99	2	-0.009169	-4.962	201	216		File: 080623-B128-fl-SDS-thermo-CF-spot_310.wiff, Sample: 080623-B128-fl-SDS-thermo-CF-spot_310 (sample number 1), Elution: 11.863 min, Period: 1, Cycle(s): 509 (Experiment 2)
TRUE	TRUE	(L)PPFSQQLPPFSQQQQP(V)	0.95			4.95861	1		927.46	1852.9	2	-0.006567	-3.542	141	156	gi|17425172|dbj|BAB78741.1|,TC11_347040_1	File: 080623-B128-fl-SDS-thermo-CF-spot_310.wiff, Sample: 080623-B128-fl-SDS-thermo-CF-spot_310 (sample number 1), Elution: 12.772 min, Period: 1, Cycle(s): 517 (Experiment 2)
TRUE	TRUE	(Q)PPFSQQQQPPFSQQQQP(V)	0.95			2.95861	1		998.971	1995.93	2	-0.01588	-7.952	81	97	gi|17425172|dbj|BAB78741.1|	File: 080623-B128-fl-SDS-thermo-CF-spot_310.wiff, Sample: 080623-B128-fl-SDS-thermo-CF-spot_310 (sample number 1), Elution: 11.846 min, Period: 1, Cycle(s): 508 (Experiment 3)
Good?	Assigned	Sequence	Prob	Mascot Ion score	Mascot Identity score	X! Tandem	NTT	Modifications	Observed	Actual Mass	Charge	Delta AMU	Delta PPM	Start	Stop	Other Proteins	Spectrum ID
TRUE	FALSE	(L)LQQQIPF(V)	0.95	32.68	31.014	0.721246	2		437.247	872.479	2	0.003659	4.189	197	203	gi|44885908|dbj|BAD12055.1|	File: 080623-B128-fl-SDS-thermo-CF-spot_310.wiff, Sample: 080623-B128-fl-SDS-thermo-CF-spot_310 (sample number 1), Elution: 11.605 min, Period: 1, Cycle(s): 506 (Experiment 3)
TRUE	TRUE	(R)VPFGVGTGVGG(-)	0.95	32.03	25.5267		2		473.757	945.499	2	0.006771	7.154	361	371		File: 070515-B128-fl-SDS-tryp-CNF-spot_310.wiff, Sample: 070515-B128-fl-SDS-tryp-CNF-spot_310 (sample number 1), Elution: 12.157 min, Period: 1, Cycle(s): 597 (Experiment 3)
TRUE	FALSE	(S)IILQEQQQ(V)	0.95			3.92082	2		500.275	998.535	2	-0.005187	-5.189	273	280	gi|44885908|dbj|BAD12055.1|,TC11_347040_1	File: 080623-B128-fl-SDS-thermo-CF-spot_310.wiff, Sample: 080623-B128-fl-SDS-thermo-CF-spot_310 (sample number 1), Elution: 9.577 min, Period: 1, Cycle(s): 490 (Experiment 2)
TRUE	FALSE	(Q)LGQQPQQQQ(L)	0.95	43.98	29.1222		2		527.768	1053.52	2	0.000459	0.4353	310	318	gi|44885908|dbj|BAD12055.1|,TC11_347040_1	File: 080623-B128-fl-SDS-thermo-CF-spot_310.wiff, Sample: 080623-B128-fl-SDS-thermo-CF-spot_310 (sample number 1), Elution: 8.378 min, Period: 1, Cycle(s): 480 (Experiment 2)
TRUE	FALSE	(P)FSQQQQPVL(L)	0.95			2.69897	2		537.783	1073.55	2	0.000427	0.3974	188	196	gi|44885908|dbj|BAD12055.1|	File: 080623-B128-fl-SDS-thermo-CF-spot_310.wiff, Sample: 080623-B128-fl-SDS-thermo-CF-spot_310 (sample number 1), Elution: 10.522 min, Period: 1, Cycle(s): 497 (Experiment 3)
TRUE	FALSE	(T)TTRVPFGVGTG(V)	0.95			4.24413	1		546.295	1090.58	2	-0.001317	-1.206	358	368	gi|44885908|dbj|BAD12055.1|	File: 080623-B128-fl-SDS-thermo-CF-spot_310.wiff, Sample: 080623-B128-fl-SDS-thermo-CF-spot_310 (sample number 1), Elution: 10.763 min, Period: 1, Cycle(s): 499 (Experiment 3)
TRUE	TRUE	(R)TLPTMcNVNVPLYR(T)	0.95	68.13	26.3749		2	Propionamide (+71)	564.63	1690.87	3	0.01476	8.722	343	356		File: 070515-B128-fl-SDS-tryp-CNF-spot_310.wiff, Sample: 070515-B128-fl-SDS-tryp-CNF-spot_310 (sample number 1), Elution: 12.875 min, Period: 1, Cycle(s): 603 (Experiment 3)
TRUE	TRUE	(R)TLPTmcNVNVPLYR(T)	0.95	54.85	26.1278		2	Oxidation (+16), Propionamide (+71)	569.962	1706.86	3	0.01571	9.196	343	356		File: 070515-B128-fl-SDS-tryp-CNF-spot_310.wiff, Sample: 070515-B128-fl-SDS-tryp-CNF-spot_310 (sample number 1), Elution: 12.174 min, Period: 1, Cycle(s): 598 (Experiment 2)
TRUE	FALSE	(S)IQTQQQQPQQ(L)	0.95	31.35	28.9432	3.0655	2		613.813	1225.61	2	0.006289	5.127	285	294	gi|44885908|dbj|BAD12055.1|,TC11_347040_1	File: 080623-B128-fl-SDS-thermo-CF-spot_310.wiff, Sample: 080623-B128-fl-SDS-thermo-CF-spot_310 (sample number 1), Elution: 8.48 min, Period: 1, Cycle(s): 480 (Experiment 3)
TRUE	FALSE	(C)VSQPQQQSQQQ(L)	0.95	49.08	28.0754	4.95861	2		643.316	1284.62	2	0.0112	8.711	299	309	gi|44885908|dbj|BAD12055.1|,TC11_347040_1	File: 080623-B128-fl-SDS-thermo-CF-spot_310.wiff, Sample: 080623-B128-fl-SDS-thermo-CF-spot_310 (sample number 1), Elution: 8.19 min, Period: 1, Cycle(s): 478 (Experiment 2)
TRUE	FALSE	(L)LQQQIPFVHPS(I)	0.95			5.69897	2		647.35	1292.69	2	-0.001911	-1.477	197	207	gi|44885908|dbj|BAD12055.1|	File: 080623-B128-fl-SDS-thermo-CF-spot_310.wiff, Sample: 080623-B128-fl-SDS-thermo-CF-spot_310 (sample number 1), Elution: 11.141 min, Period: 1, Cycle(s): 503 (Experiment 2)
TRUE	FALSE	(K)VFLQQQcSPVAMPQSLAR(S)	0.95	62.49	26.464		2	Propionamide (+71)	692.033	2073.08	3	0.0259	12.49	217	234	gi|44885908|dbj|BAD12055.1|,TC11_347040_1	File: 070515-B128-fl-SDS-tryp-CNF-spot_310.wiff, Sample: 070515-B128-fl-SDS-tryp-CNF-spot_310 (sample number 1), Elution: 12.652 min, Period: 1, Cycle(s): 602 (Experiment 2)
TRUE	FALSE	(K)VFLQQQcSPVAmPQSLAR(S)	0.95	43.17	27.0586		2	Propionamide (+71), Oxidation (+16)	697.364	2089.07	3	0.02525	12.08	217	234	gi|44885908|dbj|BAD12055.1|,TC11_347040_1	File: 070515-B128-fl-SDS-tryp-CNF-spot_310.wiff, Sample: 070515-B128-fl-SDS-tryp-CNF-spot_310 (sample number 1), Elution: 12.055 min, Period: 1, Cycle(s): 597 (Experiment 2)
TRUE	FALSE	(P)VLLQQQIPFVHPS(I)	0.95			7.16749	2		753.429	1504.84	2	0.002953	1.961	195	207	gi|44885908|dbj|BAD12055.1|	File: 080623-B128-fl-SDS-thermo-CF-spot_310.wiff, Sample: 080623-B128-fl-SDS-thermo-CF-spot_310 (sample number 1), Elution: 12.103 min, Period: 1, Cycle(s): 511 (Experiment 2)
TRUE	FALSE	(Q)VQGSIQTQQQQPQQ(L)	0.95	74	25.0243	7.36653	2		799.401	1596.79	2	0.000829	0.5189	281	294	gi|44885908|dbj|BAD12055.1|,TC11_347040_1	File: 080623-B128-fl-SDS-thermo-CF-spot_310.wiff, Sample: 080623-B128-fl-SDS-thermo-CF-spot_310 (sample number 1), Elution: 8.497 min, Period: 1, Cycle(s): 481 (Experiment 2)
TRUE	FALSE	(P)FSQQQQPVLPQQPS(F)	0.95			2.72125	2		806.411	1610.81	2	0.002101	1.304	86	99	gi|44885908|dbj|BAD12055.1|	File: 080623-B128-fl-SDS-thermo-CF-spot_310.wiff, Sample: 080623-B128-fl-SDS-thermo-CF-spot_310 (sample number 1), Elution: 9.938 min, Period: 1, Cycle(s): 493 (Experiment 2)
TRUE	FALSE	(P)FSQQLPPFSQQQQP(V)	0.95			3.69897	2		830.406	1658.8	2	-0.008445	-5.088	138	151	gi|44885908|dbj|BAD12055.1|,TC11_347040_1	File: 080623-B128-fl-SDS-thermo-CF-spot_310.wiff, Sample: 080623-B128-fl-SDS-thermo-CF-spot_310 (sample number 1), Elution: 11.245 min, Period: 1, Cycle(s): 503 (Experiment 3)
TRUE	FALSE	(R)SQMLQQSScHVMQQQccQQLPQIPQQSR(Y)	0.95	66.34	28.5974		2	Propionamide (+71), Propionamide (+71), Propionamide (+71)	872.2	3484.77	4	0.182	52.22	235	262	gi|44885908|dbj|BAD12055.1|,TC11_347040_1	File: 070515-B128-fl-SDS-tryp-CNF-spot_310.wiff, Sample: 070515-B128-fl-SDS-tryp-CNF-spot_310 (sample number 1), Elution: 11.815 min, Period: 1, Cycle(s): 595 (Experiment 2) (Charge not auto determined)
TRUE	FALSE	(R)SQMLQQSScHVmQQQccQQLPQIPQQSR(Y)	0.92	40.26	28.704		2	Propionamide (+71), Oxidation (+16), Propionamide (+71), Propionamide (+71)	876.166	3500.64	4	0.0508	14.51	235	262	gi|44885908|dbj|BAD12055.1|,TC11_347040_1	File: 070515-B128-fl-SDS-tryp-CNF-spot_310.wiff, Sample: 070515-B128-fl-SDS-tryp-CNF-spot_310 (sample number 1), Elution: 11.627 min, Period: 1, Cycle(s): 593 (Experiment 2)
TRUE	FALSE	(L)PPFSQQLPPFSQQQQP(V)	0.95			4.95861	1		927.46	1852.9	2	-0.006567	-3.542	136	151	gi|44885908|dbj|BAD12055.1|,TC11_347040_1	File: 080623-B128-fl-SDS-thermo-CF-spot_310.wiff, Sample: 080623-B128-fl-SDS-thermo-CF-spot_310 (sample number 1), Elution: 12.772 min, Period: 1, Cycle(s): 517 (Experiment 2)
TRUE	FALSE	(Q)PPFSQQQQPPFSQQQQP(V)	0.95			2.95861	1		998.971	1995.93	2	-0.01588	-7.952	76	92	gi|44885908|dbj|BAD12055.1|	File: 080623-B128-fl-SDS-thermo-CF-spot_310.wiff, Sample: 080623-B128-fl-SDS-thermo-CF-spot_310 (sample number 1), Elution: 11.846 min, Period: 1, Cycle(s): 508 (Experiment 3)
Good?	Assigned	Sequence	Prob	Mascot Ion score	Mascot Identity score	X! Tandem	NTT	Modifications	Observed	Actual Mass	Charge	Delta AMU	Delta PPM	Start	Stop	Other Proteins	Spectrum ID
TRUE	FALSE	(S)IILQEQQQ(V)	0.95			3.92082	2		500.275	998.535	2	-0.005187	-5.189	200	207	gi|44885908|dbj|BAD12055.1|,gi|17425172|dbj|BAB78741.1|	File: 080623-B128-fl-SDS-thermo-CF-spot_310.wiff, Sample: 080623-B128-fl-SDS-thermo-CF-spot_310 (sample number 1), Elution: 9.577 min, Period: 1, Cycle(s): 490 (Experiment 2)
TRUE	FALSE	(Q)LGQQPQQQQ(L)	0.95	43.98	29.1222		2		527.768	1053.52	2	0.000459	0.4353	237	245	gi|44885908|dbj|BAD12055.1|,gi|17425172|dbj|BAB78741.1|	File: 080623-B128-fl-SDS-thermo-CF-spot_310.wiff, Sample: 080623-B128-fl-SDS-thermo-CF-spot_310 (sample number 1), Elution: 8.378 min, Period: 1, Cycle(s): 480 (Experiment 2)
TRUE	FALSE	(S)IQTQQQQPQQ(L)	0.95	31.35	28.9432	3.0655	2		613.813	1225.61	2	0.006289	5.127	212	221	gi|44885908|dbj|BAD12055.1|,gi|17425172|dbj|BAB78741.1|	File: 080623-B128-fl-SDS-thermo-CF-spot_310.wiff, Sample: 080623-B128-fl-SDS-thermo-CF-spot_310 (sample number 1), Elution: 8.48 min, Period: 1, Cycle(s): 480 (Experiment 3)
TRUE	FALSE	(C)VSQPQQQSQQQ(L)	0.95	49.08	28.0754	4.95861	2		643.316	1284.62	2	0.0112	8.711	226	236	gi|44885908|dbj|BAD12055.1|,gi|17425172|dbj|BAB78741.1|	File: 080623-B128-fl-SDS-thermo-CF-spot_310.wiff, Sample: 080623-B128-fl-SDS-thermo-CF-spot_310 (sample number 1), Elution: 8.19 min, Period: 1, Cycle(s): 478 (Experiment 2)
TRUE	FALSE	(K)VFLQQQcSPVAMPQSLAR(S)	0.95	62.49	26.464		2	Propionamide (+71)	692.033	2073.08	3	0.0259	12.49	144	161	gi|44885908|dbj|BAD12055.1|,gi|17425172|dbj|BAB78741.1|	File: 070515-B128-fl-SDS-tryp-CNF-spot_310.wiff, Sample: 070515-B128-fl-SDS-tryp-CNF-spot_310 (sample number 1), Elution: 12.652 min, Period: 1, Cycle(s): 602 (Experiment 2)
TRUE	FALSE	(K)VFLQQQcSPVAmPQSLAR(S)	0.95	43.17	27.0586		2	Propionamide (+71), Oxidation (+16)	697.364	2089.07	3	0.02525	12.08	144	161	gi|44885908|dbj|BAD12055.1|,gi|17425172|dbj|BAB78741.1|	File: 070515-B128-fl-SDS-tryp-CNF-spot_310.wiff, Sample: 070515-B128-fl-SDS-tryp-CNF-spot_310 (sample number 1), Elution: 12.055 min, Period: 1, Cycle(s): 597 (Experiment 2)
TRUE	FALSE	(Q)VQGSIQTQQQQPQQ(L)	0.95	74	25.0243	7.36653	2		799.401	1596.79	2	0.000829	0.5189	208	221	gi|44885908|dbj|BAD12055.1|,gi|17425172|dbj|BAB78741.1|	File: 080623-B128-fl-SDS-thermo-CF-spot_310.wiff, Sample: 080623-B128-fl-SDS-thermo-CF-spot_310 (sample number 1), Elution: 8.497 min, Period: 1, Cycle(s): 481 (Experiment 2)
TRUE	TRUE	(F)LQQQLPPFSQQLPP(F)	0.95			3.46852	2		810.936	1619.86	2	-0.009339	-5.762	28	41		File: 080623-B128-fl-SDS-thermo-CF-spot_310.wiff, Sample: 080623-B128-fl-SDS-thermo-CF-spot_310 (sample number 1), Elution: 11.966 min, Period: 1, Cycle(s): 509 (Experiment 3)
TRUE	TRUE	(F)LQQQLPPFSQQLPPFSQQQQP(V)	0.95			6.72125	2		822.093	2463.26	3	0.00137	0.556	28	48		File: 080623-B128-fl-SDS-thermo-CF-spot_310.wiff, Sample: 080623-B128-fl-SDS-thermo-CF-spot_310 (sample number 1), Elution: 12.412 to 13.167 min, Period: 1, Cycle(s): 514, 522 (Experiment 2)
TRUE	FALSE	(P)FSQQLPPFSQQQQP(V)	0.95			3.69897	2		830.406	1658.8	2	-0.008445	-5.088	6	19	gi|44885908|dbj|BAD12055.1|,gi|17425172|dbj|BAB78741.1|	File: 080623-B128-fl-SDS-thermo-CF-spot_310.wiff, Sample: 080623-B128-fl-SDS-thermo-CF-spot_310 (sample number 1), Elution: 11.245 min, Period: 1, Cycle(s): 503 (Experiment 3)
TRUE	FALSE	(R)SQMLQQSScHVMQQQccQQLPQIPQQSR(Y)	0.95	66.34	28.5974		2	Propionamide (+71), Propionamide (+71), Propionamide (+71)	872.2	3484.77	4	0.182	52.22	162	189	gi|44885908|dbj|BAD12055.1|,gi|17425172|dbj|BAB78741.1|	File: 070515-B128-fl-SDS-tryp-CNF-spot_310.wiff, Sample: 070515-B128-fl-SDS-tryp-CNF-spot_310 (sample number 1), Elution: 11.815 min, Period: 1, Cycle(s): 595 (Experiment 2) (Charge not auto determined)
TRUE	FALSE	(P)VLPQQPPFSQQQQQP(I)	0.95			2.79588	2		875.443	1748.87	2	-0.01417	-8.101	49	63	gi|44885908|dbj|BAD12055.1|	File: 080623-B128-fl-SDS-thermo-CF-spot_310.wiff, Sample: 080623-B128-fl-SDS-thermo-CF-spot_310 (sample number 1), Elution: 10.281 min, Period: 1, Cycle(s): 495 (Experiment 3)
TRUE	FALSE	(R)SQMLQQSScHVmQQQccQQLPQIPQQSR(Y)	0.92	40.26	28.704		2	Propionamide (+71), Oxidation (+16), Propionamide (+71), Propionamide (+71)	876.166	3500.64	4	0.0508	14.51	162	189	gi|44885908|dbj|BAD12055.1|,gi|17425172|dbj|BAB78741.1|	File: 070515-B128-fl-SDS-tryp-CNF-spot_310.wiff, Sample: 070515-B128-fl-SDS-tryp-CNF-spot_310 (sample number 1), Elution: 11.627 min, Period: 1, Cycle(s): 593 (Experiment 2)
TRUE	FALSE	(L)PPFSQQLPPFSQQQQP(V)	0.95			4.95861	1		927.46	1852.9	2	-0.006567	-3.542	33	48	gi|44885908|dbj|BAD12055.1|,gi|17425172|dbj|BAB78741.1|	File: 080623-B128-fl-SDS-thermo-CF-spot_310.wiff, Sample: 080623-B128-fl-SDS-thermo-CF-spot_310 (sample number 1), Elution: 12.772 min, Period: 1, Cycle(s): 517 (Experiment 2)

## Sheet: Spot 311
Spot 311
Elongation Factor EF1A
Scaffold Assignment		Elongation factor TC11_289672_1 (6)
Our Assignment		Elongation factor EF1A Q03033 (6)
Good?	Assigned	Sequence	Prob	Mascot Ion score	Mascot Identity score	X! Tandem	NTT	Modifications	Observed	Actual Mass	Charge	Delta AMU	Delta PPM	Start	Stop	Other Proteins	Spectrum ID
TRUE	TRUE	(R)LPLQDVYK(I)	0.95	62.57	25.8771	-1.88649	2		488.289	974.563	2	0.01888	19.35	201	208		File: 100309-B128-fl-SDS-tryp-spot_311.wiff, Sample: 100309-B128-fl-SDS-tryp-spot_311 (sample number 1), Elution: 11.482 min, Period: 1, Cycle(s): 629 (Experiment 2)
TRUE	TRUE	(F)ATYPSSWPL(R)	0.95	30.61	29.7909	1.88606	2		511.289	1020.56	2	0.07144	69.93	369	377		File: 080721-B128-fl-SDS-chymo-CN-spot_311.wiff, Sample: 080721-B128-fl-SDS-chymo-CN-spot_311 (sample number 1), Elution: 13.318 min, Period: 1, Cycle(s): 679 (Experiment 3)
TRUE	TRUE	(K)IGGIGTVPVGR(V)	0.95	67.92	25.092	-1.88081	2		513.311	1024.61	2	0.004229	4.123	209	219		File: 100309-B128-fl-SDS-tryp-spot_311.wiff, Sample: 100309-B128-fl-SDS-tryp-spot_311 (sample number 1), Elution: 11.159 min, Period: 1, Cycle(s): 613 (Experiment 2)
TRUE	TRUE	(R)STNLDWYK(G)	0.95	32.77	25.2244	-1.716	2		513.754	1025.49	2	0.01202	11.71	170	177		File: 100309-B128-fl-SDS-tryp-spot_311.wiff, Sample: 100309-B128-fl-SDS-tryp-spot_311 (sample number 1), Elution: 11.618 min, Period: 1, Cycle(s): 634 (Experiment 2)
TRUE	TRUE	(F)VASNSKDDPAKEAANF(T)	0.95	24.2	28.0209	4.56864	2		555.26	1662.76	3	-0.02557	-15.37	278	293		File: 100308-B128-fl-SDS-chymo-spot_311.wiff, Sample: 100308-B128-fl-SDS-chymo-spot_311 (sample number 1), Elution: 10.632 min, Period: 1, Cycle(s): 594 (Experiment 2)
TRUE	TRUE	(R)EHALLAFTLGVK(Q)	0.95	81.03	26.3043	-1.83885	2		649.879	1297.74	2	0.003727	2.87	100	111		File: 100309-B128-fl-SDS-tryp-spot_311.wiff, Sample: 100309-B128-fl-SDS-tryp-spot_311 (sample number 1), Elution: 13.234 min, Period: 1, Cycle(s): 690 (Experiment 3)

## Sheet: Spot 312
Spot 312
Alpha-amylase inhibitors WDAI and WTAI-CM1 and aspartic proteinase
Scaffold Assignment		P01085 (7), P16850 (3) and TC11_292181_1 (2)
Our Assignment		Alpha-amylase inhibitors WDAI [SwissProt:P01085] (7) and WTAI-CM1 [SwissProt:P16850] (3) and aspartic proteinase TC11_292181_1 (2)
Good?	Assigned	Sequence	Prob	Mascot Ion score	Mascot Identity score	X! Tandem	NTT	Modifications	Observed	Actual Mass	Charge	Delta AMU	Delta PPM	Start	Stop	Other Proteins	Spectrum ID
TRUE	TRUE	(K)DVAAYPDA(-)	0.95	29.11	25.3148		2		411.192	820.37	2	0.01005	12.24	117	124		File: 070515-B128-fl-SDS-tryp-CNF-spot_312.wiff, Sample: 070515-B128-fl-SDS-tryp-CNF-spot_312 (sample number 1), Elution: 10.262 min, Period: 1, Cycle(s): 579 (Experiment 3)
TRUE	TRUE	(K)EHGAQEGQAGTGAFPR(C)	0.95	60.32	25.7634		2		538.251	1611.73	3	-0.008367	-5.188	67	82		File: 070515-B128-fl-SDS-tryp-CNF-spot_312.wiff, Sample: 070515-B128-fl-SDS-tryp-CNF-spot_312 (sample number 1), Elution: 10.45 to 10.792 min, Period: 1, Cycle(s): 584 (Experiment 2), 585-586 (Experiment 3)
TRUE	TRUE	(K)LTAASITAVcR(L)	0.95	73.61	25.092		2	Carbamidomethyl (+57)	581.809	1161.6	2	-0.01453	-12.49	90	100		File: 070515-B128-fl-SDS-tryp-CNF-spot_312.wiff, Sample: 070515-B128-fl-SDS-tryp-CNF-spot_312 (sample number 1), Elution: 11.526 min, Period: 1, Cycle(s): 593 (Experiment 2)
TRUE	TRUE	(K)LTAASITAVcR(L)	0.95	56.04	25.2504		2	Propionamide (+71)	588.823	1175.63	2	-0.001976	-1.679	90	100		File: 070515-B128-fl-SDS-tryp-CNF-spot_312.wiff, Sample: 070515-B128-fl-SDS-tryp-CNF-spot_312 (sample number 1), Elution: 11.748 min, Period: 1, Cycle(s): 594 (Experiment 3)
TRUE	TRUE	(R)DccQQLAHISEWcR(C)	0.95	33.26	26.5031		2	Carbamidomethyl (+57), Carbamidomethyl (+57), Carbamidomethyl (+57)	621.602	1861.78	3	0.01689	9.067	40	53		File: 070515-B128-fl-SDS-tryp-CNF-spot_312.wiff, Sample: 070515-B128-fl-SDS-tryp-CNF-spot_312 (sample number 1), Elution: 12.228 min, Period: 1, Cycle(s): 598 (Experiment 3)
TRUE	TRUE	(R)DccQQLAHISEWcR(C)	0.9	26.91	26.6464		2	Carbamidomethyl (+57), Carbamidomethyl (+57), Propionamide (+71)	626.268	1875.78	3	0.001751	0.9332	40	53		File: 070515-B128-fl-SDS-tryp-CNF-spot_312.wiff, Sample: 070515-B128-fl-SDS-tryp-CNF-spot_312 (sample number 1), Elution: 12.125 min, Period: 1, Cycle(s): 598 (Experiment 2)
TRUE	TRUE	(R)cGALYSMLDSMYK(E)	0.95	74.62	25.6937		2	Carbamidomethyl (+57)	769.847	1537.68	2	0.0172	11.18	54	66		File: 070515-B128-fl-SDS-tryp-CNF-spot_312.wiff, Sample: 070515-B128-fl-SDS-tryp-CNF-spot_312 (sample number 1), Elution: 13.753 to 14.097 min, Period: 1, Cycle(s): 612, 620 (Experiment 2)
TRUE	TRUE	(R)cGALYSmLDSMYK(E)	0.95	50.61	25.9439		2	Propionamide (+71), Oxidation (+16)	784.854	1567.69	2	0.02173	13.85	54	66		File: 070515-B128-fl-SDS-tryp-CNF-spot_312.wiff, Sample: 070515-B128-fl-SDS-tryp-CNF-spot_312 (sample number 1), Elution: 12.708 to 13.685 min, Period: 1, Cycle(s): 611 (Experiment 2), 602 (Experiment 3)
TRUE	TRUE	(R)LQcNGSQVPEAVLR(D)	0.95	67.82	25.966		2	Carbamidomethyl (+57)	785.911	1569.81	2	0.01417	9.019	26	39		File: 070515-B128-fl-SDS-tryp-CNF-spot_312.wiff, Sample: 070515-B128-fl-SDS-tryp-CNF-spot_312 (sample number 1), Elution: 11.628 to 11.885 min, Period: 1, Cycle(s): 596 (Experiment 2), 593 (Experiment 3)
TRUE	TRUE	(R)LQcNGSQVPEAVLR(D)	0.95	54.77	25.9988		2	Propionamide (+71)	792.918	1583.82	2	0.01168	7.37	26	39		File: 070515-B128-fl-SDS-tryp-CNF-spot_312.wiff, Sample: 070515-B128-fl-SDS-tryp-CNF-spot_312 (sample number 1), Elution: 11.646 to 12.108 min, Period: 1, Cycle(s): 594 (Experiment 2), 596-597 (Experiment 3)
TRUE	TRUE	(R)LPIVVDASGDGAYVcK(D)	0.95	118.55	26.9461		2	Carbamidomethyl (+57)	832.429	1662.84	2	0.01551	9.324	101	116		File: 070515-B128-fl-SDS-tryp-CNF-spot_312.wiff, Sample: 070515-B128-fl-SDS-tryp-CNF-spot_312 (sample number 1), Elution: 12.245 min, Period: 1, Cycle(s): 599 (Experiment 2)
TRUE	TRUE	(R)LPIVVDASGDGAYVcK(D)	0.95	97.96	26.9285		2	Propionamide (+71)	839.435	1676.86	2	0.01136	6.772	101	116		File: 070515-B128-fl-SDS-tryp-CNF-spot_312.wiff, Sample: 070515-B128-fl-SDS-tryp-CNF-spot_312 (sample number 1), Elution: 12.365 min, Period: 1, Cycle(s): 600 (Experiment 2)
Good?	Assigned	Sequence	Prob	Mascot Ion score	Mascot Identity score	X! Tandem	NTT	Modifications	Observed	Actual Mass	Charge	Delta AMU	Delta PPM	Start	Stop	Other Proteins	Spectrum ID
TRUE	TRUE	(K)ELYDASQHcR(C)	0.91	26.97	26.3144		2	Propionamide (+71)	431.533	1291.58	3	0.01661	12.85	104	113		File: 070515-B128-fl-SDS-tryp-CNF-spot_312.wiff, Sample: 070515-B128-fl-SDS-tryp-CNF-spot_312 (sample number 1), Elution: 10.279 min, Period: 1, Cycle(s): 580 (Experiment 2)
TRUE	TRUE	(R)SDPNSSVLK(D)	0.95	34.63	25.5267		2		473.756	945.498	2	0.02154	22.76	125	133		File: 070515-B128-fl-SDS-tryp-CNF-spot_312.wiff, Sample: 070515-B128-fl-SDS-tryp-CNF-spot_312 (sample number 1), Elution: 9.938 min, Period: 1, Cycle(s): 575 (Experiment 2)
TRUE	TRUE	(R)RSDPNSSVLK(D)	0.95	54.88	25.4654		2		551.801	1101.59	2	0.01043	9.46	124	133		File: 070515-B128-fl-SDS-tryp-CNF-spot_312.wiff, Sample: 070515-B128-fl-SDS-tryp-CNF-spot_312 (sample number 1), Elution: 10.16 min, Period: 1, Cycle(s): 579 (Experiment 2)
Good?	Assigned	Sequence	Prob	Mascot Ion score	Mascot Identity score	X! Tandem	NTT	Modifications	Observed	Actual Mass	Charge	Delta AMU	Delta PPM	Start	Stop	Other Proteins	Spectrum ID
TRUE	TRUE	(K)NQLAQDQTR(D)	0.95	44.81	25.6585		2		537.274	1072.53	2	0.006465	6.022	418	426		File: 070515-B128-fl-SDS-tryp-CNF-spot_312.wiff, Sample: 070515-B128-fl-SDS-tryp-CNF-spot_312 (sample number 1), Elution: 9.069 min, Period: 1, Cycle(s): 530 (Experiment 2)
TRUE	TRUE	(K)FALTPEQYILK(I)	0.95	50.31	26.4542		2		661.878	1321.74	2	0.012	9.068	469	479		File: 070515-B128-fl-SDS-tryp-CNF-spot_312.wiff, Sample: 070515-B128-fl-SDS-tryp-CNF-spot_312 (sample number 1), Elution: 13.205 min, Period: 1, Cycle(s): 607 (Experiment 2)

## Sheet: Spot 313
Spot 313
Alpha-amylase inhibitors WTAI-CM1, WDAI, CMx1/CMx3 and aspartic protease
Scaffold Assignment		TC11_340510 (6), P01085 (5), TC11_320696 (5) and aspartic protease TC11_292181_1 (2)
Our Assignment		Alpha-amylase inhibitors WTAI-CM1 TC11_340510 (6), WDAI [SwissProt:P01085] (5), CMx1/CMx3 TC11_320696 (5) and aspartic protease TC11_292181_1 (2)
Good?	Assigned	Sequence	Prob	Mascot Ion score	Mascot Identity score	X! Tandem	NTT	Modifications	Observed	Actual Mass	Charge	Delta AMU	Delta PPM	Start	Stop	Other Proteins	Spectrum ID
TRUE	TRUE	(R)SDPNSSVLK(D)	0.95	43.56	25.5267		2		473.738	945.461	2	-0.01611	-17.03	119	127		File: 070515-B128-fl-SDS-tryp-CNF-spot_313.wiff, Sample: 070515-B128-fl-SDS-tryp-CNF-spot_313 (sample number 1), Elution: 10.039 to 10.909 min, Period: 1, Cycle(s): 578 (Experiment 2), 587 (Experiment 3)
TRUE	TRUE	(R)EPQRDFAK(V)	0.95	51.34	26.0531		2		495.748	989.481	2	-0.01271	-12.84	135	142		File: 070515-B128-fl-SDS-tryp-CNF-spot_313.wiff, Sample: 070515-B128-fl-SDS-tryp-CNF-spot_313 (sample number 1), Elution: 9.92 min, Period: 1, Cycle(s): 574 (Experiment 2)
TRUE	TRUE	(L)VTPGHcNVm(T)	0.95	33.11	29.7267		2	Propionamide (+71), Oxidation (+16)	522.745	1043.48	2	0.02261	21.64	145	153		File: 080721-B128-fl-SDS-chymo-CN-spot_313.wiff, Sample: 080721-B128-fl-SDS-chymo-CN-spot_313 (sample number 1), Elution: 9.83 min, Period: 1, Cycle(s): 574 (Experiment 2)
TRUE	TRUE	(R)RSDPNSSVLK(D)	0.95	46.41	25.4654		2		551.787	1101.56	2	-0.01758	-15.95	118	127		File: 070515-B128-fl-SDS-tryp-CNF-spot_313.wiff, Sample: 070515-B128-fl-SDS-tryp-CNF-spot_313 (sample number 1), Elution: 10.227 min, Period: 1, Cycle(s): 580 (Experiment 2)
TRUE	TRUE	(K)ELYDASQHcR(C)	0.95	65.47	26.3144		2	Propionamide (+71)	646.78	1291.54	2	-0.01665	-12.88	98	107		File: 070515-B128-fl-SDS-tryp-CNF-spot_313.wiff, Sample: 070515-B128-fl-SDS-tryp-CNF-spot_313 (sample number 1), Elution: 10.346 min, Period: 1, Cycle(s): 581 (Experiment 2)
TRUE	TRUE	(R)EYVAQQTcGISISGSAVSTEPGNTPR(D)	0.95	81.78	27.0501		2	Carbamidomethyl (+57)	903.758	2708.25	3	-0.01867	-6.891	67	92		File: 070515-B128-fl-SDS-tryp-CNF-spot_313.wiff, Sample: 070515-B128-fl-SDS-tryp-CNF-spot_313 (sample number 1), Elution: 11.847 min, Period: 1, Cycle(s): 600 (Experiment 2)
TRUE	TRUE	(R)EYVAQQTcGISISGSAVSTEPGNTPR(D)	0.95	72.39	27.2997		2	Propionamide (+71)	908.421	2722.24	3	-0.04554	-16.72	67	92		File: 070515-B128-fl-SDS-tryp-CNF-spot_313.wiff, Sample: 070515-B128-fl-SDS-tryp-CNF-spot_313 (sample number 1), Elution: 11.95 min, Period: 1, Cycle(s): 600 (Experiment 3)
Good?	Assigned	Sequence	Prob	Mascot Ion score	Mascot Identity score	X! Tandem	NTT	Modifications	Observed	Actual Mass	Charge	Delta AMU	Delta PPM	Start	Stop	Other Proteins	Spectrum ID
TRUE	TRUE	(K)EHGAQEGQAGTGAFPR(C)	0.95	41.09	25.7634		2		538.241	1611.7	3	-0.03748	-23.24	113	128		File: 070515-B128-fl-SDS-tryp-CNF-spot_313.wiff, Sample: 070515-B128-fl-SDS-tryp-CNF-spot_313 (sample number 1), Elution: 10.687 to 10.807 min, Period: 1, Cycle(s): 587 (Experiment 2), 583 (Experiment 3)
TRUE	TRUE	(R)LPIVVDASGDGAYVcK(D)	0.95	43.78	26.9285		2	Propionamide (+71)	559.947	1676.82	3	-0.0252	-15.02	147	162		File: 070515-B128-fl-SDS-tryp-CNF-spot_313.wiff, Sample: 070515-B128-fl-SDS-tryp-CNF-spot_313 (sample number 1), Elution: 12.309 min, Period: 1, Cycle(s): 609 (Experiment 2)
TRUE	TRUE	(K)LTAASITAVcR(L)	0.95	60.6	25.092		2	Carbamidomethyl (+57)	581.808	1161.6	2	-0.01696	-14.59	136	146		File: 070515-B128-fl-SDS-tryp-CNF-spot_313.wiff, Sample: 070515-B128-fl-SDS-tryp-CNF-spot_313 (sample number 1), Elution: 11.54 min, Period: 1, Cycle(s): 597 (Experiment 2)
TRUE	TRUE	(K)LTAASITAVcR(L)	0.95	61.82	25.2504		2	Propionamide (+71)	588.815	1175.61	2	-0.01854	-15.76	136	146		File: 070515-B128-fl-SDS-tryp-CNF-spot_313.wiff, Sample: 070515-B128-fl-SDS-tryp-CNF-spot_313 (sample number 1), Elution: 11.609 min, Period: 1, Cycle(s): 598 (Experiment 2)
TRUE	TRUE	(R)cGALYSMLDSMYK(E)	0.95	84.42	26.1805		2	Propionamide (+71)	776.832	1551.65	2	-0.02735	-17.62	100	112		File: 070515-B128-fl-SDS-tryp-CNF-spot_313.wiff, Sample: 070515-B128-fl-SDS-tryp-CNF-spot_313 (sample number 1), Elution: 13.847 min, Period: 1, Cycle(s): 639 (Experiment 2)
TRUE	TRUE	(R)LQcNGSQVPEAVLR(D)	0.95	66.91	25.9988		2	Propionamide (+71)	792.895	1583.78	2	-0.03293	-20.78	72	85		File: 070515-B128-fl-SDS-tryp-CNF-spot_313.wiff, Sample: 070515-B128-fl-SDS-tryp-CNF-spot_313 (sample number 1), Elution: 11.83 min, Period: 1, Cycle(s): 599 (Experiment 3)
TRUE	TRUE	(R)LPIVVDASGDGAYVcK(D)	0.95	82.11	26.9461		2	Carbamidomethyl (+57)	832.414	1662.81	2	-0.01465	-8.806	147	162		File: 070515-B128-fl-SDS-tryp-CNF-spot_313.wiff, Sample: 070515-B128-fl-SDS-tryp-CNF-spot_313 (sample number 1), Elution: 12.24 min, Period: 1, Cycle(s): 608 (Experiment 2)
Good?	Assigned	Sequence	Prob	Mascot Ion score	Mascot Identity score	X! Tandem	NTT	Modifications	Observed	Actual Mass	Charge	Delta AMU	Delta PPM	Start	Stop	Other Proteins	Spectrum ID
TRUE	TRUE	(R)cEVLHILMDGR(V)	0.95	37.46	25.49		2	Propionamide (+71)	452.89	1355.65	3	-0.02064	-15.22	89	99		File: 070515-B128-fl-SDS-tryp-CNF-spot_313.wiff, Sample: 070515-B128-fl-SDS-tryp-CNF-spot_313 (sample number 1), Elution: 12.992 min, Period: 1, Cycle(s): 628 (Experiment 3)
TRUE	TRUE	(R)ccDELSK(V)	0.95	30.79	24.456		2	Propionamide (+71), Propionamide (+71)	470.191	938.368	2	-0.01617	-17.21	76	82		File: 070515-B128-fl-SDS-tryp-CNF-spot_313.wiff, Sample: 070515-B128-fl-SDS-tryp-CNF-spot_313 (sample number 1), Elution: 9.613 min, Period: 1, Cycle(s): 562 (Experiment 2)
TRUE	TRUE	(R)EFIAGIVGR(E)	0.95	51.71	25.4777		2		481.272	960.528	2	-0.01096	-11.4	124	132		File: 070515-B128-fl-SDS-tryp-CNF-spot_313.wiff, Sample: 070515-B128-fl-SDS-tryp-CNF-spot_313 (sample number 1), Elution: 12.377 min, Period: 1, Cycle(s): 610 (Experiment 2)
TRUE	TRUE	(K)GSLLQEDMSR(C)	0.95	57.3	26.2634		2		568.269	1134.52	2	-0.01123	-9.894	108	117		File: 070515-B128-fl-SDS-tryp-CNF-spot_313.wiff, Sample: 070515-B128-fl-SDS-tryp-CNF-spot_313 (sample number 1), Elution: 11.728 min, Period: 1, Cycle(s): 599 (Experiment 2)
TRUE	TRUE	(K)GSLLQEDmSR(C)	0.95	43.89	25.2375		2	Oxidation (+16)	576.269	1150.52	2	-0.006146	-5.337	108	117		File: 070515-B128-fl-SDS-tryp-CNF-spot_313.wiff, Sample: 070515-B128-fl-SDS-tryp-CNF-spot_313 (sample number 1), Elution: 10.926 min, Period: 1, Cycle(s): 588 (Experiment 2)
TRUE	TRUE	(R)QTcGYYLSAER(E)	0.95	41.13	25.4283		2	Carbamidomethyl (+57)	674.292	1346.57	2	-0.0241	-17.88	61	71		File: 070515-B128-fl-SDS-tryp-CNF-spot_313.wiff, Sample: 070515-B128-fl-SDS-tryp-CNF-spot_313 (sample number 1), Elution: 11.233 min, Period: 1, Cycle(s): 594 (Experiment 2)
TRUE	TRUE	(R)QTcGYYLSAER(E)	0.95	28.37	25.9218		2	Propionamide (+71)	681.298	1360.58	2	-0.02631	-19.32	61	71		File: 070515-B128-fl-SDS-tryp-CNF-spot_313.wiff, Sample: 070515-B128-fl-SDS-tryp-CNF-spot_313 (sample number 1), Elution: 11.455 min, Period: 1, Cycle(s): 595 (Experiment 3)
Good?	Assigned	Sequence	Prob	Mascot Ion score	Mascot Identity score	X! Tandem	NTT	Modifications	Observed	Actual Mass	Charge	Delta AMU	Delta PPM	Start	Stop	Other Proteins	Spectrum ID
TRUE	TRUE	(K)NQLAQDQTR(D)	0.95	46.25	25.6585		2		537.264	1072.51	2	-0.01273	-11.86	418	426		File: 070515-B128-fl-SDS-tryp-CNF-spot_313.wiff, Sample: 070515-B128-fl-SDS-tryp-CNF-spot_313 (sample number 1), Elution: 9.306 min, Period: 1, Cycle(s): 547 (Experiment 2)
TRUE	TRUE	(K)FALTPEQYILK(I)	0.95	41.9	26.4542		2		661.862	1321.71	2	-0.01895	-14.33	469	479		File: 070515-B128-fl-SDS-tryp-CNF-spot_313.wiff, Sample: 070515-B128-fl-SDS-tryp-CNF-spot_313 (sample number 1), Elution: 13.249 min, Period: 1, Cycle(s): 631 (Experiment 2)

## Sheet: Spot 314
Spot 314				A previous analysis detected the N-terminal sequence beginning SHIP								Can't tell if the contigs for Bu LMW-GS 2, 3, and 13 are actually from 3 separate sequences, or
LMW-GS												just represent problems with obtaining good N-terminal ESTs
Scaffold Assignment		LMW-GS Bu2 and TC11-277260_1										The only peptides in TC11-277260 that differ from Bu2 are in the area of Bu2 that are missing.
Our Assignment		LMW-GS Bu2/12/13 ABC84366 (MENSHIP-type)										However, there are at least 2 peptides in Bu2 that are not found in TC11-277260. See allignment to right.
												Also, TC11-277260 is an older contig from which the ESTs are now reasigned to different contigs.
													Bu2 ------------------------------------------------------------
													TC11-277260-1 mktflifallavaatsaiaqmenshipglekpsqqqplplqqtlshqqqqqpvqqqpqpf
													Bu2 ----------------------------------------------------QQQQPVLP
													TC11-277260-1 pqqqpcsqqqqpplsqqqqppfsqqqppfsqqqppfsqqqqppfsqqqppfsQQQQPVLP
													Bu2 QQPSFSQQQLPPFSQQQpPFSQQQQpVLpQQPPFsQQQQPiLPQQPPFSQQQQQpVLPQQ
													TC11-277260-1 QQPSFSQQQLPPFSQQQsPFSQQQQiVLqQQPPFlQQQQPsLPQQPPFSQQQQQlVLPQQ
													Bu2 QIlFVHPSILQQLNPCKVFLQQQCSPVAMPQSLARSQMLQQSSCHVMQQQCCQQLlQIPQ
													TC11-277260-1 QIpFVHPSILQQLNPCKVFLQQQCSPVAMPQSLARSQMLQQSSCHVMQQQCCQQLpQIPQ
													Bu2 QSRYEAIRAIIYSIILQEQQQVQGSIQTqQQQPQELGQCVSQPQQQSQQQLGQQPQQQQL
													TC11-277260-1 QSRYEAIRAIIYSIILQEQQQVQGSIQTpQQQPQQLGQCVSQPQQQSQQQLGQQPQQQQL
													Bu2 AQGTFLQPHQIAQLEVMTSIALRTLPTMCRVNVPLYRTTTSVPFGVGaGVGAY
													TC11-277260-1 AQGTFLQPHQIAQLEVMTSIALRTLPTMCRVNVPLYRTTTSVPFGVGtGVGSY
Good?	Assigned	Sequence	Prob	Mascot Ion score	Mascot Identity score	X! Tandem	NTT	Modifications	Observed	Actual Mass	Charge	Delta AMU	Delta PPM	Start	Stop	Other Proteins	Spectrum ID
TRUE	TRUE	(R)VNVPLYR(T)	0.95	37.11	25.5509		2		430.745	859.476	2	-0.01596	-18.55	219	225	TC11_277260_1	File: 070515-B128-fl-SDS-tryp-CNF-spot_314.wiff, Sample: 070515-B128-fl-SDS-tryp-CNF-spot_314 (sample number 1), Elution: 11.521 min, Period: 1, Cycle(s): 662 (Experiment 2)
TRUE	TRUE	(R)TLPTMcR(V)	0.95	32.63	25.4654		2	Propionamide (+71)	446.718	891.421	2	-0.0102	-11.43	212	218	TC11_277260_1	File: 070515-B128-fl-SDS-tryp-CNF-spot_314.wiff, Sample: 070515-B128-fl-SDS-tryp-CNF-spot_314 (sample number 1), Elution: 10.856 min, Period: 1, Cycle(s): 638 (Experiment 2)
TRUE	TRUE	(R)VNVPLYRT(T)	0.95			7.14874	1		481.28	960.545	2	0.005737	5.966	219	226	TC11_277260_1	File: 080623-B128-fl-SDS-thermo-CF-spot_314.wiff, Sample: 080623-B128-fl-SDS-thermo-CF-spot_314 (sample number 1), Elution: 11.374 min, Period: 1, Cycle(s): 511 (Experiment 3)
TRUE	TRUE	(S)IILQEQQQ(V)	0.95			3.34679	2		500.275	998.535	2	-0.004575	-4.577	142	149	TC11_277260_1	File: 080623-B128-fl-SDS-thermo-CF-spot_314.wiff, Sample: 080623-B128-fl-SDS-thermo-CF-spot_314 (sample number 1), Elution: 10.431 min, Period: 1, Cycle(s): 504 (Experiment 2)
TRUE	TRUE	(Q)LGQQPQQQQ(L)	0.95	43.89	29.1222	-1.97772	2		527.769	1053.52	2	0.003015	2.859	179	187	TC11_277260_1	File: 080623-B128-fl-SDS-thermo-CF-spot_314.wiff, Sample: 080623-B128-fl-SDS-thermo-CF-spot_314 (sample number 1), Elution: 8.445 min, Period: 1, Cycle(s): 487 (Experiment 2)
TRUE	TRUE	(P)VLPQQQILF(V)	0.95			3.65758	2		543.32	1084.63	2	-0.002753	-2.536	64	72		File: 080623-B128-fl-SDS-thermo-CF-spot_314.wiff, Sample: 080623-B128-fl-SDS-thermo-CF-spot_314 (sample number 1), Elution: 13.143 min, Period: 1, Cycle(s): 527 (Experiment 2)
TRUE	TRUE	(S)IQTQQQQPQE(L)	0.95	37.51	29.0633	3.60206	2		614.3	1226.59	2	-0.003629	-2.956	154	163		File: 080623-B128-fl-SDS-thermo-CF-spot_314.wiff, Sample: 080623-B128-fl-SDS-thermo-CF-spot_314 (sample number 1), Elution: 8.513 min, Period: 1, Cycle(s): 488 (Experiment 2)
TRUE	TRUE	(Q)LLQIPQQSRY(E)	0.95			5	1		623.349	1244.68	2	-0.003745	-3.006	123	132		File: 080623-B128-fl-SDS-thermo-CF-spot_314.wiff, Sample: 080623-B128-fl-SDS-thermo-CF-spot_314 (sample number 1), Elution: 11.735 min, Period: 1, Cycle(s): 514 (Experiment 3)
TRUE	TRUE	(C)VSQPQQQSQQQ(L)	0.95	41.56	28.0754	4.30103	2		643.314	1284.61	2	0.006765	5.262	168	178	TC11_277260_1	File: 080623-B128-fl-SDS-thermo-CF-spot_314.wiff, Sample: 080623-B128-fl-SDS-thermo-CF-spot_314 (sample number 1), Elution: 8.257 min, Period: 1, Cycle(s): 485 (Experiment 2)
TRUE	TRUE	(L)LQIPQQSRYEA(I)	0.95			8.03152	2		666.844	1331.67	2	-0.009603	-7.206	124	134		File: 080623-B128-fl-SDS-thermo-CF-spot_314.wiff, Sample: 080623-B128-fl-SDS-thermo-CF-spot_314 (sample number 1), Elution: 11.031 min, Period: 1, Cycle(s): 509 (Experiment 2)
TRUE	TRUE	(P)FSQQQQQPVLPQQQILF(V)	0.95			4.67778	2		686.362	2056.06	3	-0.01094	-5.318	56	72		File: 080623-B128-fl-SDS-thermo-CF-spot_314.wiff, Sample: 080623-B128-fl-SDS-thermo-CF-spot_314 (sample number 1), Elution: 13.502 min, Period: 1, Cycle(s): 530 (Experiment 2)
TRUE	TRUE	(K)VFLQQQcSPVAmPQSLAR(S)	0.95	33.05	27.0586		2	Propionamide (+71), Oxidation (+16)	697.35	2089.03	3	-0.01585	-7.586	86	103	TC11_277260_1	File: 070515-B128-fl-SDS-tryp-CNF-spot_314.wiff, Sample: 070515-B128-fl-SDS-tryp-CNF-spot_314 (sample number 1), Elution: 12.066 min, Period: 1, Cycle(s): 685 (Experiment 2)
TRUE	TRUE	(Q)LLQIPQQSRYEA(I)	0.95			7.55284	2		723.387	1444.76	2	-0.007453	-5.155	123	134		File: 080623-B128-fl-SDS-thermo-CF-spot_314.wiff, Sample: 080623-B128-fl-SDS-thermo-CF-spot_314 (sample number 1), Elution: 11.632 min, Period: 1, Cycle(s): 514 (Experiment 2)
TRUE	TRUE	(Q)VQGSIQTQQQQPQE(L)	0.95	38.83	24.8001	4.36653	2		799.891	1597.77	2	-0.002519	-1.576	150	163		File: 080623-B128-fl-SDS-thermo-CF-spot_314.wiff, Sample: 080623-B128-fl-SDS-thermo-CF-spot_314 (sample number 1), Elution: 8.975 min, Period: 1, Cycle(s): 491 (Experiment 3)
TRUE	TRUE	(P)VLPQQPPFSQQQQP(I)	0.95			4.37675	2		811.415	1620.82	2	-0.01118	-6.893	35	48		File: 080623-B128-fl-SDS-thermo-CF-spot_314.wiff, Sample: 080623-B128-fl-SDS-thermo-CF-spot_314 (sample number 1), Elution: 11.391 min, Period: 1, Cycle(s): 512 (Experiment 2)
TRUE	TRUE	(P)ILPQQPPFSQQQQQPVLPQQQ(I)	0.94			4.08092	2		819.765	2456.27	3	-0.007076	-2.88	49	69		File: 080623-B128-fl-SDS-thermo-CF-spot_314.wiff, Sample: 080623-B128-fl-SDS-thermo-CF-spot_314 (sample number 1), Elution: 12.096 min, Period: 1, Cycle(s): 517 (Experiment 3)
TRUE	TRUE	(P)FSQQQQQPVLPQQQ(I)	0.95			3.74473	2		842.421	1682.83	2	-0.01094	-6.495	56	69		File: 080623-B128-fl-SDS-thermo-CF-spot_314.wiff, Sample: 080623-B128-fl-SDS-thermo-CF-spot_314 (sample number 1), Elution: 10.534 min, Period: 1, Cycle(s): 504 (Experiment 3)
TRUE	TRUE	(S)FSQQQLPPFSQQQPPFSQQQQP(V)	0.91			3.05552	2		867.416	2599.23	3	-0.02014	-7.747	13	34		File: 080623-B128-fl-SDS-thermo-CF-spot_314.wiff, Sample: 080623-B128-fl-SDS-thermo-CF-spot_314 (sample number 1), Elution: 12.594 min, Period: 1, Cycle(s): 522 (Experiment 2)
TRUE	TRUE	(S)FSQQQLPPFSQQQPP(F)	0.95			3.92082	2		878.927	1755.84	2	-0.01861	-10.59	13	27		File: 080623-B128-fl-SDS-thermo-CF-spot_314.wiff, Sample: 080623-B128-fl-SDS-thermo-CF-spot_314 (sample number 1), Elution: 12.217 min, Period: 1, Cycle(s): 518 (Experiment 3)
TRUE	TRUE	(P)ILPQQPPFSQQQQQP(V)	0.95			3.11351	2		882.448	1762.88	2	-0.01816	-10.3	49	63		File: 080623-B128-fl-SDS-thermo-CF-spot_314.wiff, Sample: 080623-B128-fl-SDS-thermo-CF-spot_314 (sample number 1), Elution: 11.511 min, Period: 1, Cycle(s): 513 (Experiment 2)
Good?	Assigned	Sequence	Prob	Mascot Ion score	Mascot Identity score	X! Tandem	NTT	Modifications	Observed	Actual Mass	Charge	Delta AMU	Delta PPM	Start	Stop	Other Proteins	Spectrum ID
TRUE	FALSE	(R)VNVPLYR(T)	0.95	37.11	25.5509		2		430.745	859.476	2	-0.01596	-18.55	331	337	BU_LMW-GS#2	File: 070515-B128-fl-SDS-tryp-CNF-spot_314.wiff, Sample: 070515-B128-fl-SDS-tryp-CNF-spot_314 (sample number 1), Elution: 11.521 min, Period: 1, Cycle(s): 662 (Experiment 2)
TRUE	FALSE	(R)TLPTMcR(V)	0.95	32.63	25.4654		2	Propionamide (+71)	446.718	891.421	2	-0.0102	-11.43	324	330	BU_LMW-GS#2	File: 070515-B128-fl-SDS-tryp-CNF-spot_314.wiff, Sample: 070515-B128-fl-SDS-tryp-CNF-spot_314 (sample number 1), Elution: 10.856 min, Period: 1, Cycle(s): 638 (Experiment 2)
TRUE	FALSE	(R)VNVPLYRT(T)	0.95			7.14874	1		481.28	960.545	2	0.005737	5.966	331	338	BU_LMW-GS#2	File: 080623-B128-fl-SDS-thermo-CF-spot_314.wiff, Sample: 080623-B128-fl-SDS-thermo-CF-spot_314 (sample number 1), Elution: 11.374 min, Period: 1, Cycle(s): 511 (Experiment 3)
TRUE	FALSE	(S)IILQEQQQ(V)	0.95			3.34679	2		500.275	998.535	2	-0.004575	-4.577	254	261	BU_LMW-GS#2	File: 080623-B128-fl-SDS-thermo-CF-spot_314.wiff, Sample: 080623-B128-fl-SDS-thermo-CF-spot_314 (sample number 1), Elution: 10.431 min, Period: 1, Cycle(s): 504 (Experiment 2)
TRUE	FALSE	(Q)LGQQPQQQQ(L)	0.95	43.89	29.1222	-1.97772	2		527.769	1053.52	2	0.003015	2.859	291	299	BU_LMW-GS#2	File: 080623-B128-fl-SDS-thermo-CF-spot_314.wiff, Sample: 080623-B128-fl-SDS-thermo-CF-spot_314 (sample number 1), Elution: 8.445 min, Period: 1, Cycle(s): 487 (Experiment 2)
TRUE	FALSE	(C)VSQPQQQSQQQ(L)	0.95	41.56	28.0754	4.30103	2		643.314	1284.61	2	0.006765	5.262	280	290	BU_LMW-GS#2	File: 080623-B128-fl-SDS-thermo-CF-spot_314.wiff, Sample: 080623-B128-fl-SDS-thermo-CF-spot_314 (sample number 1), Elution: 8.257 min, Period: 1, Cycle(s): 485 (Experiment 2)
TRUE	FALSE	(K)VFLQQQcSPVAmPQSLAR(S)	0.95	33.05	27.0586		2	Propionamide (+71), Oxidation (+16)	697.35	2089.03	3	-0.01585	-7.586	198	215	BU_LMW-GS#2	File: 070515-B128-fl-SDS-tryp-CNF-spot_314.wiff, Sample: 070515-B128-fl-SDS-tryp-CNF-spot_314 (sample number 1), Elution: 12.066 min, Period: 1, Cycle(s): 685 (Experiment 2)
TRUE	TRUE	(N)SHIPGLEKPSQQQPLPLQQT(L)	0.91			3.0655	1		742.732	2225.18	3	-0.005069	-2.277	24	43		File: 080623-B128-fl-SDS-thermo-CF-spot_314.wiff, Sample: 080623-B128-fl-SDS-thermo-CF-spot_314 (sample number 1), Elution: 11.752 min, Period: 1, Cycle(s): 515 (Experiment 2)
TRUE	TRUE	(G)LEKPSQQQPLPLQQT(L)	0.95	48.17	24.5637	6.40894	2		867.969	1733.92	2	-0.008527	-4.915	29	43		File: 080623-B128-fl-SDS-thermo-CF-spot_314.wiff, Sample: 080623-B128-fl-SDS-thermo-CF-spot_314 (sample number 1), Elution: 11.151 min, Period: 1, Cycle(s): 510 (Experiment 2)
TRUE	TRUE	(P)FSQQQQPPFSQQQPPFSQQQQP(V)	0.95			4.36653	2		872.409	2614.21	3	-0.0147	-5.621	96	117		File: 080623-B128-fl-SDS-thermo-CF-spot_314.wiff, Sample: 080623-B128-fl-SDS-thermo-CF-spot_314 (sample number 1), Elution: 11.872 to 13.246 min, Period: 1, Cycle(s): 516, 526 (Experiment 2), 527 (Experiment 3)

## Sheet: Spot 315
Spot 315												AAT3786.1 = Bu11
LMW-GS Bu11/AAT37861.1 (METSHIP) and LMW-GS Bu2 (MENSHIP)												A previous analysis detected the N-terminal sequence beginning SHIP
Scaffold Assignment			LMW-GS AAT37861.1 (METSHIP-type) (18) and LMW-GS Bu2 (MENSHIP-type) (10).									Can't tell if the contigs for Bu LMW-GS 2, 3, and 13 are actually from 3 separate sequences, or
Our Assignment			LMW-GS Bu11/AAT37861.1 (METSHIP) (18) and LMW-GS Bu2/12/13 (MENSHIP) (10)									just represent problems with obtaining good N-terminal ESTs
Good?	Assigned	Sequence	Prob	Mascot Ion score	Mascot Identity score	X! Tandem	NTT	Modifications	Observed	Actual Mass	Charge	Delta AMU	Delta PPM	Start	Stop	Other Proteins	Spectrum ID
TRUE	TRUE	(F)QRPQQQQL(G)	0.94	27.45	30.0604	0.920819	2		513.231	1024.45	2	-0.09372	-91.4	302	309		File: 080618-B128-fl-SDS-chymo-CF-spot_315.wiff, Sample: 080618-B128-fl-SDS-chymo-CF-spot_315 (sample number 1), Elution: 10.093 min, Period: 1, Cycle(s): 581 (Experiment 2)
TRUE	TRUE	(G)VSQPQQQQKQ(L)	0.95	70.75	28.5431	4.92082	2		599.812	1197.61	2	7.902e-05	0.06592	286	295		File: 080623-B128-fl-SDS-thermo-CN-spot_315.wiff, Sample: 080623-B128-fl-SDS-thermo-CN-spot_315 (sample number 1), Elution: 8.564 min, Period: 1, Cycle(s): 497 (Experiment 2)
TRUE	TRUE	(S)IVLQEQQHGQG(F)	0.95			6.72125	2		618.815	1235.62	2	-0.01084	-8.767	260	270		File: 080623-B128-fl-SDS-thermo-CN-spot_315.wiff, Sample: 080623-B128-fl-SDS-thermo-CN-spot_315 (sample number 1), Elution: 10.102 min, Period: 1, Cycle(s): 512 (Experiment 2)
TRUE	TRUE	(K)VFLQQQcSPVAMPQSLAR(S)	0.93	41.4	26.2634		2	Carbamidomethyl (+57)	687.341	2059	3	-0.03466	-16.82	204	221	BU_LMW-GS#2	File: 070515-B128-fl-SDS-tryp-CNF-spot_315.wiff, Sample: 070515-B128-fl-SDS-tryp-CNF-spot_315 (sample number 1), Elution: 12.99 min, Period: 1, Cycle(s): 676 (Experiment 3)
TRUE	TRUE	(K)VFLQQQcSPVAMPQSLAR(S)	0.95	53.09	26.464		2	Propionamide (+71)	692.012	2073.01	3	-0.03538	-17.06	204	221	BU_LMW-GS#2	File: 070515-B128-fl-SDS-tryp-CNF-spot_315.wiff, Sample: 070515-B128-fl-SDS-tryp-CNF-spot_315 (sample number 1), Elution: 12.888 min, Period: 1, Cycle(s): 676 (Experiment 2)
TRUE	TRUE	(K)VFLQQQcSPVAmPQSLAR(S)	0.9	36.31	27.0586		2	Propionamide (+71), Oxidation (+16)	697.346	2089.02	3	-0.02965	-14.18	204	221	BU_LMW-GS#2	File: 070515-B128-fl-SDS-tryp-CNF-spot_315.wiff, Sample: 070515-B128-fl-SDS-tryp-CNF-spot_315 (sample number 1), Elution: 12.256 min, Period: 1, Cycle(s): 663 (Experiment 2)
TRUE	TRUE	(R)SQMLWQSScHVMQQQccQQLPR(I)	0.94	42.96	27.185		2	Propionamide (+71), Propionamide (+71), Propionamide (+71)	716.316	2861.24	4	-0.03029	-10.58	222	243		File: 070515-B128-fl-SDS-tryp-CNF-spot_315.wiff, Sample: 070515-B128-fl-SDS-tryp-CNF-spot_315 (sample number 1), Elution: 12.546 min, Period: 1, Cycle(s): 671 (Experiment 2)
TRUE	TRUE	(R)SQMLWQSScHVmQQQccQQLPR(I)	0.93	42.14	27.364		2	Propionamide (+71), Oxidation (+16), Propionamide (+71), Propionamide (+71)	720.304	2877.19	4	-0.07231	-25.12	222	243		File: 070515-B128-fl-SDS-tryp-CNF-spot_315.wiff, Sample: 070515-B128-fl-SDS-tryp-CNF-spot_315 (sample number 1), Elution: 12.239 min, Period: 1, Cycle(s): 662 (Experiment 3)
TRUE	TRUE	(G)FNQPQQQQPQQS(V)	0.95	32.16	25.9439	7.07058	2		729.336	1456.66	2	-0.01327	-9.107	271	282		File: 080623-B128-fl-SDS-thermo-CN-spot_315.wiff, Sample: 080623-B128-fl-SDS-thermo-CN-spot_315 (sample number 1), Elution: 8.701 min, Period: 1, Cycle(s): 499 (Experiment 2)
TRUE	TRUE	(S)VQGVSQPQQQQKQ(L)	0.95	62.56	26.1066	7.4318	2		741.882	1481.75	2	-0.009291	-6.266	283	295		File: 080623-B128-fl-SDS-thermo-CN-spot_315.wiff, Sample: 080623-B128-fl-SDS-thermo-CN-spot_315 (sample number 1), Elution: 9.042 min, Period: 1, Cycle(s): 501 (Experiment 3)
TRUE	TRUE	(P)VLPQQQIPYVQPS(I)	0.95			3.69897	2		748.904	1495.79	2	-0.009495	-6.344	182	194		File: 080623-B128-fl-SDS-thermo-CN-spot_315.wiff, Sample: 080623-B128-fl-SDS-thermo-CN-spot_315 (sample number 1), Elution: 12.021 min, Period: 1, Cycle(s): 528 (Experiment 2)
TRUE	TRUE	(L)LLQQPPFSQQRPP(F)	0.95			5.92082	2		768.416	1534.82	2	-0.008735	-5.687	131	143		File: 080623-B128-fl-SDS-thermo-CN-spot_315.wiff, Sample: 080623-B128-fl-SDS-thermo-CN-spot_315 (sample number 1), Elution: 11.764 min, Period: 1, Cycle(s): 525 (Experiment 3)
TRUE	TRUE	(P)ILPQQPPFSQHQQP(V)	0.95			4.10237	2		822.915	1643.82	2	-0.02575	-15.66	168	181		File: 080623-B128-fl-SDS-thermo-CN-spot_315.wiff, Sample: 080623-B128-fl-SDS-thermo-CN-spot_315 (sample number 1), Elution: 11.421 min, Period: 1, Cycle(s): 523 (Experiment 2)
TRUE	TRUE	(L)LLQQPPFSQQRPPFSQQQQQP(V)	0.95			3.30103	2		836.422	2506.24	3	-0.02812	-11.22	131	151		File: 080623-B128-fl-SDS-thermo-CN-spot_315.wiff, Sample: 080623-B128-fl-SDS-thermo-CN-spot_315 (sample number 1), Elution: 12.245 min, Period: 1, Cycle(s): 529 (Experiment 3)
TRUE	TRUE	(Q)FSQQQQPFPQQQQP(L)	0.93			2.56864	2		858.404	1714.79	2	-0.01252	-7.296	116	129		File: 080623-B128-fl-SDS-thermo-CN-spot_315.wiff, Sample: 080623-B128-fl-SDS-thermo-CN-spot_315 (sample number 1), Elution: 10.821 min, Period: 1, Cycle(s): 518 (Experiment 2)
TRUE	TRUE	(G)FNQPQQQQPQQSVQG(V)	0.95	33.11	23.3244	2.67778	2		871.41	1740.8	2	-0.01331	-7.644	271	285		File: 080623-B128-fl-SDS-thermo-CN-spot_315.wiff, Sample: 080623-B128-fl-SDS-thermo-CN-spot_315 (sample number 1), Elution: 9.299 min, Period: 1, Cycle(s): 504 (Experiment 3)
TRUE	TRUE	(P)ILPQQPPFSQQQQPQ(F)	0.95			4.17393	2		882.451	1762.89	2	-0.01374	-7.79	101	115		File: 080623-B128-fl-SDS-thermo-CN-spot_315.wiff, Sample: 080623-B128-fl-SDS-thermo-CN-spot_315 (sample number 1), Elution: 11.644 min, Period: 1, Cycle(s): 524 (Experiment 3)
TRUE	TRUE	(S)IVLQEQQHGQGFNQPQQQQPQQS(V)	0.95			5.22185	2		892.431	2674.27	3	-0.01283	-4.796	260	282		File: 080623-B128-fl-SDS-thermo-CN-spot_315.wiff, Sample: 080623-B128-fl-SDS-thermo-CN-spot_315 (sample number 1), Elution: 10.804 min, Period: 1, Cycle(s): 517 (Experiment 3)
TRUE	TRUE	(Q)FSQQQQPFPQQqqPL(L)	0.95	7.87	23.6922	2.56864	2	Deamidation (+1), Deamidation (+1)	915.941	1829.87	2	0.008923	4.874	116	130		File: 080623-B128-fl-SDS-thermo-CN-spot_315.wiff, Sample: 080623-B128-fl-SDS-thermo-CN-spot_315 (sample number 1), Elution: 10.924 to 11.884 min, Period: 1, Cycle(s): 518, 526 (Experiment 3)
TRUE	TRUE	(S)VNVPVYGTTTSVPFGVGTQ(V)	0.95			3.74473	2		961.989	1921.96	2	-0.01598	-8.311	349	367		File: 080623-B128-fl-SDS-thermo-CN-spot_315.wiff, Sample: 080623-B128-fl-SDS-thermo-CN-spot_315 (sample number 1), Elution: 13.154 min, Period: 1, Cycle(s): 540 (Experiment 2)
TRUE	TRUE	(S)IVLQEQQHGQGFNQPQQQQPQQSVQG(V)	0.95			4.40894	2		987.141	2958.4	3	-0.03245	-10.96	260	285		File: 080623-B128-fl-SDS-thermo-CN-spot_315.wiff, Sample: 080623-B128-fl-SDS-thermo-CN-spot_315 (sample number 1), Elution: 10.941 to 11.164 min, Period: 1, Cycle(s): 519 (Experiment 2), 520 (Experiment 3)
Good?	Assigned	Sequence	Prob	Mascot Ion score	Mascot Identity score	X! Tandem	NTT	Modifications	Observed	Actual Mass	Charge	Delta AMU	Delta PPM	Start	Stop	Other Proteins	Spectrum ID
TRUE	TRUE	(R)VNVPLYR(T)	0.95	41.52	25.5509		2		430.743	859.472	2	-0.01932	-22.45	219	225		File: 070515-B128-fl-SDS-tryp-CNF-spot_315.wiff, Sample: 070515-B128-fl-SDS-tryp-CNF-spot_315 (sample number 1), Elution: 11.744 min, Period: 1, Cycle(s): 648 (Experiment 2)
TRUE	TRUE	(Y)EAIRAIIY(S)	0.95	27.46	30	0	2		474.733	947.451	2	-0.09266	-97.69	133	140		File: 080618-B128-fl-SDS-chymo-CF-spot_315.wiff, Sample: 080618-B128-fl-SDS-chymo-CF-spot_315 (sample number 1), Elution: 12.619 min, Period: 1, Cycle(s): 672 (Experiment 2)
TRUE	TRUE	(S)IILQEQQQ(V)	0.95			4.27572	2		500.273	998.532	2	-0.008263	-8.267	142	149		File: 080623-B128-fl-SDS-thermo-CN-spot_315.wiff, Sample: 080623-B128-fl-SDS-thermo-CN-spot_315 (sample number 1), Elution: 10.564 min, Period: 1, Cycle(s): 515 (Experiment 3)
TRUE	TRUE	(Q)LGQQPQQQQ(L)	0.95	45.43	29.1222	-1.98227	2		527.763	1053.51	2	-0.008957	-8.494	179	187		File: 080623-B128-fl-SDS-thermo-CN-spot_315.wiff, Sample: 080623-B128-fl-SDS-thermo-CN-spot_315 (sample number 1), Elution: 8.496 min, Period: 1, Cycle(s): 496 (Experiment 2)
TRUE	TRUE	(C)VSQPQQQSQQQ(L)	0.95	43.94	28.0754	4.79588	2		643.309	1284.6	2	-0.002905	-2.26	168	178		File: 080623-B128-fl-SDS-thermo-CN-spot_315.wiff, Sample: 080623-B128-fl-SDS-thermo-CN-spot_315 (sample number 1), Elution: 8.325 min, Period: 1, Cycle(s): 489 (Experiment 2)
TRUE	TRUE	(L)LQIPQQSRYEA(I)	0.95			4.72125	2		666.846	1331.68	2	-0.006023	-4.519	124	134		File: 080623-B128-fl-SDS-thermo-CN-spot_315.wiff, Sample: 080623-B128-fl-SDS-thermo-CN-spot_315 (sample number 1), Elution: 11.061 min, Period: 1, Cycle(s): 520 (Experiment 2)
TRUE	FALSE	(K)VFLQQQcSPVAMPQSLAR(S)	0.93	41.4	26.2634		2	Carbamidomethyl (+57)	687.341	2059	3	-0.03466	-16.82	86	103	TC249993_2,gi|47717670|gb|AAT37861.1|,TC11_277270_3	File: 070515-B128-fl-SDS-tryp-CNF-spot_315.wiff, Sample: 070515-B128-fl-SDS-tryp-CNF-spot_315 (sample number 1), Elution: 12.99 min, Period: 1, Cycle(s): 676 (Experiment 3)
TRUE	FALSE	(K)VFLQQQcSPVAMPQSLAR(S)	0.95	53.09	26.464		2	Propionamide (+71)	692.012	2073.01	3	-0.03538	-17.06	86	103	TC249993_2,gi|47717670|gb|AAT37861.1|,TC11_277270_3	File: 070515-B128-fl-SDS-tryp-CNF-spot_315.wiff, Sample: 070515-B128-fl-SDS-tryp-CNF-spot_315 (sample number 1), Elution: 12.888 min, Period: 1, Cycle(s): 676 (Experiment 2)
TRUE	FALSE	(K)VFLQQQcSPVAmPQSLAR(S)	0.9	36.31	27.0586		2	Propionamide (+71), Oxidation (+16)	697.346	2089.02	3	-0.02965	-14.18	86	103	TC249993_2,gi|47717670|gb|AAT37861.1|,TC11_277270_3	File: 070515-B128-fl-SDS-tryp-CNF-spot_315.wiff, Sample: 070515-B128-fl-SDS-tryp-CNF-spot_315 (sample number 1), Elution: 12.256 min, Period: 1, Cycle(s): 663 (Experiment 2)
TRUE	TRUE	(Q)LLQIPQQSRYEA(I)	0.95			9.52288	2		723.383	1444.75	2	-0.01584	-10.96	123	134		File: 080623-B128-fl-SDS-thermo-CN-spot_315.wiff, Sample: 080623-B128-fl-SDS-thermo-CN-spot_315 (sample number 1), Elution: 11.781 min, Period: 1, Cycle(s): 526 (Experiment 2)
TRUE	TRUE	(P)VLPQQPPFSQQQQP(I)	0.95			2.92082	2		811.411	1620.81	2	-0.01893	-11.68	35	48		File: 080623-B128-fl-SDS-thermo-CN-spot_315.wiff, Sample: 080623-B128-fl-SDS-thermo-CN-spot_315 (sample number 1), Elution: 11.541 min, Period: 1, Cycle(s): 524 (Experiment 2)
TRUE	TRUE	(P)ILPQQPPFSQQQQQPVLPQQQ(I)	0.93			3.05552	2		819.762	2456.26	3	-0.01792	-7.292	49	69		File: 080623-B128-fl-SDS-thermo-CN-spot_315.wiff, Sample: 080623-B128-fl-SDS-thermo-CN-spot_315 (sample number 1), Elution: 12.142 min, Period: 1, Cycle(s): 529 (Experiment 2)
TRUE	TRUE	(R)SQMLQQSScHVmQQQccQQLLQIPQQSR(Y)	0.94	43.86	28.537		2	Propionamide (+71), Oxidation (+16), Propionamide (+71), Propionamide (+71)	880.148	3516.56	4	-0.05462	-15.53	104	131		File: 070515-B128-fl-SDS-tryp-CNF-spot_315.wiff, Sample: 070515-B128-fl-SDS-tryp-CNF-spot_315 (sample number 1), Elution: 12.392 min, Period: 1, Cycle(s): 665 (Experiment 2)

## Sheet: Spot 316
Spot 316									A previous analysis detected the N-terminal sequence beginning SHIP
LMW-GS Bu3, rye sec-1 like and Omega-gliadin
Scaffold Assignment		LMW-GS BAD12055.1 (14) and Rye Sec-1 like (5) and Omega-gliadin TC11_326977_3 (2)
Our Assignment		LMW-GS Bu3/BAD12055.1 (14) , and Gli-3A type omega gliadin like ADF-58069, represented by TC264060_2 (5) and hordein like TC11_326977 (2)
Good?	Assigned	Sequence	Prob	Mascot Ion score	Mascot Identity score	X! Tandem	NTT	Modifications	Observed	Actual Mass	Charge	Delta AMU	Delta PPM	Start	Stop	Other Proteins	Spectrum ID
TRUE	TRUE	(L)LQQQIPF(V)	0.95	30.1	31.014	1.12494	2		437.261	872.507	2	0.03167	36.26	225	231		File: 080623-B128-fl-SDS-thermo-CN-spot_316.wiff, Sample: 080623-B128-fl-SDS-thermo-CN-spot_316 (sample number 1), Elution: 12.013 min, Period: 1, Cycle(s): 515 (Experiment 2)
TRUE	TRUE	(S)IILQEQQQ(V)	0.95			3.05061	2		500.289	998.564	2	0.02468	24.69	301	308	BU_LMW-GS#2	File: 080623-B128-fl-SDS-thermo-CN-spot_316.wiff, Sample: 080623-B128-fl-SDS-thermo-CN-spot_316 (sample number 1), Elution: 10.208 min, Period: 1, Cycle(s): 500 (Experiment 2)
TRUE	TRUE	(Q)LGQQPQQQQ(L)	0.95	45.07	29.1222	-1.97313	2		527.787	1053.56	2	0.03896	36.95	338	346	BU_LMW-GS#2	File: 080623-B128-fl-SDS-thermo-CN-spot_316.wiff, Sample: 080623-B128-fl-SDS-thermo-CN-spot_316 (sample number 1), Elution: 8.513 min, Period: 1, Cycle(s): 485 (Experiment 3)
TRUE	TRUE	(S)IQTQQQQPQQ(L)	0.95	55.62	28.9432	4.24413	2		613.833	1225.65	2	0.04609	37.57	313	322		File: 080623-B128-fl-SDS-thermo-CN-spot_316.wiff, Sample: 080623-B128-fl-SDS-thermo-CN-spot_316 (sample number 1), Elution: 8.411 to 8.53 min, Period: 1, Cycle(s): 485-486 (Experiment 2)
TRUE	TRUE	(C)VSQPQQQSQQQ(L)	0.95	44.8	28.0754	5	2		643.332	1284.65	2	0.04293	33.39	327	337	BU_LMW-GS#2	File: 080623-B128-fl-SDS-thermo-CN-spot_316.wiff, Sample: 080623-B128-fl-SDS-thermo-CN-spot_316 (sample number 1), Elution: 8.223 min, Period: 1, Cycle(s): 483 (Experiment 2)
TRUE	TRUE	(K)VFLQQQcSPVAMPQSLAR(S)	0.95	27.54	26.2634		2	Carbamidomethyl (+57)	687.342	2059	3	-0.0306	-14.85	245	262	BU_LMW-GS#2	File: 070515-B128-fl-SDS-tryp-CNF-spot_316.wiff, Sample: 070515-B128-fl-SDS-tryp-CNF-spot_316 (sample number 1), Elution: 12.844 min, Period: 1, Cycle(s): 676 (Experiment 3)
TRUE	TRUE	(K)VFLQQQcSPVAMPQSLAR(S)	0.95	53.68	26.464		2	Propionamide (+71)	692.019	2073.03	3	-0.01533	-7.392	245	262	BU_LMW-GS#2	File: 070515-B128-fl-SDS-tryp-CNF-spot_316.wiff, Sample: 070515-B128-fl-SDS-tryp-CNF-spot_316 (sample number 1), Elution: 12.724 min, Period: 1, Cycle(s): 675 (Experiment 3)
TRUE	TRUE	(K)VFLQQQcSPVAmPQSLAR(S)	0.95	29.8	27.4273		2	Carbamidomethyl (+57), Oxidation (+16)	692.675	2075	3	-0.02512	-12.1	245	262	BU_LMW-GS#2	File: 070515-B128-fl-SDS-tryp-CNF-spot_316.wiff, Sample: 070515-B128-fl-SDS-tryp-CNF-spot_316 (sample number 1), Elution: 12.021 min, Period: 1, Cycle(s): 649 (Experiment 2)
TRUE	TRUE	(K)VFLQQQcSPVAmPQSLAR(S)	0.95	41.53	27.0586		2	Propionamide (+71), Oxidation (+16)	697.342	2089.01	3	-0.03919	-18.75	245	262	BU_LMW-GS#2	File: 070515-B128-fl-SDS-tryp-CNF-spot_316.wiff, Sample: 070515-B128-fl-SDS-tryp-CNF-spot_316 (sample number 1), Elution: 12.123 min, Period: 1, Cycle(s): 649 (Experiment 3)
TRUE	TRUE	(Q)VQGSIQTQQQQPQQ(L)	0.95	63.27	25.0243	8.07058	2		799.425	1596.84	2	0.04934	30.88	309	322		File: 080623-B128-fl-SDS-thermo-CN-spot_316.wiff, Sample: 080623-B128-fl-SDS-thermo-CN-spot_316 (sample number 1), Elution: 8.65 to 8.769 min, Period: 1, Cycle(s): 487-488 (Experiment 2)
TRUE	TRUE	(P)FSQQLPPFSQQQQP(V)	0.95			3.76955	2		830.435	1658.86	2	0.05051	30.43	151	164		File: 080623-B128-fl-SDS-thermo-CN-spot_316.wiff, Sample: 080623-B128-fl-SDS-thermo-CN-spot_316 (sample number 1), Elution: 11.875 min, Period: 1, Cycle(s): 513 (Experiment 3)
TRUE	TRUE	(S)FSQQQLPPFSQQLPPFSQQQQP(V)	0.95			4.06048	2		862.457	2584.35	3	0.07666	29.65	143	164		File: 080623-B128-fl-SDS-thermo-CN-spot_316.wiff, Sample: 080623-B128-fl-SDS-thermo-CN-spot_316 (sample number 1), Elution: 13.094 min, Period: 1, Cycle(s): 527 (Experiment 2)
TRUE	TRUE	(S)FSQQQLPPFSQQLPP(F)	0.95			3.88606	2		871.474	1740.93	2	0.04896	28.1	143	157		File: 080623-B128-fl-SDS-thermo-CN-spot_316.wiff, Sample: 080623-B128-fl-SDS-thermo-CN-spot_316 (sample number 1), Elution: 12.596 min, Period: 1, Cycle(s): 519 (Experiment 3)
TRUE	TRUE	(G)LERPSQQQPLPPQQT(L)	0.95	60.16	25.3908	5.50864	2		873.983	1745.95	2	0.0459	26.28	37	51		File: 080623-B128-fl-SDS-thermo-CN-spot_316.wiff, Sample: 080623-B128-fl-SDS-thermo-CN-spot_316 (sample number 1), Elution: 9.951 min, Period: 1, Cycle(s): 497 (Experiment 3)
TRUE	TRUE	(P)FSQQQQPPFSQQQQP(V)	0.95			3.18046	2		901.952	1801.89	2	0.05036	27.93	91	105		File: 080623-B128-fl-SDS-thermo-CN-spot_316.wiff, Sample: 080623-B128-fl-SDS-thermo-CN-spot_316 (sample number 1), Elution: 10.568 min, Period: 1, Cycle(s): 503 (Experiment 2)
TRUE	TRUE	(P)ILPQQPPFSQQQQPVL(L)	0.95			2.67778	2		924.527	1847.04	2	0.04588	24.82	209	224		File: 080623-B128-fl-SDS-thermo-CN-spot_316.wiff, Sample: 080623-B128-fl-SDS-thermo-CN-spot_316 (sample number 1), Elution: 12.493 min, Period: 1, Cycle(s): 519 (Experiment 2)
TRUE	TRUE	(L)PPFSQQLPPFSQQQQP(V)	0.91			2.34679	1		927.487	1852.96	2	0.04866	26.25	149	164		File: 080623-B128-fl-SDS-thermo-CN-spot_316.wiff, Sample: 080623-B128-fl-SDS-thermo-CN-spot_316 (sample number 1), Elution: 13.437 min, Period: 1, Cycle(s): 529 (Experiment 3)
Good?	Assigned	Sequence	Prob	Mascot Ion score	Mascot Identity score	X! Tandem	NTT	Modifications	Observed	Actual Mass	Charge	Delta AMU	Delta PPM	Start	Stop	Other Proteins	Spectrum ID
TRUE	TRUE	(Q)IIAQQPQQPSP(L)	0.95			4.69897	2		603.851	1205.69	2	0.0472	39.11	88	98		File: 080623-B128-fl-SDS-thermo-CN-spot_316.wiff, Sample: 080623-B128-fl-SDS-thermo-CN-spot_316 (sample number 1), Elution: 9.488 min, Period: 1, Cycle(s): 494 (Experiment 2)
TRUE	TRUE	(Q)IIPQQPQQPFP(L)	0.95			2.79588	2		646.875	1291.74	2	0.04274	33.06	203	213		File: 080623-B128-fl-SDS-thermo-CN-spot_316.wiff, Sample: 080623-B128-fl-SDS-thermo-CN-spot_316 (sample number 1), Elution: 11.651 to 11.772 min, Period: 1, Cycle(s): 512-513 (Experiment 2)
TRUE	TRUE	(P)LQPQQPFPQQS(A)	0.95			4.4318	2		649.354	1296.69	2	0.0467	35.99	148	158		File: 080623-B128-fl-SDS-thermo-CN-spot_316.wiff, Sample: 080623-B128-fl-SDS-thermo-CN-spot_316 (sample number 1), Elution: 10.551 min, Period: 1, Cycle(s): 502 (Experiment 3)
TRUE	TRUE	(Q)IIPQQPQQPFPL(L)	0.95	16.07	26.8842	1.69897	2		703.417	1404.82	2	0.0425	30.23	203	214		File: 080623-B128-fl-SDS-thermo-CN-spot_316.wiff, Sample: 080623-B128-fl-SDS-thermo-CN-spot_316 (sample number 1), Elution: 12.751 min, Period: 1, Cycle(s): 522 (Experiment 2)
TRUE	TRUE	(P)LQPQQPFPQQPAQ(I)	0.95			3.27572	2		753.913	1505.81	2	0.04794	31.81	75	87		File: 080623-B128-fl-SDS-thermo-CN-spot_316.wiff, Sample: 080623-B128-fl-SDS-thermo-CN-spot_316 (sample number 1), Elution: 10.688 min, Period: 1, Cycle(s): 504 (Experiment 2)
Good?	Assigned	Sequence	Prob	Mascot Ion score	Mascot Identity score	X! Tandem	NTT	Modifications	Observed	Actual Mass	Charge	Delta AMU	Delta PPM	Start	Stop	Other Proteins	Spectrum ID
TRUE	TRUE	(Q)AFPQPQQQ(F)	0.92	27.4	30.6032	-1.61278	2		472.253	942.492	2	0.03569	37.83	106	113		File: 080623-B128-fl-SDS-thermo-CN-spot_316.wiff, Sample: 080623-B128-fl-SDS-thermo-CN-spot_316 (sample number 1), Elution: 9.711 min, Period: 1, Cycle(s): 495 (Experiment 3)
TRUE	TRUE	(P)LQPQQPFPQQPQQPQQ(A)	0.95			3.92082	2		639.678	1916.01	3	0.05885	30.7	90	105		File: 080623-B128-fl-SDS-thermo-CN-spot_316.wiff, Sample: 080623-B128-fl-SDS-thermo-CN-spot_316 (sample number 1), Elution: 10.671 min, Period: 1, Cycle(s): 503 (Experiment 3)

[truncated: 44 more sheets: Spot 317, Spot 318, Spot 319, Spot 320, Spot 322, Spot 323, Spot 324, Spot 325, Spot 326, Spot 327, Spot 328, Spot 329, Spot 330, Spot 331, Spot 332, Spot 333, Spot 334, Spot 335, Spot 336, Spot 337 …]
