# Supplementary material for: Deciphering the complexities of the wheat flour proteome using quantitative two-dimensional electrophoresis, three proteases and tandem mass spectrometry
Source: Proteome Sci. 2011 Feb 11;9:10. doi: 10.1186/1477-5956-9-10 (PMC3238214; doi:10.1186/1477-5956-9-10)
Supplement: Additional file 8 — Excel workbook summarizing the Scaffold data for spots 401 to 500. [file 1477-5956-9-10-S8.XLS]

## Sheet: Spot 407
Spot 407
HMW-GS Dy10
Scaffold Assignment		HMW-GS Dy10 gi121449_P10387.1 (4)
Our Assignment		HMW-GS Dy10 gi121449_P10387.1 (4)
Good?	Assigned	Sequence	Prob	Mascot Ion score	Mascot Identity score	X! Tandem	NTT	Modifications	Observed	Actual Mass	Charge	Delta AMU	Delta PPM	Start	Stop	Other Proteins	Spectrum ID
TRUE	TRUE	(S)LQQPGQGQQGHY(L)	0.95	36	26.7117	3.08619	2		670.791	1339.57	2	-0.05905	-44.05	284	295		File: 090202-B128-fl-SDS-thermo-CN-spot_407.wiff, Sample: 090202-B128-fl-SDS-thermo-CN-spot_407 (sample number 1), Elution: 10.443 min, Period: 1, Cycle(s): 595 (Experiment 3)
TRUE	TRUE	(K)AQQPATQLPTVcR(M)	0.95	44.46	24.9415		2	Carbamidomethyl (+57)	735.414	1468.81	2	0.06675	45.41	640	652		File: 080827-B128-fl-SDS-tryp-CNF-spot_407.wiff, Sample: 080827-B128-fl-SDS-tryp-CNF-spot_407 (sample number 1), Elution: 10.087 min, Period: 1, Cycle(s): 586 (Experiment 2)
TRUE	TRUE	(S)LQQPGQGQQGHYPAS(L)	0.95	37.02	25.0106	5.60206	2		798.35	1594.68	2	-0.06434	-40.32	458	472		File: 090202-B128-fl-SDS-thermo-CN-spot_407.wiff, Sample: 090202-B128-fl-SDS-thermo-CN-spot_407 (sample number 1), Elution: 10.341 min, Period: 1, Cycle(s): 595 (Experiment 2)
TRUE	TRUE	(S)LQQPGQGQQGHYPTS(L)	0.95	38.97	24.6982	7.00877	2		813.347	1624.68	2	-0.07989	-49.14	374	388		File: 090202-B128-fl-SDS-thermo-CN-spot_407.wiff, Sample: 090202-B128-fl-SDS-thermo-CN-spot_407 (sample number 1), Elution: 10.46 min, Period: 1, Cycle(s): 596 (Experiment 2)

## Sheet: Spot 413
Spot 413
Eukaryotic Initiation Factor
Scaffold Assignment		P41378.1 Eukaryotic initiation factor 4A (15)
Our Assignment		P41378.1 Eukaryotic initiation factor 4A (15)
Good?	Assigned	Sequence	Prob	Mascot Ion score	Mascot Identity score	X! Tandem	NTT	Modifications	Observed	Actual Mass	Charge	Delta AMU	Delta PPM	Start	Stop	Other Proteins	Spectrum ID
TRUE	TRUE	(R)mLFDIQK(F)	0.95	34.53	24.9136		2	Oxidation (+16)	455.744	909.474	2	0.01056	11.6	391	397		File: 080609-B128-fl-SDS-tryp-CF-spot_413.wiff, Sample: 080609-B128-fl-SDS-tryp-CF-spot_413 (sample number 1), Elution: 12.141 min, Period: 1, Cycle(s): 629 (Experiment 3)
TRUE	TRUE	(R)ALGDYLGVK(V)	0.95	39.2	24.7567		2		468.27	934.526	2	0.01323	14.14	131	139		File: 080609-B128-fl-SDS-tryp-CF-spot_413.wiff, Sample: 080609-B128-fl-SDS-tryp-CF-spot_413 (sample number 1), Elution: 12.277 min, Period: 1, Cycle(s): 631 (Experiment 2)
TRUE	TRUE	(R)ELAQQIEK(V)	0.95	35.32	25.2892		2		479.774	957.533	2	0.01975	20.61	120	127		File: 080609-B128-fl-SDS-tryp-CF-spot_413.wiff, Sample: 080609-B128-fl-SDS-tryp-CF-spot_413 (sample number 1), Elution: 10.384 min, Period: 1, Cycle(s): 592 (Experiment 2)
TRUE	TRUE	(R)ILASGVHVVVGTPGR(V)	0.95	59.93	26.5128		2		487.962	1460.87	3	0.01882	12.87	155	169		File: 080609-B128-fl-SDS-tryp-CF-spot_413.wiff, Sample: 080609-B128-fl-SDS-tryp-CF-spot_413 (sample number 1), Elution: 11.731 min, Period: 1, Cycle(s): 626 (Experiment 2)
TRUE	TRUE	(K)GVAINFVTR(E)	0.95	66.32	25.611		2		488.788	975.561	2	0.01047	10.72	378	386		File: 080609-B128-fl-SDS-tryp-CF-spot_413.wiff, Sample: 080609-B128-fl-SDS-tryp-CF-spot_413 (sample number 1), Elution: 12.26 min, Period: 1, Cycle(s): 630 (Experiment 3)
TRUE	TRUE	(R)KVDWLTDK(M)	0.95	61.67	25.2763		2		502.781	1003.55	2	0.01323	13.17	292	299		File: 080609-B128-fl-SDS-tryp-CF-spot_413.wiff, Sample: 080609-B128-fl-SDS-tryp-CF-spot_413 (sample number 1), Elution: 11.8 min, Period: 1, Cycle(s): 627 (Experiment 2)
TRUE	TRUE	(R)DELTLEGIK(Q)	0.95	33.37	25.977		2		509.284	1016.55	2	0.01377	13.53	247	255		File: 080609-B128-fl-SDS-tryp-CF-spot_413.wiff, Sample: 080609-B128-fl-SDS-tryp-CF-spot_413 (sample number 1), Elution: 12.158 min, Period: 1, Cycle(s): 630 (Experiment 2)
TRUE	TRUE	(K)QFYVNVEK(E)	0.95	36.49	25.2244		2		513.772	1025.53	2	0.01089	10.61	256	263		File: 080609-B128-fl-SDS-tryp-CF-spot_413.wiff, Sample: 080609-B128-fl-SDS-tryp-CF-spot_413 (sample number 1), Elution: 11.492 min, Period: 1, Cycle(s): 618 (Experiment 2)
TRUE	TRUE	(R)QSLRPDNIK(M)	0.95	37.66	25.7171		2		535.808	1069.6	2	0.01267	11.84	177	185		File: 080609-B128-fl-SDS-tryp-CF-spot_413.wiff, Sample: 080609-B128-fl-SDS-tryp-CF-spot_413 (sample number 1), Elution: 10.554 min, Period: 1, Cycle(s): 593 (Experiment 3)
TRUE	TRUE	(R)VLITTDLLAR(G)	0.95	56.07	25.7287		2		557.853	1113.69	2	0.01475	13.23	333	342		File: 080609-B128-fl-SDS-tryp-CF-spot_413.wiff, Sample: 080609-B128-fl-SDS-tryp-CF-spot_413 (sample number 1), Elution: 13.011 min, Period: 1, Cycle(s): 644 (Experiment 2)
TRUE	TRUE	(K)VHAcVGGTSVR(E)	0.95	30.92	25.4654		2	Carbamidomethyl (+57)	571.795	1141.57	2	0.008498	7.437	140	150		File: 080609-B128-fl-SDS-tryp-CF-spot_413.wiff, Sample: 080609-B128-fl-SDS-tryp-CF-spot_413 (sample number 1), Elution: 10.179 min, Period: 1, Cycle(s): 586 (Experiment 2)
TRUE	TRUE	(K)RDELTLEGIK(Q)	0.95	50.78	25.4654		2		587.337	1172.66	2	0.01814	15.46	246	255		File: 080609-B128-fl-SDS-tryp-CF-spot_413.wiff, Sample: 080609-B128-fl-SDS-tryp-CF-spot_413 (sample number 1), Elution: 11.919 min, Period: 1, Cycle(s): 628 (Experiment 2)
TRUE	TRUE	(R)GIYAYGFEKPSAIQQR(G)	0.95	57.25	26.2839		2		609.995	1826.96	3	0.03028	16.57	55	70		File: 080609-B128-fl-SDS-tryp-CF-spot_413.wiff, Sample: 080609-B128-fl-SDS-tryp-CF-spot_413 (sample number 1), Elution: 12.038 min, Period: 1, Cycle(s): 629 (Experiment 2)
TRUE	TRUE	(K)GLDVIQQAQSGTGK(T)	0.95	73.64	25.2114		2		701.381	1400.75	2	0.02088	14.9	78	91		File: 080609-B128-fl-SDS-tryp-CF-spot_413.wiff, Sample: 080609-B128-fl-SDS-tryp-CF-spot_413 (sample number 1), Elution: 11.373 min, Period: 1, Cycle(s): 614 (Experiment 2)
TRUE	TRUE	(K)mFVLDEADEmLSR(G)	0.95	55.23	26.2428		2	Oxidation (+16), Oxidation (+16)	794.366	1586.72	2	0.02103	13.25	186	198		File: 080609-B128-fl-SDS-tryp-CF-spot_413.wiff, Sample: 080609-B128-fl-SDS-tryp-CF-spot_413 (sample number 1), Elution: 12.448 min, Period: 1, Cycle(s): 632 (Experiment 3)

## Sheet: Spot 420
Spot 420				See below for reasignment of alpha-gliadin peptides								The 2 alphas differ by 1 q in a long stretch of q's. The two peptides that distinguishes the two is a question of clevage allowance.							Scaffold calls t
Alpha-gliadins Bu-27 and Bu-8 or Bu-23 and HMW-GS gi22090 fragment												They also differ by a K in the N-terminal peptide, which is covered for both sequences by several peptides.
Scaffold Assignment		Alpha-gliadins RS_UWI_15417_4_Y_1165_1 and gi1256786 and HMW-GS gi22090 1By9 (6)
Our Assignment		Alpha-gliadins Bu-27 (20) and Bu-8 or Bu-23 (5) and HMW-GS gi22090 fragment (6). The HMW-GS is a contaminant from an adjacent digestion well.										RS_UWI_15417_4_1165_1 MKTFLILALVATTATTAVRVPVPQLQPQNPSQQQPQEQVPLVQQQQFPGQQQQFPPQQPY
												gi1256786 MKTFLILALVATTATTAVRVPVPQLQPKNPSQQQPQEQVPLVQQQQFPGQQQQFPPQQPY
												RS_UWI_15417_4_1165_1 PQPQPFPSQQPYLQLQPFPQPQPFLPQLPYPQPQSFPPQQPYPQQRPKYLQPQQPISQQQ
												gi1256786 PQPQPFPSQQPYLQLQPFPQPQPFLPQLPYPQPQSFPPQQPYPQQRPKYLQPQQPISQQQ
												RS_UWI_15417_4_1165_1 A-QQQQQQQQQQQQQQQQILQQILQQQLIPCRDVVLQQHNIAHASSQVLQQSTYQLLQQL
												gi1256786 AqQQQQQQQQQQQQQQQQILQQILQQQLIPCRDVVLQQHNIAHASSQVLQQSTYQLLQQL
												RS_UWI_15417_4_1165_1 CCQQLLQIPEQSRCQAIHNVVHAIIMHQQEQQQQLQQQQQQQLQQQQQQQQQQQQPSSQV
												gi1256786 CCQQLLQIPEQSRCQAIHNVVHAIIMHQQEQQQQLQQQQQQQLQQQQQQQQQQQQPSSQV
												RS_UWI_15417_4_1165_1 SFQQPQQQYPSSQVSFQPSQLNPQAQGSVQPQQLPQFAEIRNLALQTLPAMCNVYIPPHC
												gi1256786 SFQQPQQQYPSSQVSFQPSQLNPQAQGSVQPQQLPQFAEIRNLALQTLPAMCNVYIPPHC
												RS_UWI_15417_4_1165_1 STTIAPFGIFGTN
												gi1256786 STTIAPFGIFGTN
Good?	Assigned	Sequence	Prob	Mascot Ion score	Mascot Identity score	X! Tandem	NTT	Modifications	Observed	Actual Mass	Charge	Delta AMU	Delta PPM	Start	Stop	Other Proteins	Spectrum ID
TRUE	TRUE	(D)VVLQQHN(I)	0.95			3.25181	2		419.255	836.494	2	0.04392	52.44	169	175	gi|1256786|gb|AAA96522.1|	File: 080623-B128-fl-SDS-thermo-CF-spot_420.wiff, Sample: 080623-B128-fl-SDS-thermo-CF-spot_420 (sample number 1), Elution: 9.268 min, Period: 1, Cycle(s): 493 (Experiment 2)
TRUE	TRUE	(S)VQPQQLPQ(F)	0.95	34.16	29.8	-1.94448	2		469.286	936.558	2	0.0554	59.09	284	291	gi|1256786|gb|AAA96522.1|	File: 080623-B128-fl-SDS-thermo-CF-spot_420.wiff, Sample: 080623-B128-fl-SDS-thermo-CF-spot_420 (sample number 1), Elution: 9.388 min, Period: 1, Cycle(s): 494 (Experiment 2)
TRUE	TRUE	(T)IAPFGIFGTN(*)	0.95			4.20066	2		518.788	1035.56	2	0.02191	21.13	319	328	gi|1256786|gb|AAA96522.1|	File: 100304-B128-fl-SDS-thermo-spot_420.wiff, Sample: 100304-B128-fl-SDS-thermo-spot_420 (sample number 1), Elution: 14.021 min, Period: 1, Cycle(s): 661 (Experiment 3)
TRUE	TRUE	(Q)LQPFPQPQP(F)	0.94			2.85387	2		526.309	1050.6	2	0.05249	49.91	91	99	gi|1256786|gb|AAA96522.1|	File: 080623-B128-fl-SDS-thermo-CF-spot_420.wiff, Sample: 080623-B128-fl-SDS-thermo-CF-spot_420 (sample number 1), Elution: 11.293 min, Period: 1, Cycle(s): 509 (Experiment 3)
TRUE	TRUE	(Q)VSFQQPQQQYPSSQ(V)	0.95	33.84	24.8996	4.63827	2		551.269	1650.79	3	0.02197	13.3	255	268	gi|1256786|gb|AAA96522.1|	File: 100304-B128-fl-SDS-thermo-spot_420.wiff, Sample: 100304-B128-fl-SDS-thermo-spot_420 (sample number 1), Elution: 10.38 min, Period: 1, Cycle(s): 558 (Experiment 3)
TRUE	TRUE	(Q)LNPQAQGSVQPQQLPQ(F)	0.95			5.38722	2		578.312	1731.91	3	0.02255	13.01	276	291	gi|1256786|gb|AAA96522.1|	File: 100304-B128-fl-SDS-thermo-spot_420.wiff, Sample: 100304-B128-fl-SDS-thermo-spot_420 (sample number 1), Elution: 10.277 min, Period: 1, Cycle(s): 558 (Experiment 2)
TRUE	TRUE	(F)GIFGTN(*)	0.95	30.94	29.2634	1.79588	2		608.332	607.325	1	0.02817	46.31	323	328	gi|1256786|gb|AAA96522.1|	File: 100308-B128-fl-SDS-chymo-spot_420.wiff, Sample: 100308-B128-fl-SDS-chymo-spot_420 (sample number 1), Elution: 11.871 min, Period: 1, Cycle(s): 655 (Experiment 2)
TRUE	TRUE	(Q)AQGSVQPQQLPQ(F)	0.95			5.60206	2		640.843	1279.67	2	0.01961	15.31	280	291	gi|1256786|gb|AAA96522.1|	File: 100304-B128-fl-SDS-thermo-spot_420.wiff, Sample: 100304-B128-fl-SDS-thermo-spot_420 (sample number 1), Elution: 9.903 min, Period: 1, Cycle(s): 548 (Experiment 3)
TRUE	TRUE	(Y)LQLQPFPQPQP(F)	0.95			5.76955	2		646.864	1291.71	2	0.02015	15.59	89	99	gi|1256786|gb|AAA96522.1|	File: 100304-B128-fl-SDS-thermo-spot_420.wiff, Sample: 100304-B128-fl-SDS-thermo-spot_420 (sample number 1), Elution: 12.389 min, Period: 1, Cycle(s): 592 (Experiment 2)
TRUE	TRUE	(Y)LQLQPFPQPQP(F)	0.95			6.4318	2		646.887	1291.76	2	0.06683	51.69	89	99	gi|1256786|gb|AAA96522.1|	File: 080623-B128-fl-SDS-thermo-CF-spot_420.wiff, Sample: 080623-B128-fl-SDS-thermo-CF-spot_420 (sample number 1), Elution: 12.15 min, Period: 1, Cycle(s): 517 (Experiment 2)
TRUE	TRUE	(Q)LQPQNPSQQQPQEQVPL(V)	0.95	15.96	22.8103	3.61979	2		653.703	1958.09	3	0.1024	52.26	41	57		File: 100304-B128-fl-SDS-thermo-spot_420.wiff, Sample: 100304-B128-fl-SDS-thermo-spot_420 (sample number 1), Elution: 11.009 min, Period: 1, Cycle(s): 571 (Experiment 2)
TRUE	TRUE	(A)VRVPVPQLQPQNPSQQQPQEQVP(L)	0.95			7.5376	2		656.129	2620.49	4	0.1142	43.57	34	56		File: 100304-B128-fl-SDS-thermo-spot_420.wiff, Sample: 100304-B128-fl-SDS-thermo-spot_420 (sample number 1), Elution: 11.588 min, Period: 1, Cycle(s): 578 (Experiment 2)
TRUE	TRUE	(P)FLPQLPYPQPQ(S)	0.95			3.65758	1		664.388	1326.76	2	0.06391	48.13	100	110	gi|1256786|gb|AAA96522.1|	File: 080623-B128-fl-SDS-thermo-CF-spot_420.wiff, Sample: 080623-B128-fl-SDS-thermo-CF-spot_420 (sample number 1), Elution: 12.579 min, Period: 1, Cycle(s): 521 (Experiment 2)
TRUE	TRUE	(Q)AQGSVQPQQLPQFAEIRN(L)	0.95			9.06048	2		671.038	2010.09	3	0.06463	32.14	280	297	gi|1256786|gb|AAA96522.1|	File: 100304-B128-fl-SDS-thermo-spot_420.wiff, Sample: 100304-B128-fl-SDS-thermo-spot_420 (sample number 1), Elution: 11.98 min, Period: 1, Cycle(s): 583 (Experiment 2)
TRUE	TRUE	(Y)IPPHcSTTIAPF(G)	0.95	30.25	28.5612		2	Propionamide (+71)	677.853	1353.69	2	0.01665	12.29	311	322	gi|1256786|gb|AAA96522.1|	File: 080902-B128-fl-SDS-chymo-CN-spot_420.wiff, Sample: 080902-B128-fl-SDS-chymo-CN-spot_420 (sample number 1), Elution: 18.954 min, Period: 1, Cycle(s): 1064 (Experiment 3)
TRUE	TRUE	(A)VRVPVPQLQPQNPSQQQPQEQVPL(V)	0.95			8.42022	2		684.413	2733.62	4	0.1671	61.09	34	57		File: 100304-B128-fl-SDS-thermo-spot_420.wiff, Sample: 100304-B128-fl-SDS-thermo-spot_420 (sample number 1), Elution: 12.167 min, Period: 1, Cycle(s): 585 (Experiment 2)
TRUE	TRUE	(Q)LQQQQQQQQQQQQPSSQ(V)	0.95	58.78	22.0952	5.74473	2		690.018	2067.03	3	0.05779	27.94	238	254	gi|1256786|gb|AAA96522.1|	File: 100304-B128-fl-SDS-thermo-spot_420.wiff, Sample: 100304-B128-fl-SDS-thermo-spot_420 (sample number 1), Elution: 8.713 min, Period: 1, Cycle(s): 514 (Experiment 2)
TRUE	TRUE	(Q)LQQQQQQQQQQQQPSSQ(V)	0.95	38.88	22.0952	5.11919	2		690.035	2067.08	3	0.1086	52.53	238	254	gi|1256786|gb|AAA96522.1|	File: 080623-B128-fl-SDS-thermo-CF-spot_420.wiff, Sample: 080623-B128-fl-SDS-thermo-CF-spot_420 (sample number 1), Elution: 8.276 min, Period: 1, Cycle(s): 483 (Experiment 2)
TRUE	TRUE	(Q)AQQQQQQQQQQQQQQQQ(I)	0.95	42.58	21.4613	4.92082	2		713.703	2138.09	3	0.1016	47.51	137	153		File: 080623-B128-fl-SDS-thermo-CF-spot_420.wiff, Sample: 080623-B128-fl-SDS-thermo-CF-spot_420 (sample number 1), Elution: 8.157 min, Period: 1, Cycle(s): 479 (Experiment 2)
TRUE	TRUE	(Y)LQLQPFPQPQPF(L)	0.95			3.88606	2		720.401	1438.79	2	0.02573	17.87	89	100	gi|1256786|gb|AAA96522.1|	File: 080902-B128-fl-SDS-chymo-CN-spot_420.wiff, Sample: 080902-B128-fl-SDS-chymo-CN-spot_420 (sample number 1), Elution: 21.804 min, Period: 1, Cycle(s): 1219 (Experiment 2)
TRUE	TRUE	(Y)LQLQPFPQPQPF(L)	0.94			2.76955	2		720.42	1438.83	2	0.06408	44.5	89	100	gi|1256786|gb|AAA96522.1|	File: 100308-B128-fl-SDS-chymo-spot_420.wiff, Sample: 100308-B128-fl-SDS-chymo-spot_420 (sample number 1), Elution: 13.843 min, Period: 1, Cycle(s): 708 (Experiment 2)
TRUE	TRUE	(S)FQQPQQQYPSSQ(V)	0.95	39.6	27.3957	4.23657	2		733.375	1464.74	2	0.07216	49.23	257	268	gi|1256786|gb|AAA96522.1|	File: 080623-B128-fl-SDS-thermo-CF-spot_420.wiff, Sample: 080623-B128-fl-SDS-thermo-CF-spot_420 (sample number 1), Elution: 9.148 min, Period: 1, Cycle(s): 492 (Experiment 2)
TRUE	TRUE	(Q)LQQQQQQQQQQQQPSSQVS(F)	0.95	69.34	18.6332	8.05552	2		752.071	2253.19	3	0.1174	52.07	238	256	gi|1256786|gb|AAA96522.1|	File: 080623-B128-fl-SDS-thermo-CF-spot_420.wiff, Sample: 080623-B128-fl-SDS-thermo-CF-spot_420 (sample number 1), Elution: 8.464 min, Period: 1, Cycle(s): 485 (Experiment 2)
TRUE	TRUE	(L)QQQQQQQQQQQQPSSQVSF(Q)	0.95	60.9	23.3041	7.60206	2		763.375	2287.1	3	0.04492	19.63	239	257	gi|1256786|gb|AAA96522.1|	File: 080902-B128-fl-SDS-chymo-CN-spot_420.wiff, Sample: 080902-B128-fl-SDS-chymo-CN-spot_420 (sample number 1), Elution: 17.343 min, Period: 1, Cycle(s): 1009 (Experiment 2)
TRUE	TRUE	(S)FQPSQLNPQAQGSVQPQQLPQ(F)	0.95			3.61979	2		774.073	2319.2	3	0.03527	15.2	271	291	gi|1256786|gb|AAA96522.1|	File: 100304-B128-fl-SDS-thermo-spot_420.wiff, Sample: 100304-B128-fl-SDS-thermo-spot_420 (sample number 1), Elution: 11.35 min, Period: 1, Cycle(s): 576 (Experiment 2)
TRUE	TRUE	(Q)VSFQQPQQQYPSSQ(V)	0.95	17.8	24.8996	2.95861	2		826.428	1650.84	2	0.07756	46.96	255	268	gi|1256786|gb|AAA96522.1|	File: 080623-B128-fl-SDS-thermo-CF-spot_420.wiff, Sample: 080623-B128-fl-SDS-thermo-CF-spot_420 (sample number 1), Elution: 10.212 min, Period: 1, Cycle(s): 500 (Experiment 3)
TRUE	TRUE	(N)IAHASSQVLQQSTYQ(L)	0.95			4.29243	2		830.955	1659.9	2	0.07436	44.77	176	190	gi|1256786|gb|AAA96522.1|	File: 080623-B128-fl-SDS-thermo-CF-spot_420.wiff, Sample: 080623-B128-fl-SDS-thermo-CF-spot_420 (sample number 1), Elution: 10.349 min, Period: 1, Cycle(s): 502 (Experiment 2)
TRUE	TRUE	(Q)LNPQAQGSVQPQQLPQ(F)	0.95			3.88606	2		866.994	1731.97	2	0.08315	47.98	276	291	gi|1256786|gb|AAA96522.1|	File: 080623-B128-fl-SDS-thermo-CF-spot_420.wiff, Sample: 080623-B128-fl-SDS-thermo-CF-spot_420 (sample number 1), Elution: 10.332 min, Period: 1, Cycle(s): 501 (Experiment 3)
TRUE	TRUE	(N)IAHASSQVLQQSTYQL(L)	0.95			4.13668	2		887.501	1772.99	2	0.0825	46.5	176	191	gi|1256786|gb|AAA96522.1|	File: 080623-B128-fl-SDS-thermo-CF-spot_420.wiff, Sample: 080623-B128-fl-SDS-thermo-CF-spot_420 (sample number 1), Elution: 11.533 min, Period: 1, Cycle(s): 511 (Experiment 3)
TRUE	TRUE	(Q)VSFQQPQQQYPSSQVS(F)	0.9			2.50864	2		919.48	1836.95	2	0.08137	44.27	255	270	gi|1256786|gb|AAA96522.1|	File: 080623-B128-fl-SDS-thermo-CF-spot_420.wiff, Sample: 080623-B128-fl-SDS-thermo-CF-spot_420 (sample number 1), Elution: 10.469 min, Period: 1, Cycle(s): 503 (Experiment 2)
Good?	Assigned	Sequence	Prob	Mascot Ion score	Mascot Identity score	X! Tandem	NTT	Modifications	Observed	Actual Mass	Charge	Delta AMU	Delta PPM	Start	Stop	Other Proteins	Spectrum ID
TRUE	FALSE	(D)VVLQQHN(I)	0.95			3.25181	2		419.255	836.494	2	0.04392	52.44	154	160	RS_UWI_15417_4_Y_1165_1e-170_1	File: 080623-B128-fl-SDS-thermo-CF-spot_420.wiff, Sample: 080623-B128-fl-SDS-thermo-CF-spot_420 (sample number 1), Elution: 9.268 min, Period: 1, Cycle(s): 493 (Experiment 2)
TRUE	FALSE	(S)VQPQQLPQ(F)	0.95	34.16	29.8	-1.94448	2		469.286	936.558	2	0.0554	59.09	269	276	RS_UWI_15417_4_Y_1165_1e-170_1	File: 080623-B128-fl-SDS-thermo-CF-spot_420.wiff, Sample: 080623-B128-fl-SDS-thermo-CF-spot_420 (sample number 1), Elution: 9.388 min, Period: 1, Cycle(s): 494 (Experiment 2)
TRUE	TRUE	(R)VPVPQLQPK(N)	0.95	29.46	25.7749		2		503.33	1004.65	2	0.04424	43.99	20	28		File: 070516-B128-fl-SDS-tryp-CF-spot_420.wiff, Sample: 070516-B128-fl-SDS-tryp-CF-spot_420 (sample number 1), Elution: 13.025 min, Period: 1, Cycle(s): 702 (Experiment 2)
TRUE	TRUE	(R)VPVPQLQPK(N)	0.95	45.85	25.7749		2		503.333	1004.65	2	0.05017	49.89	20	28		File: 070516-B128-fl-SDS-tryp-CF-spot_420.wiff, Sample: 070516-B128-fl-SDS-tryp-CF-spot_420 (sample number 1), Elution: 12.204 min, Period: 1, Cycle(s): 681 (Experiment 2)
TRUE	FALSE	(T)IAPFGIFGTN(-)	0.95			4.20066	2		518.788	1035.56	2	0.02191	21.13	304	313	RS_UWI_15417_4_Y_1165_1e-170_1	File: 100304-B128-fl-SDS-thermo-spot_420.wiff, Sample: 100304-B128-fl-SDS-thermo-spot_420 (sample number 1), Elution: 14.021 min, Period: 1, Cycle(s): 661 (Experiment 3)
TRUE	FALSE	(Q)LQPFPQPQP(F)	0.94			2.85387	2		526.309	1050.6	2	0.05249	49.91	75	83	RS_UWI_15417_4_Y_1165_1e-170_1	File: 080623-B128-fl-SDS-thermo-CF-spot_420.wiff, Sample: 080623-B128-fl-SDS-thermo-CF-spot_420 (sample number 1), Elution: 11.293 min, Period: 1, Cycle(s): 509 (Experiment 3)
TRUE	FALSE	(Q)VSFQQPQQQYPSSQ(V)	0.95	33.84	24.8996	4.63827	2		551.269	1650.79	3	0.02197	13.3	240	253	RS_UWI_15417_4_Y_1165_1e-170_1	File: 100304-B128-fl-SDS-thermo-spot_420.wiff, Sample: 100304-B128-fl-SDS-thermo-spot_420 (sample number 1), Elution: 10.38 min, Period: 1, Cycle(s): 558 (Experiment 3)
TRUE	FALSE	(Q)LNPQAQGSVQPQQLPQ(F)	0.95			5.38722	2		578.312	1731.91	3	0.02255	13.01	261	276	RS_UWI_15417_4_Y_1165_1e-170_1	File: 100304-B128-fl-SDS-thermo-spot_420.wiff, Sample: 100304-B128-fl-SDS-thermo-spot_420 (sample number 1), Elution: 10.277 min, Period: 1, Cycle(s): 558 (Experiment 2)
TRUE	FALSE	(F)GIFGTN(-)	0.95	30.94	29.2634	1.79588	2		608.332	607.325	1	0.02817	46.31	308	313	RS_UWI_15417_4_Y_1165_1e-170_1	File: 100308-B128-fl-SDS-chymo-spot_420.wiff, Sample: 100308-B128-fl-SDS-chymo-spot_420 (sample number 1), Elution: 11.871 min, Period: 1, Cycle(s): 655 (Experiment 2)
TRUE	TRUE	(Q)LQPKNPSQQQPQEQVP(L)	0.94			3.46852	2		616	1844.98	3	0.04008	21.71	25	40		File: 100304-B128-fl-SDS-thermo-spot_420.wiff, Sample: 100304-B128-fl-SDS-thermo-spot_420 (sample number 1), Elution: 10.158 min, Period: 1, Cycle(s): 557 (Experiment 2)
TRUE	FALSE	(Q)AQGSVQPQQLPQ(F)	0.95			5.60206	2		640.843	1279.67	2	0.01961	15.31	265	276	RS_UWI_15417_4_Y_1165_1e-170_1	File: 100304-B128-fl-SDS-thermo-spot_420.wiff, Sample: 100304-B128-fl-SDS-thermo-spot_420 (sample number 1), Elution: 9.903 min, Period: 1, Cycle(s): 548 (Experiment 3)
TRUE	FALSE	(Y)LQLQPFPQPQP(F)	0.95			5.76955	2		646.864	1291.71	2	0.02015	15.59	73	83	RS_UWI_15417_4_Y_1165_1e-170_1	File: 100304-B128-fl-SDS-thermo-spot_420.wiff, Sample: 100304-B128-fl-SDS-thermo-spot_420 (sample number 1), Elution: 12.389 min, Period: 1, Cycle(s): 592 (Experiment 2)
TRUE	FALSE	(Y)LQLQPFPQPQP(F)	0.95			6.4318	2		646.887	1291.76	2	0.06683	51.69	73	83	RS_UWI_15417_4_Y_1165_1e-170_1	File: 080623-B128-fl-SDS-thermo-CF-spot_420.wiff, Sample: 080623-B128-fl-SDS-thermo-CF-spot_420 (sample number 1), Elution: 12.15 min, Period: 1, Cycle(s): 517 (Experiment 2)
TRUE	TRUE	(A)VRVPVPQLQPKNPSQQQPQEQVP(L)	0.95			7.5376	2		656.129	2620.49	4	0.07781	29.68	18	40		File: 100304-B128-fl-SDS-thermo-spot_420.wiff, Sample: 100304-B128-fl-SDS-thermo-spot_420 (sample number 1), Elution: 11.588 min, Period: 1, Cycle(s): 578 (Experiment 2)
TRUE	FALSE	(P)FLPQLPYPQPQ(S)	0.95			3.65758	1		664.388	1326.76	2	0.06391	48.13	84	94	RS_UWI_15417_4_Y_1165_1e-170_1	File: 080623-B128-fl-SDS-thermo-CF-spot_420.wiff, Sample: 080623-B128-fl-SDS-thermo-CF-spot_420 (sample number 1), Elution: 12.579 min, Period: 1, Cycle(s): 521 (Experiment 2)
TRUE	FALSE	(Q)AQGSVQPQQLPQFAEIRN(L)	0.95			9.06048	2		671.038	2010.09	3	0.06463	32.14	265	282	RS_UWI_15417_4_Y_1165_1e-170_1	File: 100304-B128-fl-SDS-thermo-spot_420.wiff, Sample: 100304-B128-fl-SDS-thermo-spot_420 (sample number 1), Elution: 11.98 min, Period: 1, Cycle(s): 583 (Experiment 2)
TRUE	FALSE	(Y)IPPHcSTTIAPF(G)	0.95	30.25	28.5612		2	Propionamide (+71)	677.853	1353.69	2	0.01665	12.29	296	307	RS_UWI_15417_4_Y_1165_1e-170_1	File: 080902-B128-fl-SDS-chymo-CN-spot_420.wiff, Sample: 080902-B128-fl-SDS-chymo-CN-spot_420 (sample number 1), Elution: 18.954 min, Period: 1, Cycle(s): 1064 (Experiment 3)
TRUE	FALSE	(Q)LQQQQQQQQQQQQPSSQ(V)	0.95	58.78	22.0952	5.74473	2		690.018	2067.03	3	0.05779	27.94	223	239	RS_UWI_15417_4_Y_1165_1e-170_1	File: 100304-B128-fl-SDS-thermo-spot_420.wiff, Sample: 100304-B128-fl-SDS-thermo-spot_420 (sample number 1), Elution: 8.713 min, Period: 1, Cycle(s): 514 (Experiment 2)
TRUE	FALSE	(Q)LQQQQQQQQQQQQPSSQ(V)	0.95	38.88	22.0952	5.11919	2		690.035	2067.08	3	0.1086	52.53	223	239	RS_UWI_15417_4_Y_1165_1e-170_1	File: 080623-B128-fl-SDS-thermo-CF-spot_420.wiff, Sample: 080623-B128-fl-SDS-thermo-CF-spot_420 (sample number 1), Elution: 8.276 min, Period: 1, Cycle(s): 483 (Experiment 2)
TRUE	FALSE	(Y)LQLQPFPQPQPF(L)	0.95			3.88606	2		720.401	1438.79	2	0.02573	17.87	73	84	RS_UWI_15417_4_Y_1165_1e-170_1	File: 080902-B128-fl-SDS-chymo-CN-spot_420.wiff, Sample: 080902-B128-fl-SDS-chymo-CN-spot_420 (sample number 1), Elution: 21.804 min, Period: 1, Cycle(s): 1219 (Experiment 2)
TRUE	FALSE	(Y)LQLQPFPQPQPF(L)	0.94			2.76955	2		720.42	1438.83	2	0.06408	44.5	73	84	RS_UWI_15417_4_Y_1165_1e-170_1	File: 100308-B128-fl-SDS-chymo-spot_420.wiff, Sample: 100308-B128-fl-SDS-chymo-spot_420 (sample number 1), Elution: 13.843 min, Period: 1, Cycle(s): 708 (Experiment 2)
TRUE	FALSE	(S)FQQPQQQYPSSQ(V)	0.95	39.6	27.3957	4.23657	2		733.375	1464.74	2	0.07216	49.23	242	253	RS_UWI_15417_4_Y_1165_1e-170_1	File: 080623-B128-fl-SDS-thermo-CF-spot_420.wiff, Sample: 080623-B128-fl-SDS-thermo-CF-spot_420 (sample number 1), Elution: 9.148 min, Period: 1, Cycle(s): 492 (Experiment 2)
TRUE	FALSE	(Q)LQQQQQQQQQQQQPSSQVS(F)	0.95	69.34	18.6332	8.05552	2		752.071	2253.19	3	0.1174	52.07	223	241	RS_UWI_15417_4_Y_1165_1e-170_1	File: 080623-B128-fl-SDS-thermo-CF-spot_420.wiff, Sample: 080623-B128-fl-SDS-thermo-CF-spot_420 (sample number 1), Elution: 8.464 min, Period: 1, Cycle(s): 485 (Experiment 2)
TRUE	FALSE	(L)QQQQQQQQQQQQPSSQVSF(Q)	0.95	60.9	23.3041	7.60206	2		763.375	2287.1	3	0.04492	19.63	224	242	RS_UWI_15417_4_Y_1165_1e-170_1	File: 080902-B128-fl-SDS-chymo-CN-spot_420.wiff, Sample: 080902-B128-fl-SDS-chymo-CN-spot_420 (sample number 1), Elution: 17.343 min, Period: 1, Cycle(s): 1009 (Experiment 2)
TRUE	FALSE	(S)FQPSQLNPQAQGSVQPQQLPQ(F)	0.95			3.61979	2		774.073	2319.2	3	0.03527	15.2	256	276	RS_UWI_15417_4_Y_1165_1e-170_1	File: 100304-B128-fl-SDS-thermo-spot_420.wiff, Sample: 100304-B128-fl-SDS-thermo-spot_420 (sample number 1), Elution: 11.35 min, Period: 1, Cycle(s): 576 (Experiment 2)
TRUE	FALSE	(Q)VSFQQPQQQYPSSQ(V)	0.95	17.8	24.8996	2.95861	2		826.428	1650.84	2	0.07756	46.96	240	253	RS_UWI_15417_4_Y_1165_1e-170_1	File: 080623-B128-fl-SDS-thermo-CF-spot_420.wiff, Sample: 080623-B128-fl-SDS-thermo-CF-spot_420 (sample number 1), Elution: 10.212 min, Period: 1, Cycle(s): 500 (Experiment 3)
TRUE	FALSE	(N)IAHASSQVLQQSTYQ(L)	0.95			4.29243	2		830.955	1659.9	2	0.07436	44.77	161	175	RS_UWI_15417_4_Y_1165_1e-170_1	File: 080623-B128-fl-SDS-thermo-CF-spot_420.wiff, Sample: 080623-B128-fl-SDS-thermo-CF-spot_420 (sample number 1), Elution: 10.349 min, Period: 1, Cycle(s): 502 (Experiment 2)
TRUE	FALSE	(Q)LNPQAQGSVQPQQLPQ(F)	0.95			3.88606	2		866.994	1731.97	2	0.08315	47.98	261	276	RS_UWI_15417_4_Y_1165_1e-170_1	File: 080623-B128-fl-SDS-thermo-CF-spot_420.wiff, Sample: 080623-B128-fl-SDS-thermo-CF-spot_420 (sample number 1), Elution: 10.332 min, Period: 1, Cycle(s): 501 (Experiment 3)
TRUE	FALSE	(N)IAHASSQVLQQSTYQL(L)	0.95			4.13668	2		887.501	1772.99	2	0.0825	46.5	161	176	RS_UWI_15417_4_Y_1165_1e-170_1	File: 080623-B128-fl-SDS-thermo-CF-spot_420.wiff, Sample: 080623-B128-fl-SDS-thermo-CF-spot_420 (sample number 1), Elution: 11.533 min, Period: 1, Cycle(s): 511 (Experiment 3)
TRUE	FALSE	(Q)VSFQQPQQQYPSSQVS(F)	0.9			2.50864	2		919.48	1836.95	2	0.08137	44.27	240	255	RS_UWI_15417_4_Y_1165_1e-170_1	File: 080623-B128-fl-SDS-thermo-CF-spot_420.wiff, Sample: 080623-B128-fl-SDS-thermo-CF-spot_420 (sample number 1), Elution: 10.469 min, Period: 1, Cycle(s): 503 (Experiment 2)
Good?	Assigned	Sequence	Prob	Mascot Ion score	Mascot Identity score	X! Tandem	NTT	Modifications	Observed	Actual Mass	Charge	Delta AMU	Delta PPM	Start	Stop	Other Proteins	Spectrum ID
TRUE	TRUE	(R)QVVDQQLAGR(L)	0.95	44.56	25.8995	2.5376	2		557.333	1112.65	2	0.05766	51.78	45	54		File: 070516-B128-fl-SDS-tryp-CF-spot_420.wiff, Sample: 070516-B128-fl-SDS-tryp-CF-spot_420 (sample number 1), Elution: 11.265 min, Period: 1, Cycle(s): 656 (Experiment 2)
TRUE	TRUE	(R)LPWSTGLQMR(C)	0.95	43.08	25.5145	5.49485	2		594.845	1187.67	2	0.06274	52.78	55	64		File: 070516-B128-fl-SDS-tryp-CF-spot_420.wiff, Sample: 070516-B128-fl-SDS-tryp-CF-spot_420 (sample number 1), Elution: 14.102 min, Period: 1, Cycle(s): 726 (Experiment 2)
TRUE	TRUE	(K)cRPVAVSQVVR(Q)	0.95	46.43	25.4033		2	Propionamide (+71)	642.895	1283.77	2	0.0616	47.94	76	86		File: 070516-B128-fl-SDS-tryp-CF-spot_420.wiff, Sample: 070516-B128-fl-SDS-tryp-CF-spot_420 (sample number 1), Elution: 11.999 min, Period: 1, Cycle(s): 678 (Experiment 2)
TRUE	TRUE	(R)QQPGQGQQIGQGQQLGQGR(Q)	0.95	43.84	26.0206		2		665.036	1992.09	3	0.09659	48.46	237	255		File: 070516-B128-fl-SDS-tryp-CF-spot_420.wiff, Sample: 070516-B128-fl-SDS-tryp-CF-spot_420 (sample number 1), Elution: 10.975 min, Period: 1, Cycle(s): 642 (Experiment 2)
TRUE	TRUE	(R)QGQQLEQGQQPGQGQQTR(Q)	0.95	40.77	26.4542	1.05061	2		666.026	1995.06	3	0.1039	52.03	433	450		File: 070516-B128-fl-SDS-tryp-CF-spot_420.wiff, Sample: 070516-B128-fl-SDS-tryp-CF-spot_420 (sample number 1), Elution: 10.021 min, Period: 1, Cycle(s): 589 (Experiment 2)
TRUE	TRUE	(R)ELQESSLEAcR(Q)	0.95	37.35	26.4542		2	Propionamide (+71)	668.355	1334.7	2	0.0821	61.46	34	44		File: 070516-B128-fl-SDS-tryp-CF-spot_420.wiff, Sample: 070516-B128-fl-SDS-tryp-CF-spot_420 (sample number 1), Elution: 11.692 min, Period: 1, Cycle(s): 666 (Experiment 2)
Reasignmnet of alpha-gliadin peptides
Good?	Assigned	Sequence	Butte 86 Contigs	Bu-27	Bu-8 or Bu-23	Prob	Mascot Ion score	Mascot Identity score	X! Tandem	NTT	Modifications	Observed	Actual Mass	Charge	Delta AMU	Delta PPM	Start	Stop	Other Proteins	Spectrum ID
TRUE	TRUE	(A)VRVPVPQLQPKNPSQQQPQEQVP(L)	27	x			0.95			7.5376	2		656.129	2620.49	4	0.07781	29.68	18	40		File: 100304-B128-fl-SDS-thermo-spot_420.wiff, Sample: 100304-B128-fl-SDS-thermo-spot_420 (sample number 1), Elution: 11.588 min, Period: 1, Cycle(s): 578 (Experiment 2)
TRUE	TRUE	(A)VRVPVPQLQPQNPSQQQPQEQVP(L)	1,3,4,8,12,14,16,23,26		x		0.95			7.5376	2		656.129	2620.49	4	0.1142	43.57	34	56		File: 100304-B128-fl-SDS-thermo-spot_420.wiff, Sample: 100304-B128-fl-SDS-thermo-spot_420 (sample number 1), Elution: 11.588 min, Period: 1, Cycle(s): 578 (Experiment 2)
TRUE	TRUE	(A)VRVPVPQLQPQNPSQQQPQEQVPL(V)	1,3,4,8,12,14,16,23,26		x		0.95			8.42022	2		684.413	2733.62	4	0.1671	61.09	34	57		File: 100304-B128-fl-SDS-thermo-spot_420.wiff, Sample: 100304-B128-fl-SDS-thermo-spot_420 (sample number 1), Elution: 12.167 min, Period: 1, Cycle(s): 585 (Experiment 2)
TRUE	TRUE	(D)VVLQQHN(I)	5,8,10,13,14,15,23,27	x			0.95			3.25181	2		419.255	836.494	2	0.04392	52.44	169	175	gi|1256786|gb|AAA96522.1|	File: 080623-B128-fl-SDS-thermo-CF-spot_420.wiff, Sample: 080623-B128-fl-SDS-thermo-CF-spot_420 (sample number 1), Elution: 9.268 min, Period: 1, Cycle(s): 493 (Experiment 2)
TRUE	TRUE	(F)GIFGTN(*)					0.95	30.94	29.2634	1.79588	2		608.332	607.325	1	0.02817	46.31	323	328	gi|1256786|gb|AAA96522.1|	File: 100308-B128-fl-SDS-chymo-spot_420.wiff, Sample: 100308-B128-fl-SDS-chymo-spot_420 (sample number 1), Elution: 11.871 min, Period: 1, Cycle(s): 655 (Experiment 2)
TRUE	TRUE	(L)QQQQQQQQQQQQPSSQVSF(Q)	27	x			0.95	60.9	23.3041	7.60206	2		763.375	2287.1	3	0.04492	19.63	239	257	gi|1256786|gb|AAA96522.1|	File: 080902-B128-fl-SDS-chymo-CN-spot_420.wiff, Sample: 080902-B128-fl-SDS-chymo-CN-spot_420 (sample number 1), Elution: 17.343 min, Period: 1, Cycle(s): 1009 (Experiment 2)
TRUE	TRUE	(N)IAHASSQVLQQSTYQ(L)	8,13,23,27		x		0.95			4.29243	2		830.955	1659.9	2	0.07436	44.77	176	190	gi|1256786|gb|AAA96522.1|	File: 080623-B128-fl-SDS-thermo-CF-spot_420.wiff, Sample: 080623-B128-fl-SDS-thermo-CF-spot_420 (sample number 1), Elution: 10.349 min, Period: 1, Cycle(s): 502 (Experiment 2)
TRUE	TRUE	(N)IAHASSQVLQQSTYQL(L)	8,13,23,27	x			0.95			4.13668	2		887.501	1772.99	2	0.0825	46.5	176	191	gi|1256786|gb|AAA96522.1|	File: 080623-B128-fl-SDS-thermo-CF-spot_420.wiff, Sample: 080623-B128-fl-SDS-thermo-CF-spot_420 (sample number 1), Elution: 11.533 min, Period: 1, Cycle(s): 511 (Experiment 3)
TRUE	TRUE	(P)FLPQLPYPQPQ(S)	12,16, 27				0.95			3.65758	1		664.388	1326.76	2	0.06391	48.13	100	110	gi|1256786|gb|AAA96522.1|	File: 080623-B128-fl-SDS-thermo-CF-spot_420.wiff, Sample: 080623-B128-fl-SDS-thermo-CF-spot_420 (sample number 1), Elution: 12.579 min, Period: 1, Cycle(s): 521 (Experiment 2)
TRUE	TRUE	(Q)AQGSVQPQQLPQ(F)	1,2,3,4,5,8,13,15,23,27	x			0.95			5.60206	2		640.843	1279.67	2	0.01961	15.31	280	291	gi|1256786|gb|AAA96522.1|	File: 100304-B128-fl-SDS-thermo-spot_420.wiff, Sample: 100304-B128-fl-SDS-thermo-spot_420 (sample number 1), Elution: 9.903 min, Period: 1, Cycle(s): 548 (Experiment 3)
TRUE	TRUE	(Q)AQGSVQPQQLPQFAEIRN(L)	8,13,23,27	x			0.95			9.06048	2		671.038	2010.09	3	0.06463	32.14	280	297	gi|1256786|gb|AAA96522.1|	File: 100304-B128-fl-SDS-thermo-spot_420.wiff, Sample: 100304-B128-fl-SDS-thermo-spot_420 (sample number 1), Elution: 11.98 min, Period: 1, Cycle(s): 583 (Experiment 2)
TRUE	TRUE	(Q)AQQQQQQQQQQQQQQQQ(I)	27	x			0.95	42.58	21.4613	4.92082	2		713.703	2138.09	3	0.1016	47.51	137	153		File: 080623-B128-fl-SDS-thermo-CF-spot_420.wiff, Sample: 080623-B128-fl-SDS-thermo-CF-spot_420 (sample number 1), Elution: 8.157 min, Period: 1, Cycle(s): 479 (Experiment 2)
TRUE	TRUE	(Q)LNPQAQGSVQPQQLPQ(F)	8,13,23,27	x			0.95			5.38722	2		578.312	1731.91	3	0.02255	13.01	276	291	gi|1256786|gb|AAA96522.1|	File: 100304-B128-fl-SDS-thermo-spot_420.wiff, Sample: 100304-B128-fl-SDS-thermo-spot_420 (sample number 1), Elution: 10.277 min, Period: 1, Cycle(s): 558 (Experiment 2)
TRUE	TRUE	(Q)LNPQAQGSVQPQQLPQ(F)					0.95			3.88606	2		866.994	1731.97	2	0.08315	47.98	276	291	gi|1256786|gb|AAA96522.1|	File: 080623-B128-fl-SDS-thermo-CF-spot_420.wiff, Sample: 080623-B128-fl-SDS-thermo-CF-spot_420 (sample number 1), Elution: 10.332 min, Period: 1, Cycle(s): 501 (Experiment 3)
TRUE	TRUE	(Q)LQPFPQPQP(F)	8,23,27	x			0.94			2.85387	2		526.309	1050.6	2	0.05249	49.91	91	99	gi|1256786|gb|AAA96522.1|	File: 080623-B128-fl-SDS-thermo-CF-spot_420.wiff, Sample: 080623-B128-fl-SDS-thermo-CF-spot_420 (sample number 1), Elution: 11.293 min, Period: 1, Cycle(s): 509 (Experiment 3)
TRUE	TRUE	(Q)LQPKNPSQQQPQEQVP(L)	27	x			0.94			3.46852	2		616	1844.98	3	0.04008	21.71	25	40		File: 100304-B128-fl-SDS-thermo-spot_420.wiff, Sample: 100304-B128-fl-SDS-thermo-spot_420 (sample number 1), Elution: 10.158 min, Period: 1, Cycle(s): 557 (Experiment 2)
TRUE	TRUE	(Q)LQPQNPSQQQPQEQVPL(V)	1,3,4,8,12,14,16,23,26		x		0.95	15.96	22.8103	3.61979	2		653.703	1958.09	3	0.1024	52.26	41	57		File: 100304-B128-fl-SDS-thermo-spot_420.wiff, Sample: 100304-B128-fl-SDS-thermo-spot_420 (sample number 1), Elution: 11.009 min, Period: 1, Cycle(s): 571 (Experiment 2)
TRUE	TRUE	(Q)LQQQQQQQQQQQQPSSQ(V)	27	x			0.95	58.78	22.0952	5.74473	2		690.018	2067.03	3	0.05779	27.94	238	254	gi|1256786|gb|AAA96522.1|	File: 100304-B128-fl-SDS-thermo-spot_420.wiff, Sample: 100304-B128-fl-SDS-thermo-spot_420 (sample number 1), Elution: 8.713 min, Period: 1, Cycle(s): 514 (Experiment 2)
TRUE	TRUE	(Q)LQQQQQQQQQQQQPSSQ(V)					0.95	38.88	22.0952	5.11919	2		690.035	2067.08	3	0.1086	52.53	238	254	gi|1256786|gb|AAA96522.1|	File: 080623-B128-fl-SDS-thermo-CF-spot_420.wiff, Sample: 080623-B128-fl-SDS-thermo-CF-spot_420 (sample number 1), Elution: 8.276 min, Period: 1, Cycle(s): 483 (Experiment 2)
TRUE	TRUE	(Q)LQQQQQQQQQQQQPSSQVS(F)	27	x			0.95	69.34	18.6332	8.05552	2		752.071	2253.19	3	0.1174	52.07	238	256	gi|1256786|gb|AAA96522.1|	File: 080623-B128-fl-SDS-thermo-CF-spot_420.wiff, Sample: 080623-B128-fl-SDS-thermo-CF-spot_420 (sample number 1), Elution: 8.464 min, Period: 1, Cycle(s): 485 (Experiment 2)
TRUE	TRUE	(Q)VSFQQPQQQYPSSQ(V)	8,13,23,27	x			0.95	33.84	24.8996	4.63827	2		551.269	1650.79	3	0.02197	13.3	255	268	gi|1256786|gb|AAA96522.1|	File: 100304-B128-fl-SDS-thermo-spot_420.wiff, Sample: 100304-B128-fl-SDS-thermo-spot_420 (sample number 1), Elution: 10.38 min, Period: 1, Cycle(s): 558 (Experiment 3)
TRUE	TRUE	(Q)VSFQQPQQQYPSSQ(V)					0.95	17.8	24.8996	2.95861	2		826.428	1650.84	2	0.07756	46.96	255	268	gi|1256786|gb|AAA96522.1|	File: 080623-B128-fl-SDS-thermo-CF-spot_420.wiff, Sample: 080623-B128-fl-SDS-thermo-CF-spot_420 (sample number 1), Elution: 10.212 min, Period: 1, Cycle(s): 500 (Experiment 3)
TRUE	TRUE	(Q)VSFQQPQQQYPSSQVS(F)	8,13,23		x		0.9			2.50864	2		919.48	1836.95	2	0.08137	44.27	255	270	gi|1256786|gb|AAA96522.1|	File: 080623-B128-fl-SDS-thermo-CF-spot_420.wiff, Sample: 080623-B128-fl-SDS-thermo-CF-spot_420 (sample number 1), Elution: 10.469 min, Period: 1, Cycle(s): 503 (Experiment 2)
TRUE	TRUE	(R)VPVPQLQPK(N)	27	x			0.95	29.46	25.7749		2		503.33	1004.65	2	0.04424	43.99	20	28		File: 070516-B128-fl-SDS-tryp-CF-spot_420.wiff, Sample: 070516-B128-fl-SDS-tryp-CF-spot_420 (sample number 1), Elution: 13.025 min, Period: 1, Cycle(s): 702 (Experiment 2)
TRUE	TRUE	(R)VPVPQLQPK(N)					0.95	45.85	25.7749		2		503.333	1004.65	2	0.05017	49.89	20	28		File: 070516-B128-fl-SDS-tryp-CF-spot_420.wiff, Sample: 070516-B128-fl-SDS-tryp-CF-spot_420 (sample number 1), Elution: 12.204 min, Period: 1, Cycle(s): 681 (Experiment 2)
TRUE	TRUE	(S)FQPSQLNPQAQGSVQPQQLPQ(F)	8,13,23,27	x			0.95			3.61979	2		774.073	2319.2	3	0.03527	15.2	271	291	gi|1256786|gb|AAA96522.1|	File: 100304-B128-fl-SDS-thermo-spot_420.wiff, Sample: 100304-B128-fl-SDS-thermo-spot_420 (sample number 1), Elution: 11.35 min, Period: 1, Cycle(s): 576 (Experiment 2)
TRUE	TRUE	(S)FQQPQQQYPSSQ(V)	8,13,23,27	x			0.95	39.6	27.3957	4.23657	2		733.375	1464.74	2	0.07216	49.23	257	268	gi|1256786|gb|AAA96522.1|	File: 080623-B128-fl-SDS-thermo-CF-spot_420.wiff, Sample: 080623-B128-fl-SDS-thermo-CF-spot_420 (sample number 1), Elution: 9.148 min, Period: 1, Cycle(s): 492 (Experiment 2)
TRUE	TRUE	(S)VQPQQLPQ(F)	1,2,3,4,5,8,12,13,14,15,17,23,27	x			0.95	34.16	29.8	-1.94448	2		469.286	936.558	2	0.0554	59.09	284	291	gi|1256786|gb|AAA96522.1|	File: 080623-B128-fl-SDS-thermo-CF-spot_420.wiff, Sample: 080623-B128-fl-SDS-thermo-CF-spot_420 (sample number 1), Elution: 9.388 min, Period: 1, Cycle(s): 494 (Experiment 2)
TRUE	TRUE	(T)IAPFGIFGTN(*)	5,8,9,10,11,13,14,15,18,23,27	x			0.95			4.20066	2		518.788	1035.56	2	0.02191	21.13	319	328	gi|1256786|gb|AAA96522.1|	File: 100304-B128-fl-SDS-thermo-spot_420.wiff, Sample: 100304-B128-fl-SDS-thermo-spot_420 (sample number 1), Elution: 14.021 min, Period: 1, Cycle(s): 661 (Experiment 3)
TRUE	TRUE	(Y)IPPHcSTTIAPF(G)	8,13,23,27	x			0.95	30.25	28.5612		2	Propionamide (+71)	677.853	1353.69	2	0.01665	12.29	311	322	gi|1256786|gb|AAA96522.1|	File: 080902-B128-fl-SDS-chymo-CN-spot_420.wiff, Sample: 080902-B128-fl-SDS-chymo-CN-spot_420 (sample number 1), Elution: 18.954 min, Period: 1, Cycle(s): 1064 (Experiment 3)
TRUE	TRUE	(Y)LQLQPFPQPQP(F)	8,23,27	x			0.95			5.76955	2		646.864	1291.71	2	0.02015	15.59	89	99	gi|1256786|gb|AAA96522.1|	File: 100304-B128-fl-SDS-thermo-spot_420.wiff, Sample: 100304-B128-fl-SDS-thermo-spot_420 (sample number 1), Elution: 12.389 min, Period: 1, Cycle(s): 592 (Experiment 2)
TRUE	TRUE	(Y)LQLQPFPQPQP(F)					0.95			6.4318	2		646.887	1291.76	2	0.06683	51.69	89	99	gi|1256786|gb|AAA96522.1|	File: 080623-B128-fl-SDS-thermo-CF-spot_420.wiff, Sample: 080623-B128-fl-SDS-thermo-CF-spot_420 (sample number 1), Elution: 12.15 min, Period: 1, Cycle(s): 517 (Experiment 2)
TRUE	TRUE	(Y)LQLQPFPQPQPF(L)	8,23				0.95			3.88606	2		720.401	1438.79	2	0.02573	17.87	89	100	gi|1256786|gb|AAA96522.1|	File: 080902-B128-fl-SDS-chymo-CN-spot_420.wiff, Sample: 080902-B128-fl-SDS-chymo-CN-spot_420 (sample number 1), Elution: 21.804 min, Period: 1, Cycle(s): 1219 (Experiment 2)
TRUE	TRUE	(Y)LQLQPFPQPQPF(L)					0.94			2.76955	2		720.42	1438.83	2	0.06408	44.5	89	100	gi|1256786|gb|AAA96522.1|	File: 100308-B128-fl-SDS-chymo-spot_420.wiff, Sample: 100308-B128-fl-SDS-chymo-spot_420 (sample number 1), Elution: 13.843 min, Period: 1, Cycle(s): 708 (Experiment 2)
			# assigned peptides	20	5

## Sheet: Spot 423
Spot 423					A previous analysis detected the N-terminal peptide beginning QLF
Triticin
Scaffold Assignment		Triticin TC11_285558_3 (19)
Our Assignment		Similar to ACB41345, ACB41346 and the 6 Bu contigs. Use ACB41346 for estimate of physical properties.
Good?	Assigned	Sequence	Prob	Mascot Ion score	Mascot Identity score	X! Tandem	NTT	Modifications	Observed	Actual Mass	Charge	Delta AMU	Delta PPM	Start	Stop	Other Proteins	Spectrum ID
TRUE	TRUE	(R)EcTFNR(L)	0.95	30.86	23.6173		2	Carbamidomethyl (+57)	413.686	825.358	2	0.01404	16.99	63	68		File: 070515-B128-fl-SDS-tryp-CNF-spot_423.wiff, Sample: 070515-B128-fl-SDS-tryp-CNF-spot_423 (sample number 1), Elution: 10.125 min, Period: 1, Cycle(s): 577 (Experiment 2)
TRUE	TRUE	(R)EcTFNR(L)	0.95	32.73	24.0312		2	Propionamide (+71)	420.692	839.37	2	0.01057	12.58	63	68		File: 070515-B128-fl-SDS-tryp-CNF-spot_423.wiff, Sample: 070515-B128-fl-SDS-tryp-CNF-spot_423 (sample number 1), Elution: 10.244 min, Period: 1, Cycle(s): 578 (Experiment 2)
TRUE	TRUE	(K)FLKPVFTQQR(E)	0.93	39.87	25.7864		2		421.917	1262.73	3	0.01623	12.85	278	287		File: 070515-B128-fl-SDS-tryp-CNF-spot_423.wiff, Sample: 070515-B128-fl-SDS-tryp-CNF-spot_423 (sample number 1), Elution: 12.158 min, Period: 1, Cycle(s): 636 (Experiment 2)
TRUE	TRUE	(R)LQASTPLR(Q)	0.95	51.71	25.1322		2		443.269	884.524	2	0.01596	18.03	69	76		File: 070515-B128-fl-SDS-tryp-CNF-spot_423.wiff, Sample: 070515-B128-fl-SDS-tryp-CNF-spot_423 (sample number 1), Elution: 10.842 min, Period: 1, Cycle(s): 601 (Experiment 2)
TRUE	TRUE	(R)HKEFLFAGNYR(S)	0.92	38.27	26.0853		2		461.243	1380.71	3	0.01384	10.01	219	229		File: 070515-B128-fl-SDS-tryp-CNF-spot_423.wiff, Sample: 070515-B128-fl-SDS-tryp-CNF-spot_423 (sample number 1), Elution: 12.346 min, Period: 1, Cycle(s): 638 (Experiment 2)
TRUE	TRUE	(K)FKDEHQK(V)	0.95	35.96	25.092	0.744727	2		466.244	930.474	2	0.01799	19.31	166	172		File: 070515-B128-fl-SDS-tryp-CNF-spot_423.wiff, Sample: 070515-B128-fl-SDS-tryp-CNF-spot_423 (sample number 1), Elution: 9.818 min, Period: 1, Cycle(s): 565 (Experiment 2)
TRUE	TRUE	(R)cTGVFAIR(R)	0.95	34.2	24.2813		2	Propionamide (+71)	469.256	936.498	2	0.01306	13.93	97	104		File: 070515-B128-fl-SDS-tryp-CNF-spot_423.wiff, Sample: 070515-B128-fl-SDS-tryp-CNF-spot_423 (sample number 1), Elution: 12.449 min, Period: 1, Cycle(s): 638 (Experiment 3)
TRUE	TRUE	(R)LQASTPLRQ(V)	0.95	29.46	29.7313	2.74473	2		507.303	1012.59	2	0.02499	24.65	69	77		File: 080623-B128-fl-SDS-thermo-CN-spot_423.wiff, Sample: 080623-B128-fl-SDS-thermo-CN-spot_423 (sample number 1), Elution: 10.086 min, Period: 1, Cycle(s): 538 (Experiment 2)
TRUE	TRUE	(L)FAGNYRSSQ(L)	0.95	52.44	29.2788	4.67778	2		515.254	1028.49	2	0.02605	25.31	224	232		File: 080623-B128-fl-SDS-thermo-CN-spot_423.wiff, Sample: 080623-B128-fl-SDS-thermo-CN-spot_423 (sample number 1), Elution: 9.384 min, Period: 1, Cycle(s): 524 (Experiment 2)
TRUE	TRUE	(R)LLAEALGTSGK(I)	0.95	74.34	24.6982		2		530.313	1058.61	2	0.014	13.21	247	257		File: 070515-B128-fl-SDS-tryp-CNF-spot_423.wiff, Sample: 070515-B128-fl-SDS-tryp-CNF-spot_423 (sample number 1), Elution: 11.884 min, Period: 1, Cycle(s): 626 (Experiment 2)
TRUE	TRUE	(K)EFLFAGNYR(S)	0.95	47.31	25.6467		2		558.786	1115.56	2	0.01749	15.66	221	229		File: 070515-B128-fl-SDS-tryp-CNF-spot_423.wiff, Sample: 070515-B128-fl-SDS-tryp-CNF-spot_423 (sample number 1), Elution: 13.1 min, Period: 1, Cycle(s): 670 (Experiment 2)
TRUE	TRUE	(K)HTQGEQPQMGWSQAK(H)	0.95	48.93	25.7978		2		571.606	1711.8	3	0.02245	13.11	341	355		File: 070515-B128-fl-SDS-tryp-CNF-spot_423.wiff, Sample: 070515-B128-fl-SDS-tryp-CNF-spot_423 (sample number 1), Elution: 11.218 min, Period: 1, Cycle(s): 611 (Experiment 2)
TRUE	TRUE	(K)HTQGEQPQmGWSQAK(H)	0.95	46.21	25.5991		2	Oxidation (+16)	576.938	1727.79	3	0.02402	13.89	341	355		File: 070515-B128-fl-SDS-tryp-CNF-spot_423.wiff, Sample: 070515-B128-fl-SDS-tryp-CNF-spot_423 (sample number 1), Elution: 10.586 min, Period: 1, Cycle(s): 592 (Experiment 2)
TRUE	TRUE	(R)SSQLHSSQNIFSGFDVR(L)	0.95	80.52	27.2754		2		636.987	1907.94	3	0.02553	13.37	230	246		File: 070515-B128-fl-SDS-tryp-CNF-spot_423.wiff, Sample: 070515-B128-fl-SDS-tryp-CNF-spot_423 (sample number 1), Elution: 13.22 min, Period: 1, Cycle(s): 671 (Experiment 2)
TRUE	TRUE	(Y)ANQLEPRHKEF(L)	0.94			2.58503	2		684.863	1367.71	2	0.0169	12.35	212	222		File: 080902-B128-fl-SDS-chymo-CN-spot_423.wiff, Sample: 080902-B128-fl-SDS-chymo-CN-spot_423 (sample number 1), Elution: 17.534 min, Period: 1, Cycle(s): 999 (Experiment 2)
TRUE	TRUE	(R)SQAGLTEYFDEENEQFR(C)	0.95	75.35	27.2346		2		688.317	2061.93	3	0.03603	17.46	80	96		File: 070515-B128-fl-SDS-tryp-CNF-spot_423.wiff, Sample: 070515-B128-fl-SDS-tryp-CNF-spot_423 (sample number 1), Elution: 13.322 min, Period: 1, Cycle(s): 671 (Experiment 3)
TRUE	TRUE	(R)EPESYPHTQYEEGQSQAK(H)	0.92	39.85	26.4933		2		703.33	2106.97	3	0.05549	26.32	288	305		File: 070515-B128-fl-SDS-tryp-CNF-spot_423.wiff, Sample: 070515-B128-fl-SDS-tryp-CNF-spot_423 (sample number 1), Elution: 10.517 min, Period: 1, Cycle(s): 591 (Experiment 2)
TRUE	TRUE	(Y)GQSQSVQGQSQSQKF(K)	0.95	53.61	27.9379	2.63827	2		812.404	1622.79	2	0.02887	17.78	152	166		File: 080902-B128-fl-SDS-chymo-CN-spot_423.wiff, Sample: 080902-B128-fl-SDS-chymo-CN-spot_423 (sample number 1), Elution: 16.883 min, Period: 1, Cycle(s): 985 (Experiment 2)
TRUE	TRUE	(F)RQGDVIALPAGIVHW(F)	0.95	47.85	28.3569	7.76955	2		816.465	1630.91	2	0.0204	12.5	177	191		File: 080902-B128-fl-SDS-chymo-CN-spot_423.wiff, Sample: 080902-B128-fl-SDS-chymo-CN-spot_423 (sample number 1), Elution: 20.748 min, Period: 1, Cycle(s): 1091 (Experiment 2)
TRUE	TRUE	(K)YGQSQSVQGQSQSQK(F)	0.95	70.81	25.9988		2		820.405	1638.8	2	0.03646	22.23	151	165		File: 070515-B128-fl-SDS-tryp-CNF-spot_423.wiff, Sample: 070515-B128-fl-SDS-tryp-CNF-spot_423 (sample number 1), Elution: 9.204 to 9.272 min, Period: 1, Cycle(s): 541-542 (Experiment 2)
TRUE	TRUE	(K)HSQEEQPQmGQSQEEQPQmGqSQGEQPQmGQSQAK(H)	0.92	40.15	27.0157		2	Oxidation (+16), Oxidation (+16), Deamidation (+1), Oxidation (+16)	994.445	3973.75	4	0.1104	27.77	306	340		File: 070515-B128-fl-SDS-tryp-CNF-spot_423.wiff, Sample: 070515-B128-fl-SDS-tryp-CNF-spot_423 (sample number 1), Elution: 9.494 to 9.562 min, Period: 1, Cycle(s): 552-553 (Experiment 2)

## Sheet: Spot 424
Spot 424
HMW-GS Dy10
Scaffold Assignment		HMW-GS Dy10 gi121449_P10387.1 (23)
Our Assignment		HMW-GS Dy10 gi121449_P10387.1 (23)
Good?	Assigned	Sequence	Prob	Mascot Ion score	Mascot Identity score	X! Tandem	NTT	Modifications	Observed	Actual Mass	Charge	Delta AMU	Delta PPM	Start	Stop	Other Proteins	Spectrum ID
TRUE	TRUE	(R)QLQcER(E)	0.95	34.79	25.1322		2	Carbamidomethyl (+57)	417.221	832.428	2	0.04148	49.77	43	48		File: 070516-B128-fl-SDS-tryp-CF-spot_424.wiff, Sample: 070516-B128-fl-SDS-tryp-CF-spot_424 (sample number 1), Elution: 9.904 min, Period: 1, Cycle(s): 567 (Experiment 2)
TRUE	TRUE	(R)QLQcER(E)	0.95	36.04	24.6687		2	Propionamide (+71)	424.229	846.443	2	0.04084	48.19	43	48		File: 070516-B128-fl-SDS-tryp-CF-spot_424.wiff, Sample: 070516-B128-fl-SDS-tryp-CF-spot_424 (sample number 1), Elution: 10.023 min, Period: 1, Cycle(s): 568 (Experiment 2)
TRUE	TRUE	(R)ccQQLR(D)	0.94	28.92	25.4654		2	Propionamide (+71), Propionamide (+71)	446.73	891.446	2	0.04022	45.07	80	85		File: 070516-B128-fl-SDS-tryp-CF-spot_424.wiff, Sample: 070516-B128-fl-SDS-tryp-CF-spot_424 (sample number 1), Elution: 10.142 min, Period: 1, Cycle(s): 569 (Experiment 2)
TRUE	TRUE	(R)SVAVSQVAR(Q)	0.95	56.66	25.2763		2		458.784	915.552	2	0.03877	42.3	93	101		File: 070516-B128-fl-SDS-tryp-CF-spot_424.wiff, Sample: 070516-B128-fl-SDS-tryp-CF-spot_424 (sample number 1), Elution: 10.926 min, Period: 1, Cycle(s): 606 (Experiment 2)
TRUE	TRUE	(S)LQQPGQGQQ(I)	0.95	60.46	29.3095	6.25964	2		492.252	982.49	2	0.006921	7.037	188	196		File: 080623-B128-fl-SDS-thermo-CN-spot_424.wiff, Sample: 080623-B128-fl-SDS-thermo-CN-spot_424 (sample number 1), Elution: 8.326 min, Period: 1, Cycle(s): 489 (Experiment 2)
TRUE	TRUE	(Q)VARQYEQT(V)	0.95	34.63	29.3952	2.4318	2		497.741	993.467	2	-0.02105	-21.17	99	106		File: 080623-B128-fl-SDS-thermo-CN-spot_424.wiff, Sample: 080623-B128-fl-SDS-thermo-CN-spot_424 (sample number 1), Elution: 8.736 min, Period: 1, Cycle(s): 504 (Experiment 2)
TRUE	TRUE	(Q)LAGRLPWSTG(L)	0.95			4.95861	2		529.288	1056.56	2	-0.01055	-9.975	66	75		File: 080623-B128-fl-SDS-thermo-CN-spot_424.wiff, Sample: 080623-B128-fl-SDS-thermo-CN-spot_424 (sample number 1), Elution: 11.612 min, Period: 1, Cycle(s): 567 (Experiment 2)
TRUE	TRUE	(R)QVVDQQLAGR(L)	0.95	52.04	25.8995		2		557.329	1112.64	2	0.04988	44.79	60	69		File: 070516-B128-fl-SDS-tryp-CF-spot_424.wiff, Sample: 070516-B128-fl-SDS-tryp-CF-spot_424 (sample number 1), Elution: 11.182 min, Period: 1, Cycle(s): 609 (Experiment 2)
TRUE	TRUE	(R)LPWSTGLQMR(C)	0.95	59.71	25.5145		2		594.842	1187.67	2	0.05788	48.7	70	79		File: 070516-B128-fl-SDS-tryp-CF-spot_424.wiff, Sample: 070516-B128-fl-SDS-tryp-CF-spot_424 (sample number 1), Elution: 13.768 min, Period: 1, Cycle(s): 664 (Experiment 3)
TRUE	TRUE	(R)QYEQTVVPPK(G)	0.95	67.2	25.5145		2		594.846	1187.68	2	0.05879	49.45	102	111		File: 070516-B128-fl-SDS-tryp-CF-spot_424.wiff, Sample: 070516-B128-fl-SDS-tryp-CF-spot_424 (sample number 1), Elution: 11.285 min, Period: 1, Cycle(s): 609 (Experiment 3)
TRUE	TRUE	(R)LPWSTGLQmR(C)	0.95	42.96	25.5023		2	Oxidation (+16)	602.847	1203.68	2	0.07325	60.81	70	79		File: 070516-B128-fl-SDS-tryp-CF-spot_424.wiff, Sample: 070516-B128-fl-SDS-tryp-CF-spot_424 (sample number 1), Elution: 13.031 min, Period: 1, Cycle(s): 639 (Experiment 2)
TRUE	TRUE	(Q)IGKGQQGYYPTS(L)	0.95	34.42	28.1291	2.23657	2		649.814	1297.61	2	-0.01659	-12.78	197	208		File: 080623-B128-fl-SDS-thermo-CN-spot_424.wiff, Sample: 080623-B128-fl-SDS-thermo-CN-spot_424 (sample number 1), Elution: 9.522 min, Period: 1, Cycle(s): 511 (Experiment 2)
TRUE	TRUE	(R)ELQESSLEAcR(Q)	0.95	58.2	25.8883		2	Carbamidomethyl (+57)	661.343	1320.67	2	0.07287	55.13	49	59		File: 070516-B128-fl-SDS-tryp-CF-spot_424.wiff, Sample: 070516-B128-fl-SDS-tryp-CF-spot_424 (sample number 1), Elution: 11.489 min, Period: 1, Cycle(s): 615 (Experiment 2)
TRUE	TRUE	(S)LQQPGQGQQGHYPTSLQQ(L)	0.95	22.16	21.2057	2.82391	2		665.65	1993.93	3	-0.03295	-16.52	374	391		File: 080623-B128-fl-SDS-thermo-CN-spot_424.wiff, Sample: 080623-B128-fl-SDS-thermo-CN-spot_424 (sample number 1), Elution: 10.001 min, Period: 1, Cycle(s): 515 (Experiment 2)
TRUE	TRUE	(R)ELQESSLEAcR(Q)	0.95	60.62	26.4542		2	Propionamide (+71)	668.347	1334.68	2	0.06509	48.73	49	59		File: 070516-B128-fl-SDS-tryp-CF-spot_424.wiff, Sample: 070516-B128-fl-SDS-tryp-CF-spot_424 (sample number 1), Elution: 11.558 min, Period: 1, Cycle(s): 616 (Experiment 2)
TRUE	TRUE	(S)LQQPGQGQQGHY(L)	0.95	24.52	26.7117	5.67778	2		670.806	1339.6	2	-0.02921	-21.79	284	295		File: 080623-B128-fl-SDS-thermo-CN-spot_424.wiff, Sample: 080623-B128-fl-SDS-thermo-CN-spot_424 (sample number 1), Elution: 9.043 min, Period: 1, Cycle(s): 507 (Experiment 2)
TRUE	TRUE	(M)VAKAQQPATQLPT(V)	0.95			6.26761	2		676.872	1351.73	2	-0.01606	-11.88	637	649		File: 080623-B128-fl-SDS-thermo-CN-spot_424.wiff, Sample: 080623-B128-fl-SDS-thermo-CN-spot_424 (sample number 1), Elution: 9.864 min, Period: 1, Cycle(s): 513 (Experiment 3)
TRUE	TRUE	(K)AQQPATQLPTVcR(M)	0.95	45.69	24.9415		2	Carbamidomethyl (+57)	735.42	1468.83	2	0.08001	54.43	640	652		File: 070516-B128-fl-SDS-tryp-CF-spot_424.wiff, Sample: 070516-B128-fl-SDS-tryp-CF-spot_424 (sample number 1), Elution: 11.882 min, Period: 1, Cycle(s): 623 (Experiment 2)
TRUE	TRUE	(S)VAVSQVARQYEQT(V)	0.95			4.69897	2		739.876	1477.74	2	-0.01507	-10.19	94	106		File: 080623-B128-fl-SDS-thermo-CN-spot_424.wiff, Sample: 080623-B128-fl-SDS-thermo-CN-spot_424 (sample number 1), Elution: 10.411 min, Period: 1, Cycle(s): 521 (Experiment 2)
TRUE	TRUE	(R)QGSYYPGQASPQQPGQGQQPGK(W)	0.95	47.72	25.6937		2		763.4	2287.18	3	0.115	50.25	151	172		File: 070516-B128-fl-SDS-tryp-CF-spot_424.wiff, Sample: 070516-B128-fl-SDS-tryp-CF-spot_424 (sample number 1), Elution: 10.994 to 11.063 min, Period: 1, Cycle(s): 607-608 (Experiment 2)
TRUE	TRUE	(S)LQQPGQGQQGHYPAS(L)	0.95	56.55	25.0106	6.92082	2		798.375	1594.74	2	-0.014	-8.776	458	472		File: 080623-B128-fl-SDS-thermo-CN-spot_424.wiff, Sample: 080623-B128-fl-SDS-thermo-CN-spot_424 (sample number 1), Elution: 9.146 min, Period: 1, Cycle(s): 507 (Experiment 3)
TRUE	TRUE	(S)LQQPGQGQQGHYPTS(L)	0.95	44.85	24.6982	3.69897	2		813.377	1624.74	2	-0.02028	-12.47	374	388		File: 080623-B128-fl-SDS-thermo-CN-spot_424.wiff, Sample: 080623-B128-fl-SDS-thermo-CN-spot_424 (sample number 1), Elution: 9.163 to 10.377 min, Period: 1, Cycle(s): 508 (Experiment 2), 519 (Experiment 3)
TRUE	TRUE	(K)GQQGYYPTSLQQPGQGQQGYYPTSLQHTGQR(Q)	0.95	99.22	27.356		2		864.199	3452.77	4	0.1544	44.7	200	230		File: 070516-B128-fl-SDS-tryp-CF-spot_424.wiff, Sample: 070516-B128-fl-SDS-tryp-CF-spot_424 (sample number 1), Elution: 12.688 min, Period: 1, Cycle(s): 634 (Experiment 2)
TRUE	TRUE	(Q)LGQGQQPRQWQQSGQGQQGHYPTS(L)	0.95	16.07	17.2428	2.27572	2		894.414	2680.22	3	-0.02969	-11.07	260	283		File: 080623-B128-fl-SDS-thermo-CN-spot_424.wiff, Sample: 080623-B128-fl-SDS-thermo-CN-spot_424 (sample number 1), Elution: 9.984 min, Period: 1, Cycle(s): 514 (Experiment 3)
TRUE	TRUE	(R)QQPVQGQQPEQGQQPGQWqQGYYPTSPQQLGQGQQPR(Q)	0.95	52.22	25.6703		2	Deamidation (+1)	1048.6	4190.37	4	0.4117	98.22	231	267		File: 070516-B128-fl-SDS-tryp-CF-spot_424.wiff, Sample: 070516-B128-fl-SDS-tryp-CF-spot_424 (sample number 1), Elution: 12.62 min, Period: 1, Cycle(s): 633 (Experiment 2) (Charge not auto determined)
TRUE	TRUE	(K)GGSFYPGETTPLQQLQQGIFWGTSSQTVQGYYPGVTSPR(Q)	0.95	47.92	26.0206		2		1055.82	4219.24	4	0.2114	50.09	112	150		File: 070516-B128-fl-SDS-tryp-CF-spot_424.wiff, Sample: 070516-B128-fl-SDS-tryp-CF-spot_424 (sample number 1), Elution: 16.111 to 16.18 min, Period: 1, Cycle(s): 729-730 (Experiment 2)

## Sheet: Spot 436
Spot 436
Keto-acid reductoisomerase and Beta-amylase Bu-3 and Bu-2
Scaffold Assignment		Keto-acid reductoisomerase TC234371_2 (8) (like pea sequence) and Beta-amylase Bu-3 (6) and Bu-2 (2)
Our Assignment		Keto-acid reductoisomerase TC234371_2 (8) (closest to Sorghum sequence) and Beta-amylase Bu-3 (6) and Bu-2 (2)
Good?	Assigned	Sequence	Prob	Mascot Ion score	Mascot Identity score	X! Tandem	NTT	Modifications	Observed	Actual Mass	Charge	Delta AMU	Delta PPM	Start	Stop	Other Proteins	Spectrum ID
TRUE	TRUE	(K)VSLAGHEEYIVR(G)	0.95	45.34	25.7749		2		458.252	1371.73	3	0.01948	14.19	601	612		File: 070516-B128-fl-SDS-tryp-CNF-spot_436.wiff, Sample: 070516-B128-fl-SDS-tryp-CNF-spot_436 (sample number 1), Elution: 12.305 min, Period: 1, Cycle(s): 684 (Experiment 2)
TRUE	TRUE	(K)NISVVAVcPK(G)	0.95	46.95	26.0853		2	Carbamidomethyl (+57)	543.809	1085.6	2	0.01381	12.71	746	755		File: 070516-B128-fl-SDS-tryp-CNF-spot_436.wiff, Sample: 070516-B128-fl-SDS-tryp-CNF-spot_436 (sample number 1), Elution: 12.1 min, Period: 1, Cycle(s): 678 (Experiment 2)
TRUE	TRUE	(R)GILLGAVHGIVEALFR(R)	0.95	49.25	26.2221		2		555.673	1664	3	0.01889	11.34	824	839		File: 070516-B128-fl-SDS-tryp-CNF-spot_436.wiff, Sample: 070516-B128-fl-SDS-tryp-CNF-spot_436 (sample number 1), Elution: 18.071 min, Period: 1, Cycle(s): 947 (Experiment 2)
TRUE	TRUE	(K)VGAAmPSLDFDTAVFNK(E)	0.95	61.3	26.7025		2	Oxidation (+16)	600.306	1797.9	3	0.0343	19.07	582	598		File: 070516-B128-fl-SDS-tryp-CNF-spot_436.wiff, Sample: 070516-B128-fl-SDS-tryp-CNF-spot_436 (sample number 1), Elution: 13.824 min, Period: 1, Cycle(s): 728 (Experiment 2)
TRUE	TRUE	(K)STVEGITGIISK(T)	0.95	55.97	25.5023		2		602.855	1203.7	2	0.02431	20.18	854	865		File: 070516-B128-fl-SDS-tryp-CNF-spot_436.wiff, Sample: 070516-B128-fl-SDS-tryp-CNF-spot_436 (sample number 1), Elution: 13.039 min, Period: 1, Cycle(s): 697 (Experiment 2)
TRUE	TRUE	(R)NLFPLLPEAFK(G)	0.95	38.12	25.3275		2		644.878	1287.74	2	0.01912	14.84	616	626		File: 070516-B128-fl-SDS-tryp-CNF-spot_436.wiff, Sample: 070516-B128-fl-SDS-tryp-CNF-spot_436 (sample number 1), Elution: 15.667 min, Period: 1, Cycle(s): 824 (Experiment 2)
TRUE	TRUE	(K)QIGVIGWGSQGPAQAQNLR(D)	0.95	59.98	26.4738		2		660.697	1979.07	3	0.03526	17.81	630	648		File: 070516-B128-fl-SDS-tryp-CNF-spot_436.wiff, Sample: 070516-B128-fl-SDS-tryp-CNF-spot_436 (sample number 1), Elution: 13.397 min, Period: 1, Cycle(s): 709 (Experiment 2)
TRUE	TRUE	(R)YTEQGmDEELAYK(S)	0.95	36.6	26.7025		2	Oxidation (+16)	796.857	1591.7	2	0.02759	17.32	841	853		File: 070516-B128-fl-SDS-tryp-CNF-spot_436.wiff, Sample: 070516-B128-fl-SDS-tryp-CNF-spot_436 (sample number 1), Elution: 11.384 min, Period: 1, Cycle(s): 651 (Experiment 2)
Good?	Assigned	Sequence	Prob	Mascot Ion score	Mascot Identity score	X! Tandem	NTT	Modifications	Observed	Actual Mass	Charge	Delta AMU	Delta PPM	Start	Stop	Other Proteins	Spectrum ID
TRUE	TRUE	(R)NARPHGINK(S)	0.95	38.01	25.7864		2		503.79	1005.56	2	0.01786	17.74	396	404	TC249933_1,RS_UWI_4334_23_Y_1728_0.0_3,BU_Beta-amylase#2	File: 070516-B128-fl-SDS-tryp-CNF-spot_436.wiff, Sample: 070516-B128-fl-SDS-tryp-CNF-spot_436 (sample number 1), Elution: 10.685 min, Period: 1, Cycle(s): 628 (Experiment 2)
TRUE	TRUE	(K)LFGFTYLR(L)	0.95	47.5	25.7634		2		508.795	1015.58	2	0.02689	26.45	412	419	TC249933_1,RS_UWI_4334_23_Y_1728_0.0_3,BU_Beta-amylase#2	File: 070516-B128-fl-SDS-tryp-CNF-spot_436.wiff, Sample: 070516-B128-fl-SDS-tryp-CNF-spot_436 (sample number 1), Elution: 14.61 min, Period: 1, Cycle(s): 768 (Experiment 2)
TRUE	TRUE	(K)APSHAAELTAGYYNLHDR(D)	0.95	58.73	25.9439		2		662.659	1984.95	3	0.01522	7.665	304	321		File: 070516-B128-fl-SDS-tryp-CNF-spot_436.wiff, Sample: 070516-B128-fl-SDS-tryp-CNF-spot_436 (sample number 1), Elution: 12.237 min, Period: 1, Cycle(s): 683 (Experiment 2)
TRUE	TRUE	(R)YDPTAYNTILR(N)	0.95	66.17	25.9988		2		663.848	1325.68	2	0.0194	14.62	385	395	TC249933_1,RS_UWI_4334_23_Y_1728_0.0_3,BU_Beta-amylase#2	File: 070516-B128-fl-SDS-tryp-CNF-spot_436.wiff, Sample: 070516-B128-fl-SDS-tryp-CNF-spot_436 (sample number 1), Elution: 12.851 min, Period: 1, Cycle(s): 695 (Experiment 2)
TRUE	TRUE	(R)NIEYLTLGVDDQPLFHGR(S)	0.95	79.09	26.9197		2		696.369	2086.08	3	0.03512	16.83	130	147	TC249933_1,RS_UWI_4334_23_Y_1728_0.0_3,BU_Beta-amylase#2	File: 070516-B128-fl-SDS-tryp-CNF-spot_436.wiff, Sample: 070516-B128-fl-SDS-tryp-CNF-spot_436 (sample number 1), Elution: 14.302 min, Period: 1, Cycle(s): 753 (Experiment 2)
TRUE	TRUE	(K)AAAAmVGHPEWEFPHDSGTYNDTPER(T)	0.95	45.81	26.7486		2	Oxidation (+16)	726.075	2900.27	4	0.02478	8.542	218	243		File: 070516-B128-fl-SDS-tryp-CNF-spot_436.wiff, Sample: 070516-B128-fl-SDS-tryp-CNF-spot_436 (sample number 1), Elution: 12.629 min, Period: 1, Cycle(s): 688 (Experiment 2)
Good?	Assigned	Sequence	Prob	Mascot Ion score	Mascot Identity score	X! Tandem	NTT	Modifications	Observed	Actual Mass	Charge	Delta AMU	Delta PPM	Start	Stop	Other Proteins	Spectrum ID
TRUE	FALSE	(R)NARPHGINK(S)	0.95	38.01	25.7864		2		503.79	1005.56	2	0.01786	17.74	396	404	BU_Beta-amylase#3,TC249903_2	File: 070516-B128-fl-SDS-tryp-CNF-spot_436.wiff, Sample: 070516-B128-fl-SDS-tryp-CNF-spot_436 (sample number 1), Elution: 10.685 min, Period: 1, Cycle(s): 628 (Experiment 2)
TRUE	FALSE	(K)LFGFTYLR(L)	0.95	47.5	25.7634		2		508.795	1015.58	2	0.02689	26.45	412	419	BU_Beta-amylase#3,TC249903_2	File: 070516-B128-fl-SDS-tryp-CNF-spot_436.wiff, Sample: 070516-B128-fl-SDS-tryp-CNF-spot_436 (sample number 1), Elution: 14.61 min, Period: 1, Cycle(s): 768 (Experiment 2)
TRUE	TRUE	(K)AAAAmVGHPEWEFPR(D)	0.95	43.29	26.5992		2	Oxidation (+16)	562.28	1683.82	3	0.03427	20.34	218	232		File: 070516-B128-fl-SDS-tryp-CNF-spot_436.wiff, Sample: 070516-B128-fl-SDS-tryp-CNF-spot_436 (sample number 1), Elution: 12.919 min, Period: 1, Cycle(s): 696 (Experiment 2)
TRUE	FALSE	(R)YDPTAYNTILR(N)	0.95	66.17	25.9988		2		663.848	1325.68	2	0.0194	14.62	385	395	BU_Beta-amylase#3,TC249903_2	File: 070516-B128-fl-SDS-tryp-CNF-spot_436.wiff, Sample: 070516-B128-fl-SDS-tryp-CNF-spot_436 (sample number 1), Elution: 12.851 min, Period: 1, Cycle(s): 695 (Experiment 2)
TRUE	TRUE	(R)NVGASDPDIFYTDQHGTR(N)	0.95	57.8	26.0206		2		664.981	1991.92	3	0.02201	11.04	112	129		File: 070516-B128-fl-SDS-tryp-CNF-spot_436.wiff, Sample: 070516-B128-fl-SDS-tryp-CNF-spot_436 (sample number 1), Elution: 12.425 to 12.544 min, Period: 1, Cycle(s): 685-686 (Experiment 2)
TRUE	FALSE	(R)NIEYLTLGVDDQPLFHGR(S)	0.95	79.09	26.9197		2		696.369	2086.08	3	0.03512	16.83	130	147	BU_Beta-amylase#3,TC249903_2	File: 070516-B128-fl-SDS-tryp-CNF-spot_436.wiff, Sample: 070516-B128-fl-SDS-tryp-CNF-spot_436 (sample number 1), Elution: 14.302 min, Period: 1, Cycle(s): 753 (Experiment 2)

## Sheet: Spot 450
Spot 450
Methionine Synthase
Scaffold Assignment		Methoinine synthase Wheat contig RS_UWI_10957_21_Y_2634_0.0 or BAD346609.1 Hordeum vulgare (6)
Our Assignment		Methione synthase RS_UWI_10957_21_Y_2634_0.0
Good?	Assigned	Sequence	Prob	Mascot Ion score	Mascot Identity score	X! Tandem	NTT	Modifications	Observed	Actual Mass	Charge	Delta AMU	Delta PPM	Start	Stop	Other Proteins	Spectrum ID
TRUE	TRUE	(K)VVEVNALAK(A)	0.95	38.29	24.9554	3.33724	2		471.783	941.552	2	-0.002905	-3.082	380	388		File: 080609-B128-fl-SDS-tryp-CNF-spot_450.wiff, Sample: 080609-B128-fl-SDS-tryp-CNF-spot_450 (sample number 1), Elution: 11.306 min, Period: 1, Cycle(s): 655 (Experiment 2)
TRUE	TRUE	(R)VTNEEVQK(A)	0.95	58.37	25.5267	3.05061	2		473.755	945.496	2	0.01886	19.92	415	422		File: 080609-B128-fl-SDS-tryp-CNF-spot_450.wiff, Sample: 080609-B128-fl-SDS-tryp-CNF-spot_450 (sample number 1), Elution: 9.275 min, Period: 1, Cycle(s): 545 (Experiment 2)
TRUE	TRUE	(K)YLFAGVVDGR(N)	0.95	59.46	25.1322	2.50864	2		548.792	1095.57	2	-0.001921	-1.752	309	318		File: 080609-B128-fl-SDS-tryp-CNF-spot_450.wiff, Sample: 080609-B128-fl-SDS-tryp-CNF-spot_450 (sample number 1), Elution: 12.996 min, Period: 1, Cycle(s): 709 (Experiment 2)
TRUE	TRUE	(R)EGVVYGAGIGPGVYDIHSPR(I)	0.95	59.36	26.3144	6.36653	2		681.68	2042.02	3	-0.004237	-2.074	707	726		File: 080609-B128-fl-SDS-tryp-CNF-spot_450.wiff, Sample: 080609-B128-fl-SDS-tryp-CNF-spot_450 (sample number 1), Elution: 12.518 min, Period: 1, Cycle(s): 699 (Experiment 2)
TRUE	TRUE	(K)ALAGQKDEAYFAANAAALASR(R)	0.95	30.31	26.8664	4.01773	2		703.684	2108.03	3	-0.03434	-16.28	389	409		File: 080609-B128-fl-SDS-tryp-CNF-spot_450.wiff, Sample: 080609-B128-fl-SDS-tryp-CNF-spot_450 (sample number 1), Elution: 12.808 min, Period: 1, Cycle(s): 707 (Experiment 2)
TRUE	TRUE	(K)AAGASWIQFDEPTLVK(D)	0.95	25.2	26.5321	3.34679	2		866.933	1731.85	2	-0.03241	-18.7	219	234		File: 080609-B128-fl-SDS-tryp-CNF-spot_450.wiff, Sample: 080609-B128-fl-SDS-tryp-CNF-spot_450 (sample number 1), Elution: 13.662 min, Period: 1, Cycle(s): 736 (Experiment 2)

## Sheet: Spot 455
Spot 455
Chitinase
Scaffold Assignment		Chitinase TC11_301051_3 (3) which matches two wheat sequences from NCBI. Identical to AAX83262.1 - see right
Our Assignment		Chitinase AAX83262.1 (3)
Good?	Assigned	Sequence	Prob	Mascot Ion score	Mascot Identity score	X! Tandem	NTT	Modifications	Observed	Actual Mass	Charge	Delta AMU	Delta PPM	Start	Stop	Other Proteins	Spectrum ID
TRUE	TRUE	(R)GPIQLSHNYNYGPAGR(A)	0.95	57.52	26.3246		2		581.962	1742.87	3	0.01628	9.335	159	174		File: 070515-B128-fl-SDS-tryp-CNF-spot_455.wiff, Sample: 070515-B128-fl-SDS-tryp-CNF-spot_455 (sample number 1), Elution: 11.51 min, Period: 1, Cycle(s): 643 (Experiment 3)
TRUE	TRUE	(R)AIGVDLLSNPDLVATDPTVSFK(T)	0.95	70.18	25.5023		2		758.079	2271.21	3	0.01478	6.503	175	196		File: 070515-B128-fl-SDS-tryp-CNF-spot_455.wiff, Sample: 070515-B128-fl-SDS-tryp-CNF-spot_455 (sample number 1), Elution: 14.177 min, Period: 1, Cycle(s): 775 (Experiment 2)
TRUE	TRUE	(R)VPGFGVITNIINGGIEcGHGQDSR(V)	0.95	64.64	26.9373		2	Propionamide (+71)	837.765	2510.27	3	0.04072	16.21	232	255		File: 070515-B128-fl-SDS-tryp-CNF-spot_455.wiff, Sample: 070515-B128-fl-SDS-tryp-CNF-spot_455 (sample number 1), Elution: 14.28 min, Period: 1, Cycle(s): 778 (Experiment 2)

## Sheet: Spot 456
Spot 456
Thaumatin-like protein (7) and chitinase (2)
Scaffold Assignment		Thaumatin-like protein TC11_283136_2 (7) and Chitinase (TC11_301051_3) (2)
Our Assignment		Thau … and Chitinase AAX83262.1 (2)
Good?	Assigned	Sequence	Prob	Mascot Ion score	Mascot Identity score	X! Tandem	NTT	Modifications	Observed	Actual Mass	Charge	Delta AMU	Delta PPM	Start	Stop	Other Proteins	Spectrum ID
TRUE	TRUE	(R)cATDITK(E)	0.95	28.95	24.8144		2	Propionamide (+71)	411.715	821.415	2	0.01925	23.41	169	175		File: 070515-B128-fl-SDS-tryp-CNF-spot_456.wiff, Sample: 070515-B128-fl-SDS-tryp-CNF-spot_456 (sample number 1), Elution: 9.51 min, Period: 1, Cycle(s): 559 (Experiment 2)
TRUE	TRUE	(R)TGcTFDGSGR(G)	0.95	52.63	26.2221		2	Propionamide (+71)	536.237	1070.46	2	0.01522	14.2	96	105		File: 070515-B128-fl-SDS-tryp-CNF-spot_456.wiff, Sample: 070515-B128-fl-SDS-tryp-CNF-spot_456 (sample number 1), Elution: 9.868 min, Period: 1, Cycle(s): 574 (Experiment 2)
TRUE	TRUE	(K)cPDAYSYAK(D)	0.95	45.95	25.9879		2	Propionamide (+71)	544.752	1087.49	2	0.02425	22.28	222	230		File: 070515-B128-fl-SDS-tryp-CNF-spot_456.wiff, Sample: 070515-B128-fl-SDS-tryp-CNF-spot_456 (sample number 1), Elution: 10.379 min, Period: 1, Cycle(s): 589 (Experiment 3)
TRUE	TRUE	(K)FGGDTYccR(G)	0.95	55.25	25.3656		2	Propionamide (+71), Propionamide (+71)	582.243	1162.47	2	0.01809	15.55	194	202		File: 070515-B128-fl-SDS-tryp-CNF-spot_456.wiff, Sample: 070515-B128-fl-SDS-tryp-CNF-spot_456 (sample number 1), Elution: 10.465 min, Period: 1, Cycle(s): 591 (Experiment 2)
TRUE	TRUE	(K)SWQLNMPAGTAGAR(V)	0.95	76.74	25.3275		2		730.372	1458.73	2	0.02605	17.84	78	91		File: 070515-B128-fl-SDS-tryp-CNF-spot_456.wiff, Sample: 070515-B128-fl-SDS-tryp-CNF-spot_456 (sample number 1), Elution: 12.324 min, Period: 1, Cycle(s): 658 (Experiment 2)
TRUE	TRUE	(K)ELQVPGGcASAcGK(F)	0.95	75.37	26.5128		2	Propionamide (+71), Propionamide (+71)	731.359	1460.7	2	0.02719	18.6	180	193		File: 070515-B128-fl-SDS-tryp-CNF-spot_456.wiff, Sample: 070515-B128-fl-SDS-tryp-CNF-spot_456 (sample number 1), Elution: 10.925 min, Period: 1, Cycle(s): 603 (Experiment 2)
TRUE	TRUE	(K)SWQLNmPAGTAGAR(V)	0.95	59.8	26.4246		2	Oxidation (+16)	738.374	1474.73	2	0.03484	23.61	78	91		File: 070515-B128-fl-SDS-tryp-CNF-spot_456.wiff, Sample: 070515-B128-fl-SDS-tryp-CNF-spot_456 (sample number 1), Elution: 11.488 min, Period: 1, Cycle(s): 621 (Experiment 2)
TRUE	TRUE	(R)cSYTVWPGALPGGGAR(L)	0.95	48.41	26.9285		2	Propionamide (+71)	831.918	1661.82	2	0.02391	14.38	57	72		File: 070515-B128-fl-SDS-tryp-CNF-spot_456.wiff, Sample: 070515-B128-fl-SDS-tryp-CNF-spot_456 (sample number 1), Elution: 12.818 min, Period: 1, Cycle(s): 678 (Experiment 3)
Good?	Assigned	Sequence	Prob	Mascot Ion score	Mascot Identity score	X! Tandem	NTT	Modifications	Observed	Actual Mass	Charge	Delta AMU	Delta PPM	Start	Stop	Other Proteins	Spectrum ID
TRUE	TRUE	(R)GPIQLSHNYNYGPAGR(A)	0.95	55.06	26.3246		2		581.971	1742.89	3	0.04059	23.28	159	174		File: 070515-B128-fl-SDS-tryp-CNF-spot_456.wiff, Sample: 070515-B128-fl-SDS-tryp-CNF-spot_456 (sample number 1), Elution: 11.556 min, Period: 1, Cycle(s): 622 (Experiment 2)
TRUE	TRUE	(R)AIGVDLLSNPDLVATDPTVSFK(T)	0.95	58.24	25.5023		2		758.082	2271.22	3	0.0232	10.21	175	196		File: 070515-B128-fl-SDS-tryp-CNF-spot_456.wiff, Sample: 070515-B128-fl-SDS-tryp-CNF-spot_456 (sample number 1), Elution: 14.198 min, Period: 1, Cycle(s): 759 (Experiment 2)

## Sheet: Spot 462
Spot 462
Beta-amylase Bu2 and Bu3
Scaffold Assignment		Beta-amylase Bu2 (32) and Bu3 (3)
Our Assignment		Beta-amylase Bu2 (32) and Bu3 (3)
Good?	Assigned	Sequence	Prob	Mascot Ion score	Mascot Identity score	X! Tandem	NTT	Modifications	Observed	Actual Mass	Charge	Delta AMU	Delta PPM	Start	Stop	Other Proteins	Spectrum ID
TRUE	TRUE	(K)ILDEANK(V)	0.95	31.37	25.5388	0.619789	2		401.728	801.44	2	0.01699	21.17	276	282	BU_Beta-amylase#3,TC249903_2	File: 070516-B128-fl-SDS-tryp-CNF-spot_462.wiff, Sample: 070516-B128-fl-SDS-tryp-CNF-spot_462 (sample number 1), Elution: 10.754 min, Period: 1, Cycle(s): 623 (Experiment 3)
TRUE	TRUE	(D)PDIFYTDQHGTR(N)	0.95			9.34679	1		483.903	1448.69	3	0.01956	13.49	118	129	BU_Beta-amylase#3,TC249903_2	File: 070516-B128-fl-SDS-tryp-CNF-spot_462.wiff, Sample: 070516-B128-fl-SDS-tryp-CNF-spot_462 (sample number 1), Elution: 12.44 min, Period: 1, Cycle(s): 686 (Experiment 2)
TRUE	TRUE	(R)AYDWSAYK(Q)	0.95	40.76	24.9831	2.26761	2		502.239	1002.46	2	0.01793	17.87	65	72		File: 070516-B128-fl-SDS-tryp-CNF-spot_462.wiff, Sample: 070516-B128-fl-SDS-tryp-CNF-spot_462 (sample number 1), Elution: 12.509 min, Period: 1, Cycle(s): 687 (Experiment 2)
TRUE	TRUE	(R)NARPHGINK(S)	0.95	35.53	25.7864	2.79588	2		503.786	1005.56	2	0.0104	10.33	396	404	BU_Beta-amylase#3,TC249903_2	File: 070516-B128-fl-SDS-tryp-CNF-spot_462.wiff, Sample: 070516-B128-fl-SDS-tryp-CNF-spot_462 (sample number 1), Elution: 10.651 min, Period: 1, Cycle(s): 623 (Experiment 2)
TRUE	TRUE	(K)ILDEANKVFLGHR(V)	0.95	60.58	25.7749	6.85387	2		504.623	1510.85	3	0.02157	14.27	276	288	BU_Beta-amylase#3,TC249903_2	File: 070516-B128-fl-SDS-tryp-CNF-spot_462.wiff, Sample: 070516-B128-fl-SDS-tryp-CNF-spot_462 (sample number 1), Elution: 13.106 min, Period: 1, Cycle(s): 692 (Experiment 2)
TRUE	TRUE	(K)LFGFTYLR(L)	0.95	47.97	25.7634	2.58503	2		508.79	1015.57	2	0.01579	15.54	412	419	BU_Beta-amylase#3,TC249903_2	File: 070516-B128-fl-SDS-tryp-CNF-spot_462.wiff, Sample: 070516-B128-fl-SDS-tryp-CNF-spot_462 (sample number 1), Elution: 14.761 min, Period: 1, Cycle(s): 744 (Experiment 2)
TRUE	TRUE	(L)AIKISGIHW(W)	0.95	38.42	29.3752	3.10791	2		512.803	1023.59	2	0.004555	4.446	292	300	BU_Beta-amylase#3,TC249903_2	File: 080902-B128-fl-SDS-chymo-CN-spot_462.wiff, Sample: 080902-B128-fl-SDS-chymo-CN-spot_462 (sample number 1), Elution: 20.318 min, Period: 1, Cycle(s): 1090 (Experiment 2)
TRUE	TRUE	(I)SGIHWWYK(V)	0.95			6.45593	1		538.778	1075.54	2	0.01651	15.34	296	303	BU_Beta-amylase#3,TC249903_2	File: 070516-B128-fl-SDS-tryp-CNF-spot_462.wiff, Sample: 070516-B128-fl-SDS-tryp-CNF-spot_462 (sample number 1), Elution: 13.823 min, Period: 1, Cycle(s): 707 (Experiment 2)
TRUE	TRUE	(F)QLVHEAGLKL(K)	0.93			2.88606	2		554.346	1106.68	2	0.03212	29	76	85		File: 080902-B128-fl-SDS-chymo-CN-spot_462.wiff, Sample: 080902-B128-fl-SDS-chymo-CN-spot_462 (sample number 1), Elution: 19.224 min, Period: 1, Cycle(s): 1071 (Experiment 2)
TRUE	TRUE	(K)AAAAMVGHPEWEFPR(D)	0.95	58.63	26.2325	6.31876	2		556.944	1667.81	3	0.02322	13.92	218	232		File: 070516-B128-fl-SDS-tryp-CNF-spot_462.wiff, Sample: 070516-B128-fl-SDS-tryp-CNF-spot_462 (sample number 1), Elution: 13.481 min, Period: 1, Cycle(s): 696 (Experiment 2)
TRUE	TRUE	(K)AAAAmVGHPEWEFPR(D)	0.95	58.75	26.5992		2	Oxidation (+16)	562.281	1683.82	3	0.0383	22.73	218	232		File: 070516-B128-fl-SDS-tryp-CNF-spot_462.wiff, Sample: 070516-B128-fl-SDS-tryp-CNF-spot_462 (sample number 1), Elution: 13.276 min, Period: 1, Cycle(s): 693 (Experiment 3)
TRUE	TRUE	(W)GLVEAKGPRAY(D)	0.95	27.27	29.3601	4.22185	2		580.818	1159.62	2	-0.01395	-12.02	56	66		File: 080902-B128-fl-SDS-chymo-CN-spot_462.wiff, Sample: 080902-B128-fl-SDS-chymo-CN-spot_462 (sample number 1), Elution: 18.557 min, Period: 1, Cycle(s): 1065 (Experiment 2)
TRUE	TRUE	(R)LSNQLVEGQNYVNFK(T)	0.95	58.23	26.0531	7.20761	2		584.976	1751.9	3	0.02057	11.74	420	434	BU_Beta-amylase#3,TC249903_2	File: 070516-B128-fl-SDS-tryp-CNF-spot_462.wiff, Sample: 070516-B128-fl-SDS-tryp-CNF-spot_462 (sample number 1), Elution: 13.293 min, Period: 1, Cycle(s): 694 (Experiment 2)
TRUE	TRUE	(M)SAPEELVQQVLSAGWR(E)	0.95	30.56	26.3949	2.92082	1		590.653	1768.94	3	0.02719	15.36	356	371	BU_Beta-amylase#3,TC249903_2	File: 070516-B128-fl-SDS-tryp-CNF-spot_462.wiff, Sample: 070516-B128-fl-SDS-tryp-CNF-spot_462 (sample number 1), Elution: 16.024 min, Period: 1, Cycle(s): 794 (Experiment 2)
TRUE	TRUE	(K)ISGIHWWYK(V)	0.95	31.98	25.682	4.65758	2		595.325	1188.64	2	0.02751	23.12	295	303	BU_Beta-amylase#3,TC249903_2	File: 070516-B128-fl-SDS-tryp-CNF-spot_462.wiff, Sample: 070516-B128-fl-SDS-tryp-CNF-spot_462 (sample number 1), Elution: 13.925 min, Period: 1, Cycle(s): 707 (Experiment 3)
TRUE	TRUE	(M)SAPEELVQQVL(S)	0.95	38.31	29.2788	3.49485	2		606.834	1211.65	2	0.01374	11.33	356	366		File: 080902-B128-fl-SDS-chymo-CN-spot_462.wiff, Sample: 080902-B128-fl-SDS-chymo-CN-spot_462 (sample number 1), Elution: 21.822 min, Period: 1, Cycle(s): 1166 (Experiment 2)
TRUE	TRUE	(R)DAGQYNDTPQR(T)	0.95	63.03	25.9329	2.16115	2		632.789	1263.56	2	0.01472	11.64	233	243		File: 070516-B128-fl-SDS-tryp-CNF-spot_462.wiff, Sample: 070516-B128-fl-SDS-tryp-CNF-spot_462 (sample number 1), Elution: 9.834 min, Period: 1, Cycle(s): 578 (Experiment 2)
TRUE	TRUE	(R)ASLNFTcAEMR(D)	0.95	46.59	25.9218		2	Carbamidomethyl (+57)	650.304	1298.59	2	0.01977	15.21	336	346		File: 070516-B128-fl-SDS-tryp-CNF-spot_462.wiff, Sample: 070516-B128-fl-SDS-tryp-CNF-spot_462 (sample number 1), Elution: 12.986 min, Period: 1, Cycle(s): 691 (Experiment 2)
TRUE	TRUE	(R)ASLNFTcAEmR(D)	0.95	49.1	25.5267		2	Carbamidomethyl (+57), Oxidation (+16)	658.305	1314.6	2	0.02534	19.26	336	346		File: 070516-B128-fl-SDS-tryp-CNF-spot_462.wiff, Sample: 070516-B128-fl-SDS-tryp-CNF-spot_462 (sample number 1), Elution: 12.372 min, Period: 1, Cycle(s): 685 (Experiment 2)
TRUE	TRUE	(R)YDPTAYNTILR(N)	0.95	62.17	25.9988	4.09691	2		663.85	1325.68	2	0.02321	17.49	385	395	BU_Beta-amylase#3,TC249903_2	File: 070516-B128-fl-SDS-tryp-CNF-spot_462.wiff, Sample: 070516-B128-fl-SDS-tryp-CNF-spot_462 (sample number 1), Elution: 13.174 min, Period: 1, Cycle(s): 693 (Experiment 2)
TRUE	TRUE	(R)NVGASDPDIFYTDQHGTR(N)	0.95	58.25	26.0206	5.46852	2		664.983	1991.93	3	0.0296	14.85	112	129		File: 070516-B128-fl-SDS-tryp-CNF-spot_462.wiff, Sample: 070516-B128-fl-SDS-tryp-CNF-spot_462 (sample number 1), Elution: 12.73 to 12.867 min, Period: 1, Cycle(s): 690 (Experiment 2), 688 (Experiment 3)
TRUE	TRUE	(K)VPSHAAEITAGYYNLHDR(D)	0.95	65.79	26.4933	8.72125	2		672.007	2013	3	0.02785	13.83	304	321		File: 070516-B128-fl-SDS-tryp-CNF-spot_462.wiff, Sample: 070516-B128-fl-SDS-tryp-CNF-spot_462 (sample number 1), Elution: 12.628 min, Period: 1, Cycle(s): 688 (Experiment 2)
TRUE	TRUE	(K)qLFQLVHEAGLK(L)	0.95			5.21467	2	Pyro-cmC (-17)	683.396	1364.78	2	0.03169	23.2	73	84		File: 070516-B128-fl-SDS-tryp-CNF-spot_462.wiff, Sample: 070516-B128-fl-SDS-tryp-CNF-spot_462 (sample number 1), Elution: 15.171 min, Period: 1, Cycle(s): 765 (Experiment 2)
TRUE	TRUE	(L)RYPSYPQSHGW(S)	0.95	33.26	28.5552	2.1549	2		689.315	1376.62	2	-0.01094	-7.942	187	197	BU_Beta-amylase#3,TC249903_2	File: 080902-B128-fl-SDS-chymo-CN-spot_462.wiff, Sample: 080902-B128-fl-SDS-chymo-CN-spot_462 (sample number 1), Elution: 19.087 min, Period: 1, Cycle(s): 1069 (Experiment 3)
TRUE	TRUE	(R)NIEYLTLGVDDQPLFHGR(S)	0.95	76.68	26.9197	7.35655	2		696.368	2086.08	3	0.0345	16.53	130	147	BU_Beta-amylase#3,TC249903_2	File: 070516-B128-fl-SDS-tryp-CNF-spot_462.wiff, Sample: 070516-B128-fl-SDS-tryp-CNF-spot_462 (sample number 1), Elution: 14.471 min, Period: 1, Cycle(s): 733 (Experiment 2)
TRUE	TRUE	(L)RLSNQLVEGQNY(V)	0.95			5.82391	2		710.861	1419.71	2	-0.002411	-1.697	419	430	BU_Beta-amylase#3,TC249903_2	File: 080902-B128-fl-SDS-chymo-CN-spot_462.wiff, Sample: 080902-B128-fl-SDS-chymo-CN-spot_462 (sample number 1), Elution: 18.677 min, Period: 1, Cycle(s): 1066 (Experiment 2)
TRUE	TRUE	(Y)SNNLIKHGDKILDEANKVF(L)	0.95			7.79588	2		719.048	2154.12	3	-0.0222	-10.3	266	284	BU_Beta-amylase#3,TC249903_2	File: 080902-B128-fl-SDS-chymo-CN-spot_462.wiff, Sample: 080902-B128-fl-SDS-chymo-CN-spot_462 (sample number 1), Elution: 20.164 min, Period: 1, Cycle(s): 1087 (Experiment 2)
TRUE	TRUE	(R)MHANLPHDPcVDPVAPLQR(S)	0.95	34.44	27.0157		2	Carbamidomethyl (+57)	723.032	2166.07	3	0.02831	13.06	440	458	BU_Beta-amylase#3,TC249903_2	File: 070516-B128-fl-SDS-tryp-CNF-spot_462.wiff, Sample: 070516-B128-fl-SDS-tryp-CNF-spot_462 (sample number 1), Elution: 12.969 min, Period: 1, Cycle(s): 690 (Experiment 3)
TRUE	TRUE	(R)EGLNmAcENALPR(Y)	0.95	53.03	25.9329		2	Oxidation (+16), Carbamidomethyl (+57)	745.857	1489.7	2	0.03417	22.92	372	384		File: 070516-B128-fl-SDS-tryp-CNF-spot_462.wiff, Sample: 070516-B128-fl-SDS-tryp-CNF-spot_462 (sample number 1), Elution: 11.929 min, Period: 1, Cycle(s): 677 (Experiment 2)
TRUE	TRUE	(R)FFLAWYSNNLIK(H)	0.95	46.24	25.4654	1.79588	2		758.417	1514.82	2	0.02674	17.64	260	271	BU_Beta-amylase#3,TC249903_2	File: 070516-B128-fl-SDS-tryp-CNF-spot_462.wiff, Sample: 070516-B128-fl-SDS-tryp-CNF-spot_462 (sample number 1), Elution: 15.546 min, Period: 1, Cycle(s): 784 (Experiment 2)
TRUE	TRUE	(R)FFVDNGTYLTEQGR(F)	0.95	81.59	26.6745	5.07572	2		823.905	1645.8	2	0.02225	13.51	246	259	BU_Beta-amylase#3,TC249903_2	File: 070516-B128-fl-SDS-tryp-CNF-spot_462.wiff, Sample: 070516-B128-fl-SDS-tryp-CNF-spot_462 (sample number 1), Elution: 13.413 min, Period: 1, Cycle(s): 695 (Experiment 2)
TRUE	TRUE	(V)GASDPDIFYTDQHGTR(N)	0.95			7.30103	1		890.423	1778.83	2	0.04483	25.19	114	129	BU_Beta-amylase#3,TC249903_2	File: 070516-B128-fl-SDS-tryp-CNF-spot_462.wiff, Sample: 070516-B128-fl-SDS-tryp-CNF-spot_462 (sample number 1), Elution: 12.748 min, Period: 1, Cycle(s): 689 (Experiment 2)
TRUE	TRUE	(R)DSEQSSQAmSAPEELVQQVLSAGWR(E)	0.95	64.85	27.2916		2	Oxidation (+16)	917.109	2748.31	3	0.03989	14.51	347	371		File: 070516-B128-fl-SDS-tryp-CNF-spot_462.wiff, Sample: 070516-B128-fl-SDS-tryp-CNF-spot_462 (sample number 1), Elution: 16.586 min, Period: 1, Cycle(s): 821 (Experiment 2)
TRUE	TRUE	(I)EYLTLGVDDQPLFHGR(S)	0.95			8.4437	1		930.472	1858.93	2	0.008699	4.677	132	147	BU_Beta-amylase#3,TC249903_2	File: 070516-B128-fl-SDS-tryp-CNF-spot_462.wiff, Sample: 070516-B128-fl-SDS-tryp-CNF-spot_462 (sample number 1), Elution: 14.539 min, Period: 1, Cycle(s): 734 (Experiment 2)
Good?	Assigned	Sequence	Prob	Mascot Ion score	Mascot Identity score	X! Tandem	NTT	Modifications	Observed	Actual Mass	Charge	Delta AMU	Delta PPM	Start	Stop	Other Proteins	Spectrum ID
TRUE	FALSE	(K)ILDEANK(V)	0.95	31.37	25.5388	0.619789	2		401.728	801.44	2	0.01699	21.17	276	282	BU_Beta-amylase#2	File: 070516-B128-fl-SDS-tryp-CNF-spot_462.wiff, Sample: 070516-B128-fl-SDS-tryp-CNF-spot_462 (sample number 1), Elution: 10.754 min, Period: 1, Cycle(s): 623 (Experiment 3)
TRUE	TRUE	(Y)KAPSHAAEL(T)	0.95	29.7	29.7727	2.72125	2		462.254	922.494	2	0.006927	7.501	303	311		File: 080902-B128-fl-SDS-chymo-CN-spot_462.wiff, Sample: 080902-B128-fl-SDS-chymo-CN-spot_462 (sample number 1), Elution: 18.54 min, Period: 1, Cycle(s): 1064 (Experiment 3)
TRUE	FALSE	(D)PDIFYTDQHGTR(N)	0.95			9.34679	1		483.903	1448.69	3	0.01956	13.49	118	129	BU_Beta-amylase#2	File: 070516-B128-fl-SDS-tryp-CNF-spot_462.wiff, Sample: 070516-B128-fl-SDS-tryp-CNF-spot_462 (sample number 1), Elution: 12.44 min, Period: 1, Cycle(s): 686 (Experiment 2)
TRUE	FALSE	(R)NARPHGINK(S)	0.95	35.53	25.7864	2.79588	2		503.786	1005.56	2	0.0104	10.33	396	404	BU_Beta-amylase#2	File: 070516-B128-fl-SDS-tryp-CNF-spot_462.wiff, Sample: 070516-B128-fl-SDS-tryp-CNF-spot_462 (sample number 1), Elution: 10.651 min, Period: 1, Cycle(s): 623 (Experiment 2)
TRUE	FALSE	(K)ILDEANKVFLGHR(V)	0.95	60.58	25.7749	6.85387	2		504.623	1510.85	3	0.02157	14.27	276	288	BU_Beta-amylase#2	File: 070516-B128-fl-SDS-tryp-CNF-spot_462.wiff, Sample: 070516-B128-fl-SDS-tryp-CNF-spot_462 (sample number 1), Elution: 13.106 min, Period: 1, Cycle(s): 692 (Experiment 2)
TRUE	FALSE	(K)LFGFTYLR(L)	0.95	47.97	25.7634	2.58503	2		508.79	1015.57	2	0.01579	15.54	412	419	BU_Beta-amylase#2	File: 070516-B128-fl-SDS-tryp-CNF-spot_462.wiff, Sample: 070516-B128-fl-SDS-tryp-CNF-spot_462 (sample number 1), Elution: 14.761 min, Period: 1, Cycle(s): 744 (Experiment 2)
TRUE	FALSE	(L)AIKISGIHW(W)	0.95	38.42	29.3752	3.10791	2		512.803	1023.59	2	0.004555	4.446	292	300	BU_Beta-amylase#2	File: 080902-B128-fl-SDS-chymo-CN-spot_462.wiff, Sample: 080902-B128-fl-SDS-chymo-CN-spot_462 (sample number 1), Elution: 20.318 min, Period: 1, Cycle(s): 1090 (Experiment 2)
TRUE	TRUE	(K)GDELRPQLK(R)	0.95	32.29	25.3148	2.23657	2		528.312	1054.61	2	0.03187	30.19	31	39		File: 070516-B128-fl-SDS-tryp-CNF-spot_462.wiff, Sample: 070516-B128-fl-SDS-tryp-CNF-spot_462 (sample number 1), Elution: 11.707 min, Period: 1, Cycle(s): 667 (Experiment 2)
TRUE	FALSE	(I)SGIHWWYK(A)	0.95			6.45593	1		538.778	1075.54	2	0.01651	15.34	296	303	BU_Beta-amylase#2	File: 070516-B128-fl-SDS-tryp-CNF-spot_462.wiff, Sample: 070516-B128-fl-SDS-tryp-CNF-spot_462 (sample number 1), Elution: 13.823 min, Period: 1, Cycle(s): 707 (Experiment 2)
TRUE	FALSE	(R)LSNQLVEGQNYVNFK(T)	0.95	58.23	26.0531	7.20761	2		584.976	1751.9	3	0.02057	11.74	420	434	BU_Beta-amylase#2	File: 070516-B128-fl-SDS-tryp-CNF-spot_462.wiff, Sample: 070516-B128-fl-SDS-tryp-CNF-spot_462 (sample number 1), Elution: 13.293 min, Period: 1, Cycle(s): 694 (Experiment 2)
TRUE	FALSE	(R)SAPEELVQQVLSAGWR(E)	0.95	30.56	26.3949	2.92082	2		590.653	1768.94	3	0.02719	15.36	356	371	BU_Beta-amylase#2	File: 070516-B128-fl-SDS-tryp-CNF-spot_462.wiff, Sample: 070516-B128-fl-SDS-tryp-CNF-spot_462 (sample number 1), Elution: 16.024 min, Period: 1, Cycle(s): 794 (Experiment 2)
TRUE	FALSE	(K)ISGIHWWYK(A)	0.95	31.98	25.682	4.65758	2		595.325	1188.64	2	0.02751	23.12	295	303	BU_Beta-amylase#2	File: 070516-B128-fl-SDS-tryp-CNF-spot_462.wiff, Sample: 070516-B128-fl-SDS-tryp-CNF-spot_462 (sample number 1), Elution: 13.925 min, Period: 1, Cycle(s): 707 (Experiment 3)
TRUE	TRUE	(K)APSHAAELTAGYYNLHDR(D)	0.95	60.7	25.9439	8.67778	2		662.658	1984.95	3	0.01294	6.517	304	321		File: 070516-B128-fl-SDS-tryp-CNF-spot_462.wiff, Sample: 070516-B128-fl-SDS-tryp-CNF-spot_462 (sample number 1), Elution: 12.611 min, Period: 1, Cycle(s): 687 (Experiment 3)
TRUE	FALSE	(R)YDPTAYNTILR(N)	0.95	62.17	25.9988	4.09691	2		663.85	1325.68	2	0.02321	17.49	385	395	BU_Beta-amylase#2	File: 070516-B128-fl-SDS-tryp-CNF-spot_462.wiff, Sample: 070516-B128-fl-SDS-tryp-CNF-spot_462 (sample number 1), Elution: 13.174 min, Period: 1, Cycle(s): 693 (Experiment 2)
TRUE	FALSE	(L)RYPSYPQSHGW(S)	0.95	33.26	28.5552	2.1549	2		689.315	1376.62	2	-0.01094	-7.942	187	197	BU_Beta-amylase#2	File: 080902-B128-fl-SDS-chymo-CN-spot_462.wiff, Sample: 080902-B128-fl-SDS-chymo-CN-spot_462 (sample number 1), Elution: 19.087 min, Period: 1, Cycle(s): 1069 (Experiment 3)
TRUE	FALSE	(R)NIEYLTLGVDDQPLFHGR(S)	0.95	76.68	26.9197	7.35655	2		696.368	2086.08	3	0.0345	16.53	130	147	BU_Beta-amylase#2	File: 070516-B128-fl-SDS-tryp-CNF-spot_462.wiff, Sample: 070516-B128-fl-SDS-tryp-CNF-spot_462 (sample number 1), Elution: 14.471 min, Period: 1, Cycle(s): 733 (Experiment 2)
TRUE	FALSE	(L)RLSNQLVEGQNY(V)	0.95			5.82391	2		710.861	1419.71	2	-0.002411	-1.697	419	430	BU_Beta-amylase#2	File: 080902-B128-fl-SDS-chymo-CN-spot_462.wiff, Sample: 080902-B128-fl-SDS-chymo-CN-spot_462 (sample number 1), Elution: 18.677 min, Period: 1, Cycle(s): 1066 (Experiment 2)
TRUE	FALSE	(Y)SNNLIKHGDKILDEANKVF(L)	0.95			7.79588	2		719.048	2154.12	3	-0.0222	-10.3	266	284	BU_Beta-amylase#2	File: 080902-B128-fl-SDS-chymo-CN-spot_462.wiff, Sample: 080902-B128-fl-SDS-chymo-CN-spot_462 (sample number 1), Elution: 20.164 min, Period: 1, Cycle(s): 1087 (Experiment 2)
TRUE	FALSE	(R)MHANLPHDPcVDPVAPLQR(S)	0.95	34.44	27.0157		2	Carbamidomethyl (+57)	723.032	2166.07	3	0.02831	13.06	440	458	BU_Beta-amylase#2	File: 070516-B128-fl-SDS-tryp-CNF-spot_462.wiff, Sample: 070516-B128-fl-SDS-tryp-CNF-spot_462 (sample number 1), Elution: 12.969 min, Period: 1, Cycle(s): 690 (Experiment 3)
TRUE	FALSE	(R)FFLAWYSNNLIK(H)	0.95	46.24	25.4654	1.79588	2		758.417	1514.82	2	0.02674	17.64	260	271	BU_Beta-amylase#2	File: 070516-B128-fl-SDS-tryp-CNF-spot_462.wiff, Sample: 070516-B128-fl-SDS-tryp-CNF-spot_462 (sample number 1), Elution: 15.546 min, Period: 1, Cycle(s): 784 (Experiment 2)
TRUE	FALSE	(R)FFVDNGTYLTEQGR(F)	0.95	81.59	26.6745	5.07572	2		823.905	1645.8	2	0.02225	13.51	246	259	BU_Beta-amylase#2	File: 070516-B128-fl-SDS-tryp-CNF-spot_462.wiff, Sample: 070516-B128-fl-SDS-tryp-CNF-spot_462 (sample number 1), Elution: 13.413 min, Period: 1, Cycle(s): 695 (Experiment 2)
TRUE	FALSE	(V)GASDPDIFYTDQHGTR(N)	0.95			7.30103	1		890.423	1778.83	2	0.04483	25.19	114	129	BU_Beta-amylase#2	File: 070516-B128-fl-SDS-tryp-CNF-spot_462.wiff, Sample: 070516-B128-fl-SDS-tryp-CNF-spot_462 (sample number 1), Elution: 12.748 min, Period: 1, Cycle(s): 689 (Experiment 2)
TRUE	FALSE	(I)EYLTLGVDDQPLFHGR(S)	0.95			8.4437	1		930.472	1858.93	2	0.008699	4.677	132	147	BU_Beta-amylase#2	File: 070516-B128-fl-SDS-tryp-CNF-spot_462.wiff, Sample: 070516-B128-fl-SDS-tryp-CNF-spot_462 (sample number 1), Elution: 14.539 min, Period: 1, Cycle(s): 734 (Experiment 2)

[truncated: 8 more sheets: Spot 463, Spot 467, Spot 468, Spot 472, Spot 475, Spot 476, Spot 477, Spot 479]
