# Supplementary material for: Deciphering the complexities of the wheat flour proteome using quantitative two-dimensional electrophoresis, three proteases and tandem mass spectrometry
Source: Proteome Sci. 2011 Feb 11;9:10. doi: 10.1186/1477-5956-9-10 (PMC3238214; doi:10.1186/1477-5956-9-10)
Supplement: Additional file 9 — Excel workbook summarizing the Scaffold data for spots 501 to 600. [file 1477-5956-9-10-S9.XLS]

## Sheet: Spot 514
Spot 514
HMW-GS Dy10
Scaffold Assignment		HMW-GS Dy10 gi121449_P10387.1 (13)
Our Assignment		HMW-GS Dy10 gi121449_P10387.1 (13)
Good?	Assigned	Sequence	Prob	Mascot Ion score	Mascot Identity score	X! Tandem	NTT	Modifications	Observed	Actual Mass	Charge	Delta AMU	Delta PPM	Start	Stop	Other Proteins	Spectrum ID
TRUE	TRUE	(R)SVAVSQVAR(Q)	0.95	39.35	25.2763		2		458.771	915.527	2	0.0134	14.61	78	86		File: 080609-B128-fl-SDS-tryp-CNF-spot_514.wiff, Sample: 080609-B128-fl-SDS-tryp-CNF-spot_514 (sample number 1), Elution: 10.126 min, Period: 1, Cycle(s): 592 (Experiment 2)
TRUE	TRUE	(S)LQQPGQGQQ(I)	0.95	36.82	29.3095	1.95861	2		492.228	982.44	2	-0.04308	-43.81	173	181		File: 090202-B128-fl-SDS-thermo-CN-spot_514.wiff, Sample: 090202-B128-fl-SDS-thermo-CN-spot_514 (sample number 1), Elution: 9.356 min, Period: 1, Cycle(s): 552 (Experiment 2)
TRUE	TRUE	(G)IFWGTSSQT(V)	0.95	53.03	29.2583	3	2		513.724	1025.43	2	-0.0492	-47.94	115	123		File: 090202-B128-fl-SDS-thermo-CN-spot_514.wiff, Sample: 090202-B128-fl-SDS-thermo-CN-spot_514 (sample number 1), Elution: 13.373 min, Period: 1, Cycle(s): 620 (Experiment 2)
TRUE	TRUE	(R)QVVDQQLAGR(L)	0.95	65.48	25.8995		2		557.308	1112.6	2	0.007707	6.921	45	54		File: 080609-B128-fl-SDS-tryp-CNF-spot_514.wiff, Sample: 080609-B128-fl-SDS-tryp-CNF-spot_514 (sample number 1), Elution: 10.297 min, Period: 1, Cycle(s): 596 (Experiment 2)
TRUE	TRUE	(R)QYEQTVVPPK(G)	0.95	28.28	25.5145		2		594.823	1187.63	2	0.01335	11.23	87	96		File: 080609-B128-fl-SDS-tryp-CNF-spot_514.wiff, Sample: 080609-B128-fl-SDS-tryp-CNF-spot_514 (sample number 1), Elution: 10.365 min, Period: 1, Cycle(s): 597 (Experiment 2)
TRUE	TRUE	(S)FYPGETTPLQQ(L)	0.95	51.47	27.7012	4.31876	2		640.777	1279.54	2	-0.06865	-53.61	100	110		File: 090202-B128-fl-SDS-thermo-CN-spot_514.wiff, Sample: 090202-B128-fl-SDS-thermo-CN-spot_514 (sample number 1), Elution: 12.658 min, Period: 1, Cycle(s): 608 (Experiment 3)
TRUE	TRUE	(Q)IGKGQQGYYPTS(L)	0.95	32.22	28.1291	1.37675	2		649.794	1297.57	2	-0.05696	-43.86	182	193		File: 090202-B128-fl-SDS-thermo-CN-spot_514.wiff, Sample: 090202-B128-fl-SDS-thermo-CN-spot_514 (sample number 1), Elution: 11.126 min, Period: 1, Cycle(s): 587 (Experiment 3)
TRUE	TRUE	(R)ELQESSLEAcR(Q)	0.95	61.25	25.8883		2	Carbamidomethyl (+57)	661.308	1320.6	2	0.003312	2.506	34	44		File: 080609-B128-fl-SDS-tryp-CNF-spot_514.wiff, Sample: 080609-B128-fl-SDS-tryp-CNF-spot_514 (sample number 1), Elution: 10.672 min, Period: 1, Cycle(s): 609 (Experiment 2)
TRUE	TRUE	(R)ELQESSLEAcR(Q)	0.95	47.7	26.4542		2	Propionamide (+71)	668.322	1334.63	2	0.01681	12.58	34	44		File: 080609-B128-fl-SDS-tryp-CNF-spot_514.wiff, Sample: 080609-B128-fl-SDS-tryp-CNF-spot_514 (sample number 1), Elution: 10.74 min, Period: 1, Cycle(s): 610 (Experiment 2)
TRUE	TRUE	(S)LQQPGQGQQGHY(L)	0.95	36.75	26.7117	3.88606	2		670.785	1339.56	2	-0.0716	-53.41	269	280		File: 090202-B128-fl-SDS-thermo-CN-spot_514.wiff, Sample: 090202-B128-fl-SDS-thermo-CN-spot_514 (sample number 1), Elution: 10.428 min, Period: 1, Cycle(s): 582 (Experiment 2)
TRUE	TRUE	(Y)YPGQASPQQPGQGQQPGKW(Q)	0.95	12.54	26.5706	3.30103	2		680.327	2037.96	3	-0.005449	-2.672	140	158		File: 080902-B128-fl-SDS-chymo-CN-spot_514.wiff, Sample: 080902-B128-fl-SDS-chymo-CN-spot_514 (sample number 1), Elution: 10.595 min, Period: 1, Cycle(s): 594 (Experiment 2)
TRUE	TRUE	(S)LQQPGQGQQQGQGQQGYYPTS(L)	0.95	44.69	19.7313	8.4437	2		759.982	2276.92	3	-0.1175	-51.59	422	442		File: 090202-B128-fl-SDS-thermo-CN-spot_514.wiff, Sample: 090202-B128-fl-SDS-thermo-CN-spot_514 (sample number 1), Elution: 10.904 min, Period: 1, Cycle(s): 586 (Experiment 2)
TRUE	TRUE	(S)LQQPGQGQQGHYPAS(L)	0.95	59.85	25.0106	8.74473	2		798.339	1594.66	2	-0.08515	-53.36	443	457		File: 090202-B128-fl-SDS-thermo-CN-spot_514.wiff, Sample: 090202-B128-fl-SDS-thermo-CN-spot_514 (sample number 1), Elution: 10.53 min, Period: 1, Cycle(s): 582 (Experiment 3)
TRUE	TRUE	(S)LQQPGQGQQGYYPTS(L)	0.95	63.06	24.8996	8.10237	2		826.346	1650.68	2	-0.08734	-52.88	194	208		File: 090202-B128-fl-SDS-thermo-CN-spot_514.wiff, Sample: 090202-B128-fl-SDS-thermo-CN-spot_514 (sample number 1), Elution: 11.245 min, Period: 1, Cycle(s): 588 (Experiment 3)

## Sheet: Spot 524
Spot 524			for reasignment of alpha-gliadin peptides see below													BQ243838_6 ------------------------------------------------------------
Alpha-gliadins Bu-12, Bu-3, and Bu-17 and LMW-GS Bu-8													first peptide of gi7209625			gi7209625 -------------------mVRVPVPQLQPQNPSQQQPQEQVPLVQQQQ--------FPG
Scaffold Assignment		Alpha-gliadins Bu Alpha 12 (29), CAB76964 (7), BQ243838_6 (2), TC249887_1 (2) and LMW-GS Bu8 (5).											could be assigned to Alpha 12			BU_Alpha#12 -------ALLAIVATTTTTAVRVPVPQLQPQNPSQQQPQEQVPLVQQQQFLGQQQQqFPG
Our Assignment		Alpha-gliadins Bu-12 (32), Bu-3 (6), and Bu-17 (2) and LMW-GS Bu-8 (5)														TC249877_1 mktflilALLAIVATTTTTAVRVPVPQLQPQNPSQQQPQEQVPLVQQQQFLGQQQQhFPG
																BQ243838_6 ------------------------------------------------------------
																gi7209625 QQQPFPPQQPYPQPQPFpsqqpylqlqpfpqpqlpypqpqlpypqPQLPYPQPQPFrPQQ
																BU_Alpha#12 QQQPFPPQQPYPQPQPF---------------------------lPQLPYPQPQPFPPQQ
																TC249877_1 QQQPFPPQQPYPQPQPF---------------------------lPQLPYPQPQPFPPQQ
																BQ243838_6 ------------------------------------------------------------
																gi7209625 pYPQsQPQYsQPQQPISQQQqQqQQQQqqkQQQQQQQQILQQILQQQLIPCRDVVLQQhs
																BU_Alpha#12 SYPQPQPQYPQPQQPISQQQAQlQQQQ---QQQQQQQQILQQILQQQLIPCRDVVLQQPN
																TC249877_1 SYPQPQPQYPQPQQPISQQQAQlQQQ----QQQQQQQQILQQILQQQLIPCRDVVLQQPN
																BQ243838_6 ------------------------------------------------------------
																gi7209625 IAygSSQVlQQStYQLvQQLCCQQLWQiPEQSRCQAIHNVvHAIILH-------------
													two peptides cover this			BU_Alpha#12 IAHASSkVsQQS-YQLLQQLCCQQLWQTPEQSRCQAIHNVIHAIILH--------QQQQQ
													one area of TC249877_1			TC249877_1 IAHASSQVsQQS-YQLLQQLCCQQLWQTPEQSRCQAIHNVIHAIILHqqqqqqqqQQQQQ
													three peptides cover this			BQ243838_6 --------------------QQPQQQYPSGQGFFQPfQQNPQAQGFVQPQQLPQFEEIRN
													one area of BQ243838_6			gi7209625 -QQQQQQQQQQQQPlSQVSfQQPQQQYPSGQGsFQPSQQNPQAQGsVQPQQLPQFEEIRN
													that matches the other			BU_Alpha#12 QQQQQQQQQQQQQPsSQVSYQQPQQQYPSGQGFFQPSQQNPQAQGFVQPQQLPQFEEIRN
													sequences except for			TC249877_1 QQQQQQQQQQQQQPsSQVSYQQPQQQYPSGQGFFQPSQQNPQAQGFVQPQQLPQFEEIRN
													cleavage.
																BQ243838_6 LgvQTLPAMCNVYIPPYwSppIgPFGIMGTN--
																gi7209625 LALeTLPAMCNVYIPPYC--TIAPvGIfGTNyr
																BU_Alpha#12 LALQTLPAMCNVYIPPYCSTTIAPFGIMsTN--
																TC249877_1 LALQTLPAMCNVYIPPYCSTTIAPFGIMsTN--
Good?	Assigned	Sequence	Prob	Mascot Ion score	Mascot Identity score	X! Tandem	NTT	Modifications	Observed	Actual Mass	Charge	Delta AMU	Delta PPM	Start	Stop	Other Proteins	Spectrum ID
TRUE	TRUE	(F)VQPQQLPQ(F)	0.95	33.87	29.8	-1.97313	2		469.239	936.464	2	-0.03908	-41.69	241	248	TC249887_1,BQ243838_6,gi|7209265|emb|CAB76964.1|	File: 090202-B128-fl-SDS-thermo-CN-spot_524.wiff, Sample: 090202-B128-fl-SDS-thermo-CN-spot_524 (sample number 1), Elution: 10.549 min, Period: 1, Cycle(s): 556 (Experiment 2)
TRUE	TRUE	(L)QQILQQQL(I)	0.93	30.45	29.6567	-1.81291	2		499.792	997.569	2	0.01292	12.94	124	131	TC249887_1,gi|7209265|emb|CAB76964.1|	File: 080902-B128-fl-SDS-chymo-CN-spot_524.wiff, Sample: 080902-B128-fl-SDS-chymo-CN-spot_524 (sample number 1), Elution: 11.051 min, Period: 1, Cycle(s): 564 (Experiment 2)
TRUE	TRUE	(R)DVVLQQPNIAHASSK(V)	0.95	38.99	26.3849		2		536.278	1605.81	3	-0.03685	-22.93	136	150		File: 070515-B128-fl-SDS-tryp-CF-spot_524.wiff, Sample: 070515-B128-fl-SDS-tryp-CF-spot_524 (sample number 1), Elution: 11.451 min, Period: 1, Cycle(s): 634 (Experiment 2)
TRUE	TRUE	(R)DVVLQQPNIAHASSK(V)	0.95	42.76	26.3849		2		536.284	1605.83	3	-0.01593	-9.914	136	150		File: 080609-B128-fl-SDS-tryp-CNF-spot_524.wiff, Sample: 080609-B128-fl-SDS-tryp-CNF-spot_524 (sample number 1), Elution: 11.473 min, Period: 1, Cycle(s): 662 (Experiment 2)
TRUE	TRUE	(F)FQPSQQNPQ(A)	0.95	74.65	30.2979	1.08092	2		537.23	1072.44	2	-0.04929	-45.92	228	236	TC249887_1,gi|7209265|emb|CAB76964.1|	File: 090202-B128-fl-SDS-thermo-CN-spot_524.wiff, Sample: 090202-B128-fl-SDS-thermo-CN-spot_524 (sample number 1), Elution: 9.527 min, Period: 1, Cycle(s): 547 (Experiment 2)
TRUE	TRUE	(F)VQPQQLPQFEEIRN(L)	0.95			4.24413	2		575.965	1724.87	3	-0.01323	-7.666	241	254	TC249887_1,gi|7209265|emb|CAB76964.1|	File: 081029-B128-fl-SDS-thermo-CN-spot_524.wiff, Sample: 081029-B128-fl-SDS-thermo-CN-spot_524 (sample number 1), Elution: 12.937 min, Period: 1, Cycle(s): 624 (Experiment 2)
TRUE	TRUE	(N)VYIPPYcSTT(I)	0.95	60.94	28.5309		2	Carbamidomethyl (+57)	600.756	1199.5	2	-0.05608	-46.72	266	275	TC249887_1	File: 090202-B128-fl-SDS-thermo-CN-spot_524.wiff, Sample: 090202-B128-fl-SDS-thermo-CN-spot_524 (sample number 1), Elution: 12.578 min, Period: 1, Cycle(s): 573 (Experiment 2)
TRUE	TRUE	(F)VQPQQLPQFEEIRNL(A)	0.95	49.13	27.4663	5.18046	2		613.666	1837.98	3	0.007815	4.25	241	255	TC249887_1,BQ243838_6	File: 080902-B128-fl-SDS-chymo-CN-spot_524.wiff, Sample: 080902-B128-fl-SDS-chymo-CN-spot_524 (sample number 1), Elution: 12.866 min, Period: 1, Cycle(s): 580 (Experiment 2)
TRUE	TRUE	(Q)VSYQQPQQQYPSGQGF(F)	0.95	26.19	23.7658	3.12494	2		614.619	1840.83	3	-0.004267	-2.317	212	227	TC249887_1	File: 081029-B128-fl-SDS-thermo-CN-spot_524.wiff, Sample: 081029-B128-fl-SDS-thermo-CN-spot_524 (sample number 1), Elution: 11.962 min, Period: 1, Cycle(s): 606 (Experiment 2)
TRUE	TRUE	(G)FVQPQQLPQFEEIRN(L)	0.95			7.65758	2		624.991	1871.95	3	-0.003207	-1.712	240	254	TC249887_1	File: 081029-B128-fl-SDS-thermo-CN-spot_524.wiff, Sample: 081029-B128-fl-SDS-thermo-CN-spot_524 (sample number 1), Elution: 13.603 min, Period: 1, Cycle(s): 633 (Experiment 3)
TRUE	TRUE	(Q)LQPQNPSQQQPQEQVPL(V)	0.95	22.6	22.8103	2.92082	2		653.671	1957.99	3	0.004673	2.385	21	37	TC249887_1,gi|7209265|emb|CAB76964.1|	File: 081029-B128-fl-SDS-thermo-CN-spot_524.wiff, Sample: 081029-B128-fl-SDS-thermo-CN-spot_524 (sample number 1), Elution: 12.167 min, Period: 1, Cycle(s): 609 (Experiment 2)
TRUE	TRUE	(A)VRVPVPQLQPQNPSQQQPQEQVP(L)	0.95			4.69897	2		656.099	2620.37	4	-0.006741	-2.572	14	36	TC249887_1,gi|7209265|emb|CAB76964.1|	File: 081029-B128-fl-SDS-thermo-CN-spot_524.wiff, Sample: 081029-B128-fl-SDS-thermo-CN-spot_524 (sample number 1), Elution: 13.005 min, Period: 1, Cycle(s): 625 (Experiment 2)
TRUE	TRUE	(F)FQPSQQNPQAQG(F)	0.95	52.07	26.7943	5.88606	2		665.282	1328.55	2	-0.06203	-46.66	228	239	TC249887_1	File: 090202-B128-fl-SDS-thermo-CN-spot_524.wiff, Sample: 090202-B128-fl-SDS-thermo-CN-spot_524 (sample number 1), Elution: 9.646 min, Period: 1, Cycle(s): 548 (Experiment 2)
TRUE	TRUE	(F)FQPSQQNPQAQG(F)	0.95	26.9	26.7943	2.79588	2		665.311	1328.61	2	-0.003897	-2.931	228	239	TC249887_1	File: 081029-B128-fl-SDS-thermo-CN-spot_524.wiff, Sample: 081029-B128-fl-SDS-thermo-CN-spot_524 (sample number 1), Elution: 9.604 min, Period: 1, Cycle(s): 561 (Experiment 2)
TRUE	TRUE	(F)VQPQQLPQFEE(I)	0.95			7.06048	2		671.801	1341.59	2	-0.07002	-52.15	241	251	TC249887_1,BQ243838_6,gi|7209265|emb|CAB76964.1|	File: 090202-B128-fl-SDS-thermo-CN-spot_524.wiff, Sample: 090202-B128-fl-SDS-thermo-CN-spot_524 (sample number 1), Elution: 13.038 to 13.958 min, Period: 1, Cycle(s): 576, 585 (Experiment 3)
TRUE	TRUE	(Q)LQPQNPSQQQPQEQVPLVQQQQF(L)	0.95			3.72125	2		680.094	2716.35	4	-0.01018	-3.747	21	43	TC249887_1	File: 081029-B128-fl-SDS-thermo-CN-spot_524.wiff, Sample: 081029-B128-fl-SDS-thermo-CN-spot_524 (sample number 1), Elution: 13.176 min, Period: 1, Cycle(s): 626 (Experiment 3)
TRUE	TRUE	(Q)LQQQQQQQQQQQQILQQ(I)	0.95			5.92082	2		717.701	2150.08	3	-0.003484	-1.62	109	125		File: 081029-B128-fl-SDS-thermo-CN-spot_524.wiff, Sample: 081029-B128-fl-SDS-thermo-CN-spot_524 (sample number 1), Elution: 10.68 min, Period: 1, Cycle(s): 588 (Experiment 2)
TRUE	TRUE	(F)FQPSQQNPQAQGF(V)	0.95			7	2		738.81	1475.6	2	-0.07488	-50.71	228	240	TC249887_1	File: 090202-B128-fl-SDS-thermo-CN-spot_524.wiff, Sample: 090202-B128-fl-SDS-thermo-CN-spot_524 (sample number 1), Elution: 11.964 min, Period: 1, Cycle(s): 567 (Experiment 3)
TRUE	TRUE	(F)FQPSQQNPQAQGF(V)	0.95			3.3098	2		738.85	1475.68	2	0.005237	3.546	228	240	TC249887_1	File: 081029-B128-fl-SDS-thermo-CN-spot_524.wiff, Sample: 081029-B128-fl-SDS-thermo-CN-spot_524 (sample number 1), Elution: 11.638 min, Period: 1, Cycle(s): 602 (Experiment 2)
TRUE	TRUE	(G)FVQPQQLPQFEE(I)	0.95			10.9586	2		745.339	1488.66	2	-0.06201	-41.62	240	251	TC249887_1,BQ243838_6	File: 090202-B128-fl-SDS-thermo-CN-spot_524.wiff, Sample: 090202-B128-fl-SDS-thermo-CN-spot_524 (sample number 1), Elution: 13.737 min, Period: 1, Cycle(s): 584 (Experiment 2)
TRUE	TRUE	(G)FVQPQQLPQFEE(I)	0.95			5.22915	2		745.371	1488.73	2	0.003425	2.299	240	251	TC249887_1,BQ243838_6	File: 081029-B128-fl-SDS-thermo-CN-spot_524.wiff, Sample: 081029-B128-fl-SDS-thermo-CN-spot_524 (sample number 1), Elution: 13.501 to 13.705 min, Period: 1, Cycle(s): 633, 636 (Experiment 2)
TRUE	FALSE	(Y)QQPQQQYPSGQGF(F)	0.95	86.33	29.5952	4.10237	2		746.849	1491.68	2	0.008113	5.435	215	227	BQ243838_6	File: 080902-B128-fl-SDS-chymo-CN-spot_524.wiff, Sample: 080902-B128-fl-SDS-chymo-CN-spot_524 (sample number 1), Elution: 10.023 min, Period: 1, Cycle(s): 549 (Experiment 2)
TRUE	TRUE	(Q)LWQTPEQSRcQA(I)	0.95	42.84	24.9554		2	Carbamidomethyl (+57)	752.321	1502.63	2	-0.06613	-43.98	167	178	TC249887_1	File: 090202-B128-fl-SDS-thermo-CN-spot_524.wiff, Sample: 090202-B128-fl-SDS-thermo-CN-spot_524 (sample number 1), Elution: 12.083 min, Period: 1, Cycle(s): 568 (Experiment 3)
TRUE	TRUE	(L)QQQQQQQQQQQQILQQIL(Q)	0.95	35.18	24.7129	7.50864	2		755.4	2263.18	3	0.01115	4.923	110	127		File: 080902-B128-fl-SDS-chymo-CN-spot_524.wiff, Sample: 080902-B128-fl-SDS-chymo-CN-spot_524 (sample number 1), Elution: 13.106 min, Period: 1, Cycle(s): 582 (Experiment 2)
TRUE	TRUE	(Q)LWQTPEQSRcQA(I)	0.95	67.77	25.4531		2	Propionamide (+71)	759.326	1516.64	2	-0.07106	-46.82	167	178	TC249887_1	File: 090202-B128-fl-SDS-thermo-CN-spot_524.wiff, Sample: 090202-B128-fl-SDS-thermo-CN-spot_524 (sample number 1), Elution: 11.981 min, Period: 1, Cycle(s): 568 (Experiment 2)
TRUE	TRUE	(A)IILHQQQQQQQQQQQQQQQQQQPSSQ(V)	0.95			7.95861	2		800.638	3198.52	4	-0.02731	-8.535	186	211		File: 081029-B128-fl-SDS-thermo-CN-spot_524.wiff, Sample: 081029-B128-fl-SDS-thermo-CN-spot_524 (sample number 1), Elution: 10.612 min, Period: 1, Cycle(s): 587 (Experiment 2)
TRUE	TRUE	(Q)LQQQQQQQQQQQQ(I)	0.95	88.28	23.9967		2		834.868	1667.72	2	-0.07558	-45.29	109	121		File: 090202-B128-fl-SDS-thermo-CN-spot_524.wiff, Sample: 090202-B128-fl-SDS-thermo-CN-spot_524 (sample number 1), Elution: 8.966 min, Period: 1, Cycle(s): 529 (Experiment 2)
TRUE	TRUE	(Q)VSYQQPQQQYPSGQG(F)	0.95	72.18	25.1851	7.00436	2		847.855	1693.69	2	-0.07474	-44.1	212	226	TC249887_1	File: 090202-B128-fl-SDS-thermo-CN-spot_524.wiff, Sample: 090202-B128-fl-SDS-thermo-CN-spot_524 (sample number 1), Elution: 10.311 min, Period: 1, Cycle(s): 554 (Experiment 2)
TRUE	TRUE	(Q)LQPQNPSQQQPQEQVPLVQQQQ(F)	0.94			3.61979	2		857.385	2569.13	3	-0.1544	-60.06	21	42	TC249887_1,gi|7209265|emb|CAB76964.1|	File: 090202-B128-fl-SDS-thermo-CN-spot_524.wiff, Sample: 090202-B128-fl-SDS-thermo-CN-spot_524 (sample number 1), Elution: 12.322 min, Period: 1, Cycle(s): 570 (Experiment 3)
TRUE	TRUE	(L)QQQQQQQQQQQQIL(Q)	0.95	49.82	27.6716	2.49485	2		891.451	1780.89	2	0.005785	3.247	110	123		File: 080902-B128-fl-SDS-chymo-CN-spot_524.wiff, Sample: 080902-B128-fl-SDS-chymo-CN-spot_524 (sample number 1), Elution: 10.142 min, Period: 1, Cycle(s): 550 (Experiment 2)
TRUE	TRUE	(Q)SYPQPQPQYPQPQQP(I)	0.95			3.74473	1		891.885	1781.75	2	-0.08313	-46.63	87	101	TC249887_1	File: 090202-B128-fl-SDS-thermo-CN-spot_524.wiff, Sample: 090202-B128-fl-SDS-thermo-CN-spot_524 (sample number 1), Elution: 11.504 min, Period: 1, Cycle(s): 564 (Experiment 2)
TRUE	TRUE	(Q)LQPQNPSQQQPQEQVPLVQQQQF(L)	0.95			5.11919	2		906.414	2716.22	3	-0.1363	-50.16	21	43	TC249887_1	File: 090202-B128-fl-SDS-thermo-CN-spot_524.wiff, Sample: 090202-B128-fl-SDS-thermo-CN-spot_524 (sample number 1), Elution: 13.583 min, Period: 1, Cycle(s): 581 (Experiment 3)
TRUE	TRUE	(Q)VSYQQPQQQYPSGQGF(F)	0.95	92.2	23.7291	7.95861	2		921.384	1840.75	2	-0.08559	-46.47	212	227	TC249887_1	File: 090202-B128-fl-SDS-thermo-CN-spot_524.wiff, Sample: 090202-B128-fl-SDS-thermo-CN-spot_524 (sample number 1), Elution: 12.339 min, Period: 1, Cycle(s): 571 (Experiment 2)
TRUE	TRUE	(Q)LQPQNPSQQQPQEQVP(L)	0.95			6.79588	2		923.414	1844.81	2	-0.08772	-47.53	21	36	TC249887_1,gi|7209265|emb|CAB76964.1|	File: 090202-B128-fl-SDS-thermo-CN-spot_524.wiff, Sample: 090202-B128-fl-SDS-thermo-CN-spot_524 (sample number 1), Elution: 11.026 min, Period: 1, Cycle(s): 560 (Experiment 2)
TRUE	TRUE	(Q)LQPQNPSQQQPQEQVPL(V)	0.95	66.63	22.8103	7.85387	2		979.952	1957.89	2	-0.09653	-49.28	21	37	TC249887_1,gi|7209265|emb|CAB76964.1|	File: 090202-B128-fl-SDS-thermo-CN-spot_524.wiff, Sample: 090202-B128-fl-SDS-thermo-CN-spot_524 (sample number 1), Elution: 12.561 min, Period: 1, Cycle(s): 572 (Experiment 3)
TRUE	TRUE	(Y)QQPQQQYPSGQGFFQPSQQNPQAQGF(V)	0.95			5.48149	2		984.122	2949.35	3	0.002413	0.8179	215	240	TC249887_1	File: 080902-B128-fl-SDS-chymo-CN-spot_524.wiff, Sample: 080902-B128-fl-SDS-chymo-CN-spot_524 (sample number 1), Elution: 12.145 min, Period: 1, Cycle(s): 574 (Experiment 2)
TRUE	TRUE	(K)VSQQSYQLLQQLccQQLWQTPEQSR(C)	0.95	54.76	26.7302		2	Carbamidomethyl (+57), Carbamidomethyl (+57)	1046.17	3135.49	3	0.004403	1.404	151	175		File: 080609-B128-fl-SDS-tryp-CNF-spot_524.wiff, Sample: 080609-B128-fl-SDS-tryp-CNF-spot_524 (sample number 1), Elution: 14.072 min, Period: 1, Cycle(s): 736 (Experiment 2)
TRUE	TRUE	(F)LGQQQQQFPGQQQPFPPQQPYPQPQPF(L)	0.95	37.07	21.2057	-0.0413927	2		1055.18	3162.53	3	-0.001412	-0.4463	44	70		File: 080902-B128-fl-SDS-chymo-CN-spot_524.wiff, Sample: 080902-B128-fl-SDS-chymo-CN-spot_524 (sample number 1), Elution: 12.386 min, Period: 1, Cycle(s): 576 (Experiment 2)
TRUE	TRUE	(A)IILHQQQQQQQQQQQQQQQQQQPSSQ(V)	0.95			13.301	2		1067.14	3198.39	3	-0.1649	-51.54	186	211		File: 090202-B128-fl-SDS-thermo-CN-spot_524.wiff, Sample: 090202-B128-fl-SDS-thermo-CN-spot_524 (sample number 1), Elution: 10.668 to 10.788 min, Period: 1, Cycle(s): 557-558 (Experiment 2)
Good?	Assigned	Sequence	Prob	Mascot Ion score	Mascot Identity score	X! Tandem	NTT	Modifications	Observed	Actual Mass	Charge	Delta AMU	Delta PPM	Start	Stop	Other Proteins	Spectrum ID
TRUE	FALSE	(S)VQPQQLPQ(F)	0.95	33.87	29.8	-1.97313	2		469.239	936.464	2	-0.03908	-41.69	246	253	BU_Alpha#12,TC249887_1,BQ243838_6	File: 090202-B128-fl-SDS-thermo-CN-spot_524.wiff, Sample: 090202-B128-fl-SDS-thermo-CN-spot_524 (sample number 1), Elution: 10.549 min, Period: 1, Cycle(s): 556 (Experiment 2)
TRUE	FALSE	(L)QQILQQQL(I)	0.93	30.45	29.6567	-1.81291	2		499.792	997.569	2	0.01292	12.94	134	141	BU_Alpha#12,TC249887_1	File: 080902-B128-fl-SDS-chymo-CN-spot_524.wiff, Sample: 080902-B128-fl-SDS-chymo-CN-spot_524 (sample number 1), Elution: 11.051 min, Period: 1, Cycle(s): 564 (Experiment 2)
TRUE	TRUE	(N)VYIPPYcT(I)	0.93	29.72	29.1381		2	Carbamidomethyl (+57)	506.722	1011.43	2	-0.04375	-43.21	271	278		File: 090202-B128-fl-SDS-thermo-CN-spot_524.wiff, Sample: 090202-B128-fl-SDS-thermo-CN-spot_524 (sample number 1), Elution: 12.697 min, Period: 1, Cycle(s): 574 (Experiment 2)
TRUE	FALSE	(S)FQPSQQNPQ(A)	0.95	74.65	30.2979	1.08092	2		537.23	1072.44	2	-0.04929	-45.92	233	241	BU_Alpha#12,TC249887_1	File: 090202-B128-fl-SDS-thermo-CN-spot_524.wiff, Sample: 090202-B128-fl-SDS-thermo-CN-spot_524 (sample number 1), Elution: 9.527 min, Period: 1, Cycle(s): 547 (Experiment 2)
TRUE	FALSE	(S)VQPQQLPQFEEIRN(L)	0.95			4.24413	2		575.965	1724.87	3	-0.01323	-7.666	246	259	BU_Alpha#12,TC249887_1	File: 081029-B128-fl-SDS-thermo-CN-spot_524.wiff, Sample: 081029-B128-fl-SDS-thermo-CN-spot_524 (sample number 1), Elution: 12.937 min, Period: 1, Cycle(s): 624 (Experiment 2)
TRUE	FALSE	(Q)LQPQNPSQQQPQEQVPL(V)	0.95	22.6	22.8103	2.92082	2		653.671	1957.99	3	0.004673	2.385	9	25	BU_Alpha#12,TC249887_1	File: 081029-B128-fl-SDS-thermo-CN-spot_524.wiff, Sample: 081029-B128-fl-SDS-thermo-CN-spot_524 (sample number 1), Elution: 12.167 min, Period: 1, Cycle(s): 609 (Experiment 2)
TRUE	FALSE	(M)VRVPVPQLQPQNPSQQQPQEQVP(L)	0.95			4.69897	2		656.099	2620.37	4	-0.006741	-2.572	2	24	BU_Alpha#12,TC249887_1	File: 081029-B128-fl-SDS-thermo-CN-spot_524.wiff, Sample: 081029-B128-fl-SDS-thermo-CN-spot_524 (sample number 1), Elution: 13.005 min, Period: 1, Cycle(s): 625 (Experiment 2)
TRUE	FALSE	(S)VQPQQLPQFEE(I)	0.95			7.06048	2		671.801	1341.59	2	-0.07002	-52.15	246	256	BU_Alpha#12,TC249887_1,BQ243838_6	File: 090202-B128-fl-SDS-thermo-CN-spot_524.wiff, Sample: 090202-B128-fl-SDS-thermo-CN-spot_524 (sample number 1), Elution: 13.038 to 13.958 min, Period: 1, Cycle(s): 576, 585 (Experiment 3)
TRUE	TRUE	(F)RPQQPYPQSQPQ(Y)	0.95			3.92082	2		727.363	1452.71	2	0.001041	0.7161	90	101		File: 080902-B128-fl-SDS-chymo-CN-spot_524.wiff, Sample: 080902-B128-fl-SDS-chymo-CN-spot_524 (sample number 1), Elution: 9.356 min, Period: 1, Cycle(s): 543 (Experiment 2)
TRUE	TRUE	(F)RPQQPYPQSQPQY(S)	0.95	31.97	28.9873	5.07058	2		808.895	1615.78	2	0.000655	0.4051	90	102		File: 080902-B128-fl-SDS-chymo-CN-spot_524.wiff, Sample: 080902-B128-fl-SDS-chymo-CN-spot_524 (sample number 1), Elution: 9.783 min, Period: 1, Cycle(s): 547 (Experiment 2)
TRUE	TRUE	(P)FRPQQPYPQSQPQYSQPQQP(I)	0.95			6	2		810.391	2428.15	3	-0.005155	-2.122	89	108		File: 081029-B128-fl-SDS-thermo-CN-spot_524.wiff, Sample: 081029-B128-fl-SDS-thermo-CN-spot_524 (sample number 1), Elution: 11.501 min, Period: 1, Cycle(s): 600 (Experiment 2)
TRUE	TRUE	(Q)AQGSVQPQQLPQFEE(I)	0.95			4.56864	2		843.375	1684.74	2	-0.06987	-41.45	242	256		File: 090202-B128-fl-SDS-thermo-CN-spot_524.wiff, Sample: 090202-B128-fl-SDS-thermo-CN-spot_524 (sample number 1), Elution: 13.157 min, Period: 1, Cycle(s): 577 (Experiment 3)
TRUE	FALSE	(Q)LQPQNPSQQQPQEQVPLVQQQQ(F)	0.94			3.61979	2		857.385	2569.13	3	-0.1544	-60.06	9	30	BU_Alpha#12,TC249887_1	File: 090202-B128-fl-SDS-thermo-CN-spot_524.wiff, Sample: 090202-B128-fl-SDS-thermo-CN-spot_524 (sample number 1), Elution: 12.322 min, Period: 1, Cycle(s): 570 (Experiment 3)
TRUE	TRUE	(M)VRVPVPQLQPQNPSQQQPQEQVPL(V)	0.95	49.86	22.6482	9.63827	2		912.161	2733.46	3	0.003696	1.352	2	25		File: 080902-B128-fl-SDS-chymo-CN-spot_524.wiff, Sample: 080902-B128-fl-SDS-chymo-CN-spot_524 (sample number 1), Elution: 12.026 min, Period: 1, Cycle(s): 573 (Experiment 2)
TRUE	FALSE	(Q)LQPQNPSQQQPQEQVP(L)	0.95			6.79588	2		923.414	1844.81	2	-0.08772	-47.53	9	24	BU_Alpha#12,TC249887_1	File: 090202-B128-fl-SDS-thermo-CN-spot_524.wiff, Sample: 090202-B128-fl-SDS-thermo-CN-spot_524 (sample number 1), Elution: 11.026 min, Period: 1, Cycle(s): 560 (Experiment 2)
TRUE	TRUE	(K)QQQQQQQQILQQILQQQLIPcR(D)	0.95	67.79	27.1096		2	Carbamidomethyl (+57)	925.822	2774.45	3	-0.01589	-5.726	124	145		File: 080609-B128-fl-SDS-tryp-CNF-spot_524.wiff, Sample: 080609-B128-fl-SDS-tryp-CNF-spot_524 (sample number 1), Elution: 14.312 to 14.467 min, Period: 1, Cycle(s): 741, 744 (Experiment 2)
TRUE	TRUE	(K)QQQQQQQQILQQILQQQLIPcR(D)	0.95	29.32	26.8485		2	Propionamide (+71)	930.489	2788.44	3	-0.0332	-11.9	124	145		File: 080609-B128-fl-SDS-tryp-CNF-spot_524.wiff, Sample: 080609-B128-fl-SDS-tryp-CNF-spot_524 (sample number 1), Elution: 14.381 min, Period: 1, Cycle(s): 742 (Experiment 2)
TRUE	FALSE	(Q)LQPQNPSQQQPQEQVPL(V)	0.95	66.63	22.8103	7.85387	2		979.952	1957.89	2	-0.09653	-49.28	9	25	BU_Alpha#12,TC249887_1	File: 090202-B128-fl-SDS-thermo-CN-spot_524.wiff, Sample: 090202-B128-fl-SDS-thermo-CN-spot_524 (sample number 1), Elution: 12.561 min, Period: 1, Cycle(s): 572 (Experiment 3)
Good?	Assigned	Sequence	Prob	Mascot Ion score	Mascot Identity score	X! Tandem	NTT	Modifications	Observed	Actual Mass	Charge	Delta AMU	Delta PPM	Start	Stop	Other Proteins	Spectrum ID
TRUE	FALSE	(F)VQPQQLPQ(F)	0.95	33.87	29.8	-1.97313	2		469.239	936.464	2	-0.03908	-41.69	27	34	BU_Alpha#12,TC249887_1,gi|7209265|emb|CAB76964.1|	File: 090202-B128-fl-SDS-thermo-CN-spot_524.wiff, Sample: 090202-B128-fl-SDS-thermo-CN-spot_524 (sample number 1), Elution: 10.549 min, Period: 1, Cycle(s): 556 (Experiment 2)
TRUE	FALSE	(F)VQPQQLPQFEEIRNL(G)	0.95	49.13	27.4663	5.18046	2		613.666	1837.98	3	0.007815	4.25	27	41	BU_Alpha#12,TC249887_1	File: 080902-B128-fl-SDS-chymo-CN-spot_524.wiff, Sample: 080902-B128-fl-SDS-chymo-CN-spot_524 (sample number 1), Elution: 12.866 min, Period: 1, Cycle(s): 580 (Experiment 2)
TRUE	FALSE	(F)VQPQQLPQFEE(I)	0.95			7.06048	2		671.801	1341.59	2	-0.07002	-52.15	27	37	BU_Alpha#12,TC249887_1,gi|7209265|emb|CAB76964.1|	File: 090202-B128-fl-SDS-thermo-CN-spot_524.wiff, Sample: 090202-B128-fl-SDS-thermo-CN-spot_524 (sample number 1), Elution: 13.038 to 13.958 min, Period: 1, Cycle(s): 576, 585 (Experiment 3)
TRUE	TRUE	(-)QQPQQQYPSGQG(F)	0.95	60.16	26.2014	5.4318	2		673.284	1344.55	2	-0.05355	-39.8	1	12		File: 090202-B128-fl-SDS-thermo-CN-spot_524.wiff, Sample: 090202-B128-fl-SDS-thermo-CN-spot_524 (sample number 1), Elution: 9.51 min, Period: 1, Cycle(s): 546 (Experiment 3)
TRUE	FALSE	(G)FVQPQQLPQFEE(I)	0.95			10.9586	2		745.339	1488.66	2	-0.06201	-41.62	26	37	BU_Alpha#12,TC249887_1	File: 090202-B128-fl-SDS-thermo-CN-spot_524.wiff, Sample: 090202-B128-fl-SDS-thermo-CN-spot_524 (sample number 1), Elution: 13.737 min, Period: 1, Cycle(s): 584 (Experiment 2)
TRUE	TRUE	(-)QQPQQQYPSGQGF(F)	0.95	73.96	26.4345	8.11351	2		746.81	1491.6	2	-0.06967	-46.68	1	13		File: 090202-B128-fl-SDS-thermo-CN-spot_524.wiff, Sample: 090202-B128-fl-SDS-thermo-CN-spot_524 (sample number 1), Elution: 11.742 min, Period: 1, Cycle(s): 566 (Experiment 2)
TRUE	TRUE	(-)QQPQQQYPSGQGF(F)	0.95	86.33	29.5952	4.10237	2		746.849	1491.68	2	0.008113	5.435	1	13		File: 080902-B128-fl-SDS-chymo-CN-spot_524.wiff, Sample: 080902-B128-fl-SDS-chymo-CN-spot_524 (sample number 1), Elution: 10.023 min, Period: 1, Cycle(s): 549 (Experiment 2)
Good?	Assigned	Sequence	Prob	Mascot Ion score	Mascot Identity score	X! Tandem	NTT	Modifications	Observed	Actual Mass	Charge	Delta AMU	Delta PPM	Start	Stop	Other Proteins	Spectrum ID
TRUE	FALSE	(F)VQPQQLPQ(F)	0.95	33.87	29.8	-1.97313	2		469.239	936.464	2	-0.03908	-41.69	266	273	BU_Alpha#12,BQ243838_6,gi|7209265|emb|CAB76964.1|	File: 090202-B128-fl-SDS-thermo-CN-spot_524.wiff, Sample: 090202-B128-fl-SDS-thermo-CN-spot_524 (sample number 1), Elution: 10.549 min, Period: 1, Cycle(s): 556 (Experiment 2)
TRUE	FALSE	(L)QQILQQQL(I)	0.93	30.45	29.6567	-1.81291	2		499.792	997.569	2	0.01292	12.94	141	148	BU_Alpha#12,gi|7209265|emb|CAB76964.1|	File: 080902-B128-fl-SDS-chymo-CN-spot_524.wiff, Sample: 080902-B128-fl-SDS-chymo-CN-spot_524 (sample number 1), Elution: 11.051 min, Period: 1, Cycle(s): 564 (Experiment 2)
TRUE	FALSE	(F)FQPSQQNPQ(A)	0.95	74.65	30.2979	1.08092	2		537.23	1072.44	2	-0.04929	-45.92	253	261	BU_Alpha#12,gi|7209265|emb|CAB76964.1|	File: 090202-B128-fl-SDS-thermo-CN-spot_524.wiff, Sample: 090202-B128-fl-SDS-thermo-CN-spot_524 (sample number 1), Elution: 9.527 min, Period: 1, Cycle(s): 547 (Experiment 2)
TRUE	FALSE	(F)VQPQQLPQFEEIRN(L)	0.95			4.24413	2		575.965	1724.87	3	-0.01323	-7.666	266	279	BU_Alpha#12,gi|7209265|emb|CAB76964.1|	File: 081029-B128-fl-SDS-thermo-CN-spot_524.wiff, Sample: 081029-B128-fl-SDS-thermo-CN-spot_524 (sample number 1), Elution: 12.937 min, Period: 1, Cycle(s): 624 (Experiment 2)
TRUE	FALSE	(N)VYIPPYcSTT(I)	0.95	60.94	28.5309		2	Carbamidomethyl (+57)	600.756	1199.5	2	-0.05608	-46.72	291	300	BU_Alpha#12	File: 090202-B128-fl-SDS-thermo-CN-spot_524.wiff, Sample: 090202-B128-fl-SDS-thermo-CN-spot_524 (sample number 1), Elution: 12.578 min, Period: 1, Cycle(s): 573 (Experiment 2)
TRUE	TRUE	(H)ASSQVSQQSYQ(L)	0.95	65.09	28.8195	4.39794	2		606.772	1211.53	2	-0.01268	-10.46	164	174		File: 090202-B128-fl-SDS-thermo-CN-spot_524.wiff, Sample: 090202-B128-fl-SDS-thermo-CN-spot_524 (sample number 1), Elution: 9.834 min, Period: 1, Cycle(s): 550 (Experiment 2)
TRUE	FALSE	(F)VQPQQLPQFEEIRNL(A)	0.95	49.13	27.4663	5.18046	2		613.666	1837.98	3	0.007815	4.25	266	280	BU_Alpha#12,BQ243838_6	File: 080902-B128-fl-SDS-chymo-CN-spot_524.wiff, Sample: 080902-B128-fl-SDS-chymo-CN-spot_524 (sample number 1), Elution: 12.866 min, Period: 1, Cycle(s): 580 (Experiment 2)
TRUE	FALSE	(Q)VSYQQPQQQYPSGQGF(F)	0.95	26.19	23.7658	3.12494	2		614.619	1840.83	3	-0.004267	-2.317	237	252	BU_Alpha#12	File: 081029-B128-fl-SDS-thermo-CN-spot_524.wiff, Sample: 081029-B128-fl-SDS-thermo-CN-spot_524 (sample number 1), Elution: 11.962 min, Period: 1, Cycle(s): 606 (Experiment 2)
TRUE	FALSE	(G)FVQPQQLPQFEEIRN(L)	0.95			7.65758	2		624.991	1871.95	3	-0.003207	-1.712	265	279	BU_Alpha#12	File: 081029-B128-fl-SDS-thermo-CN-spot_524.wiff, Sample: 081029-B128-fl-SDS-thermo-CN-spot_524 (sample number 1), Elution: 13.603 min, Period: 1, Cycle(s): 633 (Experiment 3)
TRUE	FALSE	(Q)LQPQNPSQQQPQEQVPL(V)	0.95	22.6	22.8103	2.92082	2		653.671	1957.99	3	0.004673	2.385	39	55	BU_Alpha#12,gi|7209265|emb|CAB76964.1|	File: 081029-B128-fl-SDS-thermo-CN-spot_524.wiff, Sample: 081029-B128-fl-SDS-thermo-CN-spot_524 (sample number 1), Elution: 12.167 min, Period: 1, Cycle(s): 609 (Experiment 2)
TRUE	FALSE	(A)VRVPVPQLQPQNPSQQQPQEQVP(L)	0.95			4.69897	2		656.099	2620.37	4	-0.006741	-2.572	32	54	BU_Alpha#12,gi|7209265|emb|CAB76964.1|	File: 081029-B128-fl-SDS-thermo-CN-spot_524.wiff, Sample: 081029-B128-fl-SDS-thermo-CN-spot_524 (sample number 1), Elution: 13.005 min, Period: 1, Cycle(s): 625 (Experiment 2)
TRUE	FALSE	(F)FQPSQQNPQAQG(F)	0.95	52.07	26.7943	5.88606	2		665.282	1328.55	2	-0.06203	-46.66	253	264	BU_Alpha#12	File: 090202-B128-fl-SDS-thermo-CN-spot_524.wiff, Sample: 090202-B128-fl-SDS-thermo-CN-spot_524 (sample number 1), Elution: 9.646 min, Period: 1, Cycle(s): 548 (Experiment 2)
TRUE	FALSE	(F)FQPSQQNPQAQG(F)	0.95	26.9	26.7943	2.79588	2		665.311	1328.61	2	-0.003897	-2.931	253	264	BU_Alpha#12	File: 081029-B128-fl-SDS-thermo-CN-spot_524.wiff, Sample: 081029-B128-fl-SDS-thermo-CN-spot_524 (sample number 1), Elution: 9.604 min, Period: 1, Cycle(s): 561 (Experiment 2)
TRUE	FALSE	(F)VQPQQLPQFEE(I)	0.95			7.06048	2		671.801	1341.59	2	-0.07002	-52.15	266	276	BU_Alpha#12,BQ243838_6,gi|7209265|emb|CAB76964.1|	File: 090202-B128-fl-SDS-thermo-CN-spot_524.wiff, Sample: 090202-B128-fl-SDS-thermo-CN-spot_524 (sample number 1), Elution: 13.038 to 13.958 min, Period: 1, Cycle(s): 576, 585 (Experiment 3)
TRUE	FALSE	(Q)LQPQNPSQQQPQEQVPLVQQQQF(L)	0.95			3.72125	2		680.094	2716.35	4	-0.01018	-3.747	39	61	BU_Alpha#12	File: 081029-B128-fl-SDS-thermo-CN-spot_524.wiff, Sample: 081029-B128-fl-SDS-thermo-CN-spot_524 (sample number 1), Elution: 13.176 min, Period: 1, Cycle(s): 626 (Experiment 3)
TRUE	TRUE	(N)IAHASSQVSQQSY(Q)	0.95			8.19382	2		703.359	1404.7	2	0.0394	28.03	161	173		File: 080902-B128-fl-SDS-chymo-CN-spot_524.wiff, Sample: 080902-B128-fl-SDS-chymo-CN-spot_524 (sample number 1), Elution: 9.715 min, Period: 1, Cycle(s): 546 (Experiment 2)
TRUE	FALSE	(F)FQPSQQNPQAQGF(V)	0.95			7	2		738.81	1475.6	2	-0.07488	-50.71	253	265	BU_Alpha#12	File: 090202-B128-fl-SDS-thermo-CN-spot_524.wiff, Sample: 090202-B128-fl-SDS-thermo-CN-spot_524 (sample number 1), Elution: 11.964 min, Period: 1, Cycle(s): 567 (Experiment 3)
TRUE	FALSE	(F)FQPSQQNPQAQGF(V)	0.95			3.3098	2		738.85	1475.68	2	0.005237	3.546	253	265	BU_Alpha#12	File: 081029-B128-fl-SDS-thermo-CN-spot_524.wiff, Sample: 081029-B128-fl-SDS-thermo-CN-spot_524 (sample number 1), Elution: 11.638 min, Period: 1, Cycle(s): 602 (Experiment 2)
TRUE	FALSE	(G)FVQPQQLPQFEE(I)	0.95			10.9586	2		745.339	1488.66	2	-0.06201	-41.62	265	276	BU_Alpha#12,BQ243838_6	File: 090202-B128-fl-SDS-thermo-CN-spot_524.wiff, Sample: 090202-B128-fl-SDS-thermo-CN-spot_524 (sample number 1), Elution: 13.737 min, Period: 1, Cycle(s): 584 (Experiment 2)
TRUE	FALSE	(G)FVQPQQLPQFEE(I)	0.95			5.22915	2		745.371	1488.73	2	0.003425	2.299	265	276	BU_Alpha#12,BQ243838_6	File: 081029-B128-fl-SDS-thermo-CN-spot_524.wiff, Sample: 081029-B128-fl-SDS-thermo-CN-spot_524 (sample number 1), Elution: 13.501 to 13.705 min, Period: 1, Cycle(s): 633, 636 (Experiment 2)
TRUE	FALSE	(Y)QQPQQQYPSGQGF(F)	0.95	86.33	29.5952	4.10237	2		746.849	1491.68	2	0.008113	5.435	240	252	BQ243838_6	File: 080902-B128-fl-SDS-chymo-CN-spot_524.wiff, Sample: 080902-B128-fl-SDS-chymo-CN-spot_524 (sample number 1), Elution: 10.023 min, Period: 1, Cycle(s): 549 (Experiment 2)
TRUE	FALSE	(Q)LWQTPEQSRcQA(I)	0.95	42.84	24.9554		2	Carbamidomethyl (+57)	752.321	1502.63	2	-0.06613	-43.98	184	195	BU_Alpha#12	File: 090202-B128-fl-SDS-thermo-CN-spot_524.wiff, Sample: 090202-B128-fl-SDS-thermo-CN-spot_524 (sample number 1), Elution: 12.083 min, Period: 1, Cycle(s): 568 (Experiment 3)
TRUE	FALSE	(Q)LWQTPEQSRcQA(I)	0.95	67.77	25.4531		2	Propionamide (+71)	759.326	1516.64	2	-0.07106	-46.82	184	195	BU_Alpha#12	File: 090202-B128-fl-SDS-thermo-CN-spot_524.wiff, Sample: 090202-B128-fl-SDS-thermo-CN-spot_524 (sample number 1), Elution: 11.981 min, Period: 1, Cycle(s): 568 (Experiment 2)
TRUE	FALSE	(Q)VSYQQPQQQYPSGQG(F)	0.95	72.18	25.1851	7.00436	2		847.855	1693.69	2	-0.07474	-44.1	237	251	BU_Alpha#12	File: 090202-B128-fl-SDS-thermo-CN-spot_524.wiff, Sample: 090202-B128-fl-SDS-thermo-CN-spot_524 (sample number 1), Elution: 10.311 min, Period: 1, Cycle(s): 554 (Experiment 2)
TRUE	FALSE	(Q)LQPQNPSQQQPQEQVPLVQQQQ(F)	0.94			3.61979	2		857.385	2569.13	3	-0.1544	-60.06	39	60	BU_Alpha#12,gi|7209265|emb|CAB76964.1|	File: 090202-B128-fl-SDS-thermo-CN-spot_524.wiff, Sample: 090202-B128-fl-SDS-thermo-CN-spot_524 (sample number 1), Elution: 12.322 min, Period: 1, Cycle(s): 570 (Experiment 3)
TRUE	FALSE	(Q)SYPQPQPQYPQPQQP(I)	0.95			3.74473	1		891.885	1781.75	2	-0.08313	-46.63	105	119	BU_Alpha#12	File: 090202-B128-fl-SDS-thermo-CN-spot_524.wiff, Sample: 090202-B128-fl-SDS-thermo-CN-spot_524 (sample number 1), Elution: 11.504 min, Period: 1, Cycle(s): 564 (Experiment 2)
TRUE	FALSE	(Q)LQPQNPSQQQPQEQVPLVQQQQF(L)	0.95			5.11919	2		906.414	2716.22	3	-0.1363	-50.16	39	61	BU_Alpha#12	File: 090202-B128-fl-SDS-thermo-CN-spot_524.wiff, Sample: 090202-B128-fl-SDS-thermo-CN-spot_524 (sample number 1), Elution: 13.583 min, Period: 1, Cycle(s): 581 (Experiment 3)
TRUE	FALSE	(Q)VSYQQPQQQYPSGQGF(F)	0.95	92.2	23.7291	7.95861	2		921.384	1840.75	2	-0.08559	-46.47	237	252	BU_Alpha#12	File: 090202-B128-fl-SDS-thermo-CN-spot_524.wiff, Sample: 090202-B128-fl-SDS-thermo-CN-spot_524 (sample number 1), Elution: 12.339 min, Period: 1, Cycle(s): 571 (Experiment 2)
TRUE	FALSE	(Q)LQPQNPSQQQPQEQVP(L)	0.95			6.79588	2		923.414	1844.81	2	-0.08772	-47.53	39	54	BU_Alpha#12,gi|7209265|emb|CAB76964.1|	File: 090202-B128-fl-SDS-thermo-CN-spot_524.wiff, Sample: 090202-B128-fl-SDS-thermo-CN-spot_524 (sample number 1), Elution: 11.026 min, Period: 1, Cycle(s): 560 (Experiment 2)
TRUE	FALSE	(Q)LQPQNPSQQQPQEQVPL(V)	0.95	66.63	22.8103	7.85387	2		979.952	1957.89	2	-0.09653	-49.28	39	55	BU_Alpha#12,gi|7209265|emb|CAB76964.1|	File: 090202-B128-fl-SDS-thermo-CN-spot_524.wiff, Sample: 090202-B128-fl-SDS-thermo-CN-spot_524 (sample number 1), Elution: 12.561 min, Period: 1, Cycle(s): 572 (Experiment 3)
TRUE	FALSE	(Y)QQPQQQYPSGQGFFQPSQQNPQAQGF(V)	0.95			5.48149	2		984.122	2949.35	3	0.002413	0.8179	240	265	BU_Alpha#12	File: 080902-B128-fl-SDS-chymo-CN-spot_524.wiff, Sample: 080902-B128-fl-SDS-chymo-CN-spot_524 (sample number 1), Elution: 12.145 min, Period: 1, Cycle(s): 574 (Experiment 2)
Good?	Assigned	Sequence	Prob	Mascot Ion score	Mascot Identity score	X! Tandem	NTT	Modifications	Observed	Actual Mass	Charge	Delta AMU	Delta PPM	Start	Stop	Other Proteins	Spectrum ID
TRUE	TRUE	(Q)LGQQPQQQQQQ(V)	0.95	69.44	27.0757	6.48149	2		655.794	1309.57	2	-0.06484	-49.48	239	249		File: 090202-B128-fl-SDS-thermo-CN-spot_524.wiff, Sample: 090202-B128-fl-SDS-thermo-CN-spot_524 (sample number 1), Elution: 9.221 min, Period: 1, Cycle(s): 538 (Experiment 2)
TRUE	TRUE	(Q)LQQIPEQSRYEA(I)	0.95			3.76955	2		731.334	1460.65	2	-0.07315	-50.05	173	184		File: 090202-B128-fl-SDS-thermo-CN-spot_524.wiff, Sample: 090202-B128-fl-SDS-thermo-CN-spot_524 (sample number 1), Elution: 11.845 min, Period: 1, Cycle(s): 566 (Experiment 3)
TRUE	TRUE	(F)VQPQQQQPQQSGQG(V)	0.95	78.73	25.0786	7.63827	2		769.328	1536.64	2	-0.08719	-56.71	202	215		File: 090202-B128-fl-SDS-thermo-CN-spot_524.wiff, Sample: 090202-B128-fl-SDS-thermo-CN-spot_524 (sample number 1), Elution: 9.102 min, Period: 1, Cycle(s): 534 (Experiment 2)
TRUE	TRUE	(S)FSQQQPPFSQQQP(I)	0.95			4.3279	2		773.83	1545.64	2	-0.07633	-49.35	64	76		File: 090202-B128-fl-SDS-thermo-CN-spot_524.wiff, Sample: 090202-B128-fl-SDS-thermo-CN-spot_524 (sample number 1), Elution: 12.203 min, Period: 1, Cycle(s): 569 (Experiment 3)
TRUE	TRUE	(G)FVQPQQQQPQQSGQG(V)	0.95	79.9	23.7658	8.39794	2		842.862	1683.71	2	-0.08765	-52.03	201	215		File: 090202-B128-fl-SDS-thermo-CN-spot_524.wiff, Sample: 090202-B128-fl-SDS-thermo-CN-spot_524 (sample number 1), Elution: 9.936 min, Period: 1, Cycle(s): 550 (Experiment 3)
Reasignment of alpha-gliadin peptides
Good?	Assigned	Sequence	Butte 86 Contigs	Bu-12	Bu-3	Bu-17	Prob	Mascot Ion score	Mascot Identity score	X! Tandem	NTT	Modifications	Observed	Actual Mass	Charge	Delta AMU	Delta PPM	Start	Stop	Other Proteins	Spectrum ID
TRUE	TRUE	(-)QQPQQQYPSGQG(F)	1,3,4,6,9,10,11,12,17,18	x			0.95	60.16	26.2014	5.4318	2		673.284	1344.55	2	-0.05355	-39.8	1	12		File: 090202-B128-fl-SDS-thermo-CN-spot_524.wiff, Sample: 090202-B128-fl-SDS-thermo-CN-spot_524 (sample number 1), Elution: 9.51 min, Period: 1, Cycle(s): 546 (Experiment 3)
TRUE	TRUE	(-)QQPQQQYPSGQGF(F)	10,12,17	x			0.95	73.96	26.4345	8.11351	2		746.81	1491.6	2	-0.06967	-46.68	1	13		File: 090202-B128-fl-SDS-thermo-CN-spot_524.wiff, Sample: 090202-B128-fl-SDS-thermo-CN-spot_524 (sample number 1), Elution: 11.742 min, Period: 1, Cycle(s): 566 (Experiment 2)
TRUE	TRUE	(-)QQPQQQYPSGQGF(F)					0.95	86.33	29.5952	4.10237	2		746.849	1491.68	2	0.008113	5.435	1	13		File: 080902-B128-fl-SDS-chymo-CN-spot_524.wiff, Sample: 080902-B128-fl-SDS-chymo-CN-spot_524 (sample number 1), Elution: 10.023 min, Period: 1, Cycle(s): 549 (Experiment 2)
TRUE	TRUE	(A)IILHQQQQQQQQQQQQQQQQQQPSSQ(V)	12	x			0.95			7.95861	2		800.638	3198.52	4	-0.02731	-8.535	186	211		File: 081029-B128-fl-SDS-thermo-CN-spot_524.wiff, Sample: 081029-B128-fl-SDS-thermo-CN-spot_524 (sample number 1), Elution: 10.612 min, Period: 1, Cycle(s): 587 (Experiment 2)
TRUE	TRUE	(A)IILHQQQQQQQQQQQQQQQQQQPSSQ(V)					0.95			13.301	2		1067.14	3198.39	3	-0.1649	-51.54	186	211		File: 090202-B128-fl-SDS-thermo-CN-spot_524.wiff, Sample: 090202-B128-fl-SDS-thermo-CN-spot_524 (sample number 1), Elution: 10.668 to 10.788 min, Period: 1, Cycle(s): 557-558 (Experiment 2)
TRUE	TRUE	(A)VRVPVPQLQPQNPSQQQPQEQVP(L)	1,3,4,8,12,14,16,23,26	x			0.95			4.69897	2		656.099	2620.37	4	-0.006741	-2.572	14	36	gi|7209265|emb|CAB76964.1|,TC249887_1	File: 081029-B128-fl-SDS-thermo-CN-spot_524.wiff, Sample: 081029-B128-fl-SDS-thermo-CN-spot_524 (sample number 1), Elution: 13.005 min, Period: 1, Cycle(s): 625 (Experiment 2)
TRUE	TRUE	(F)FQPSQQNPQ(A)	1,2,3,4,6,9,10,11,12,17,18,	x			0.95	74.65	30.2979	1.08092	2		537.23	1072.44	2	-0.04929	-45.92	228	236	gi|7209265|emb|CAB76964.1|,TC249887_1	File: 090202-B128-fl-SDS-thermo-CN-spot_524.wiff, Sample: 090202-B128-fl-SDS-thermo-CN-spot_524 (sample number 1), Elution: 9.527 min, Period: 1, Cycle(s): 547 (Experiment 2)
TRUE	TRUE	(F)FQPSQQNPQAQG(F)	1,2,3,4,6,9,10,11,12,17	x			0.95	52.07	26.7943	5.88606	2		665.282	1328.55	2	-0.06203	-46.66	228	239	TC249887_1	File: 090202-B128-fl-SDS-thermo-CN-spot_524.wiff, Sample: 090202-B128-fl-SDS-thermo-CN-spot_524 (sample number 1), Elution: 9.646 min, Period: 1, Cycle(s): 548 (Experiment 2)
TRUE	TRUE	(F)FQPSQQNPQAQG(F)					0.95	26.9	26.7943	2.79588	2		665.311	1328.61	2	-0.003897	-2.931	228	239	TC249887_1	File: 081029-B128-fl-SDS-thermo-CN-spot_524.wiff, Sample: 081029-B128-fl-SDS-thermo-CN-spot_524 (sample number 1), Elution: 9.604 min, Period: 1, Cycle(s): 561 (Experiment 2)
TRUE	TRUE	(F)FQPSQQNPQAQGF(V)	6,9,11,12,17	x			0.95			7	2		738.81	1475.6	2	-0.07488	-50.71	228	240	TC249887_1	File: 090202-B128-fl-SDS-thermo-CN-spot_524.wiff, Sample: 090202-B128-fl-SDS-thermo-CN-spot_524 (sample number 1), Elution: 11.964 min, Period: 1, Cycle(s): 567 (Experiment 3)
TRUE	TRUE	(F)FQPSQQNPQAQGF(V)					0.95			3.3098	2		738.85	1475.68	2	0.005237	3.546	228	240	TC249887_1	File: 081029-B128-fl-SDS-thermo-CN-spot_524.wiff, Sample: 081029-B128-fl-SDS-thermo-CN-spot_524 (sample number 1), Elution: 11.638 min, Period: 1, Cycle(s): 602 (Experiment 2)
TRUE	TRUE	(F)LGQQQQQFPGQQQPFPPQQPYPQPQPF(L)	12	x			0.95	37.07	21.2057	-0.0413927	2		1055.18	3162.53	3	-0.001412	-0.4463	44	70		File: 080902-B128-fl-SDS-chymo-CN-spot_524.wiff, Sample: 080902-B128-fl-SDS-chymo-CN-spot_524 (sample number 1), Elution: 12.386 min, Period: 1, Cycle(s): 576 (Experiment 2)
TRUE	TRUE	(F)RPQQPYPQSQPQ(Y)	1,3		x		0.95			3.92082	2		727.363	1452.71	2	0.001041	0.7161	90	101		File: 080902-B128-fl-SDS-chymo-CN-spot_524.wiff, Sample: 080902-B128-fl-SDS-chymo-CN-spot_524 (sample number 1), Elution: 9.356 min, Period: 1, Cycle(s): 543 (Experiment 2)
TRUE	TRUE	(F)RPQQPYPQSQPQY(S)	1,3		x		0.95	31.97	28.9873	5.07058	2		808.895	1615.78	2	0.000655	0.4051	90	102		File: 080902-B128-fl-SDS-chymo-CN-spot_524.wiff, Sample: 080902-B128-fl-SDS-chymo-CN-spot_524 (sample number 1), Elution: 9.783 min, Period: 1, Cycle(s): 547 (Experiment 2)
TRUE	TRUE	(F)VQPQQLPQ(F)	1,2,3,4,5,8,12,13,14,15,17,23,27	x			0.95	33.87	29.8	-1.97313	2		469.239	936.464	2	-0.03908	-41.69	241	248	gi|7209265|emb|CAB76964.1|,BQ243838_6,TC249887_1	File: 090202-B128-fl-SDS-thermo-CN-spot_524.wiff, Sample: 090202-B128-fl-SDS-thermo-CN-spot_524 (sample number 1), Elution: 10.549 min, Period: 1, Cycle(s): 556 (Experiment 2)
TRUE	TRUE	(F)VQPQQLPQFEE(I)	1,2,3,4,5,12,14,17	x			0.95			7.06048	2		671.801	1341.59	2	-0.07002	-52.15	241	251	gi|7209265|emb|CAB76964.1|,BQ243838_6,TC249887_1	File: 090202-B128-fl-SDS-thermo-CN-spot_524.wiff, Sample: 090202-B128-fl-SDS-thermo-CN-spot_524 (sample number 1), Elution: 13.038 to 13.958 min, Period: 1, Cycle(s): 576, 585 (Experiment 3)
TRUE	TRUE	(F)VQPQQLPQFEEIRN(L)	1,2,3,4,5,12,14,17	x			0.95			4.24413	2		575.965	1724.87	3	-0.01323	-7.666	241	254	gi|7209265|emb|CAB76964.1|,TC249887_1	File: 081029-B128-fl-SDS-thermo-CN-spot_524.wiff, Sample: 081029-B128-fl-SDS-thermo-CN-spot_524 (sample number 1), Elution: 12.937 min, Period: 1, Cycle(s): 624 (Experiment 2)
TRUE	TRUE	(F)VQPQQLPQFEEIRNL(A)	1,2,3,4,5,12,14,17	x			0.95	49.13	27.4663	5.18046	2		613.666	1837.98	3	0.007815	4.25	241	255	BQ243838_6,TC249887_1	File: 080902-B128-fl-SDS-chymo-CN-spot_524.wiff, Sample: 080902-B128-fl-SDS-chymo-CN-spot_524 (sample number 1), Elution: 12.866 min, Period: 1, Cycle(s): 580 (Experiment 2)
TRUE	TRUE	(G)FVQPQQLPQFEE(I)	12,17	x			0.95			10.9586	2		745.339	1488.66	2	-0.06201	-41.62	240	251	BQ243838_6,TC249887_1	File: 090202-B128-fl-SDS-thermo-CN-spot_524.wiff, Sample: 090202-B128-fl-SDS-thermo-CN-spot_524 (sample number 1), Elution: 13.737 min, Period: 1, Cycle(s): 584 (Experiment 2)
TRUE	TRUE	(G)FVQPQQLPQFEE(I)					0.95			5.22915	2		745.371	1488.73	2	0.003425	2.299	240	251	BQ243838_6,TC249887_1	File: 081029-B128-fl-SDS-thermo-CN-spot_524.wiff, Sample: 081029-B128-fl-SDS-thermo-CN-spot_524 (sample number 1), Elution: 13.501 to 13.705 min, Period: 1, Cycle(s): 633, 636 (Experiment 2)
TRUE	TRUE	(G)FVQPQQLPQFEEIRN(L)	12,17	x			0.95			7.65758	2		624.991	1871.95	3	-0.003207	-1.712	240	254	TC249887_1	File: 081029-B128-fl-SDS-thermo-CN-spot_524.wiff, Sample: 081029-B128-fl-SDS-thermo-CN-spot_524 (sample number 1), Elution: 13.603 min, Period: 1, Cycle(s): 633 (Experiment 3)
TRUE	TRUE	(H)ASSQVSQQSYQ(L)	16,17			x	0.95	65.09	28.8195	4.39794	2		606.772	1211.53	2	-0.01268	-10.46	164	174		File: 090202-B128-fl-SDS-thermo-CN-spot_524.wiff, Sample: 090202-B128-fl-SDS-thermo-CN-spot_524 (sample number 1), Elution: 9.834 min, Period: 1, Cycle(s): 550 (Experiment 2)
TRUE	TRUE	(K)QQQQQQQQILQQILQQQLIPcR(D)	3		x		0.95	67.79	27.1096		2	Carbamidomethyl (+57)	925.822	2774.45	3	-0.01589	-5.726	124	145		File: 080609-B128-fl-SDS-tryp-CNF-spot_524.wiff, Sample: 080609-B128-fl-SDS-tryp-CNF-spot_524 (sample number 1), Elution: 14.312 to 14.467 min, Period: 1, Cycle(s): 741, 744 (Experiment 2)
TRUE	TRUE	(K)QQQQQQQQILQQILQQQLIPcR(D)					0.95	29.32	26.8485		2	Propionamide (+71)	930.489	2788.44	3	-0.0332	-11.9	124	145		File: 080609-B128-fl-SDS-tryp-CNF-spot_524.wiff, Sample: 080609-B128-fl-SDS-tryp-CNF-spot_524 (sample number 1), Elution: 14.381 min, Period: 1, Cycle(s): 742 (Experiment 2)
TRUE	TRUE	(K)VSQQSYQLLQQLccQQLWQTPEQSR(C)	12,16,17	x			0.95	54.76	26.7302		2	Carbamidomethyl (+57), Carbamidomethyl (+57)	1046.17	3135.49	3	0.004403	1.404	151	175		File: 080609-B128-fl-SDS-tryp-CNF-spot_524.wiff, Sample: 080609-B128-fl-SDS-tryp-CNF-spot_524 (sample number 1), Elution: 14.072 min, Period: 1, Cycle(s): 736 (Experiment 2)
TRUE	TRUE	(L)QQILQQQL(I)	1,2,3,4,5,8,10,12,13,14,15,16,17,23,26,27	x			0.93	30.45	29.6567	-1.81291	2		499.792	997.569	2	0.01292	12.94	124	131	gi|7209265|emb|CAB76964.1|,TC249887_1	File: 080902-B128-fl-SDS-chymo-CN-spot_524.wiff, Sample: 080902-B128-fl-SDS-chymo-CN-spot_524 (sample number 1), Elution: 11.051 min, Period: 1, Cycle(s): 564 (Experiment 2)
TRUE	TRUE	(L)QQQQQQQQQQQQIL(Q)	4,8,10,12,13,23,26,27	x			0.95	49.82	27.6716	2.49485	2		891.451	1780.89	2	0.005785	3.247	110	123		File: 080902-B128-fl-SDS-chymo-CN-spot_524.wiff, Sample: 080902-B128-fl-SDS-chymo-CN-spot_524 (sample number 1), Elution: 10.142 min, Period: 1, Cycle(s): 550 (Experiment 2)
TRUE	TRUE	(L)QQQQQQQQQQQQILQQIL(Q)	4,8,10,12,13,23,26,27	x			0.95	35.18	24.7129	7.50864	2		755.4	2263.18	3	0.01115	4.923	110	127		File: 080902-B128-fl-SDS-chymo-CN-spot_524.wiff, Sample: 080902-B128-fl-SDS-chymo-CN-spot_524 (sample number 1), Elution: 13.106 min, Period: 1, Cycle(s): 582 (Experiment 2)
TRUE	TRUE	(M)VRVPVPQLQPQNPSQQQPQEQVPL(V)	1,3,4,8,12,14,16,23,26	x			0.95	49.86	22.6482	9.63827	2		912.161	2733.46	3	0.003696	1.352	2	25		File: 080902-B128-fl-SDS-chymo-CN-spot_524.wiff, Sample: 080902-B128-fl-SDS-chymo-CN-spot_524 (sample number 1), Elution: 12.026 min, Period: 1, Cycle(s): 573 (Experiment 2)
TRUE	TRUE	(N)IAHASSQVSQQSY(Q)	16,17			x	0.95			8.19382	2		703.359	1404.7	2	0.0394	28.03	161	173		File: 080902-B128-fl-SDS-chymo-CN-spot_524.wiff, Sample: 080902-B128-fl-SDS-chymo-CN-spot_524 (sample number 1), Elution: 9.715 min, Period: 1, Cycle(s): 546 (Experiment 2)
TRUE	TRUE	(N)VYIPPYcSTT(I)	9,11,12,15,17,18	x			0.95	60.94	28.5309		2	Carbamidomethyl (+57)	600.756	1199.5	2	-0.05608	-46.72	266	275	TC249887_1	File: 090202-B128-fl-SDS-thermo-CN-spot_524.wiff, Sample: 090202-B128-fl-SDS-thermo-CN-spot_524 (sample number 1), Elution: 12.578 min, Period: 1, Cycle(s): 573 (Experiment 2)
TRUE	TRUE	(N)VYIPPYcT(I)	1,2,3,4,5,10,14		x		0.93	29.72	29.1381		2	Carbamidomethyl (+57)	506.722	1011.43	2	-0.04375	-43.21	271	278		File: 090202-B128-fl-SDS-thermo-CN-spot_524.wiff, Sample: 090202-B128-fl-SDS-thermo-CN-spot_524 (sample number 1), Elution: 12.697 min, Period: 1, Cycle(s): 574 (Experiment 2)
TRUE	TRUE	(P)FRPQQPYPQSQPQYSQPQQP(I)	1,3		x		0.95			6	2		810.391	2428.15	3	-0.005155	-2.122	89	108		File: 081029-B128-fl-SDS-thermo-CN-spot_524.wiff, Sample: 081029-B128-fl-SDS-thermo-CN-spot_524 (sample number 1), Elution: 11.501 min, Period: 1, Cycle(s): 600 (Experiment 2)
TRUE	TRUE	(Q)AQGSVQPQQLPQFEE(I)	1,2,3,4,5		x		0.95			4.56864	2		843.375	1684.74	2	-0.06987	-41.45	242	256		File: 090202-B128-fl-SDS-thermo-CN-spot_524.wiff, Sample: 090202-B128-fl-SDS-thermo-CN-spot_524 (sample number 1), Elution: 13.157 min, Period: 1, Cycle(s): 577 (Experiment 3)
TRUE	TRUE	(Q)LQPQNPSQQQPQEQVP(L)	1,3,4,8,12,14,16,23,26	x			0.95			6.79588	2		923.414	1844.81	2	-0.08772	-47.53	21	36	gi|7209265|emb|CAB76964.1|,TC249887_1	File: 090202-B128-fl-SDS-thermo-CN-spot_524.wiff, Sample: 090202-B128-fl-SDS-thermo-CN-spot_524 (sample number 1), Elution: 11.026 min, Period: 1, Cycle(s): 560 (Experiment 2)
TRUE	TRUE	(Q)LQPQNPSQQQPQEQVPL(V)	1,3,4,8,12,14,16,23,26	x			0.95	22.6	22.8103	2.92082	2		653.671	1957.99	3	0.004673	2.385	21	37	gi|7209265|emb|CAB76964.1|,TC249887_1	File: 081029-B128-fl-SDS-thermo-CN-spot_524.wiff, Sample: 081029-B128-fl-SDS-thermo-CN-spot_524 (sample number 1), Elution: 12.167 min, Period: 1, Cycle(s): 609 (Experiment 2)
TRUE	TRUE	(Q)LQPQNPSQQQPQEQVPL(V)					0.95	66.63	22.8103	7.85387	2		979.952	1957.89	2	-0.09653	-49.28	21	37	gi|7209265|emb|CAB76964.1|,TC249887_1	File: 090202-B128-fl-SDS-thermo-CN-spot_524.wiff, Sample: 090202-B128-fl-SDS-thermo-CN-spot_524 (sample number 1), Elution: 12.561 min, Period: 1, Cycle(s): 572 (Experiment 3)
TRUE	TRUE	(Q)LQPQNPSQQQPQEQVPLVQQQQ(F)	1,3,4,8,12,14, 16,23,26	x			0.94			3.61979	2		857.385	2569.13	3	-0.1544	-60.06	21	42	gi|7209265|emb|CAB76964.1|,TC249887_1	File: 090202-B128-fl-SDS-thermo-CN-spot_524.wiff, Sample: 090202-B128-fl-SDS-thermo-CN-spot_524 (sample number 1), Elution: 12.322 min, Period: 1, Cycle(s): 570 (Experiment 3)
TRUE	TRUE	(Q)LQPQNPSQQQPQEQVPLVQQQQF(L)	1,3,4,8,12,14, 16,23,26	x			0.95			3.72125	2		680.094	2716.35	4	-0.01018	-3.747	21	43	TC249887_1	File: 081029-B128-fl-SDS-thermo-CN-spot_524.wiff, Sample: 081029-B128-fl-SDS-thermo-CN-spot_524 (sample number 1), Elution: 13.176 min, Period: 1, Cycle(s): 626 (Experiment 3)
TRUE	TRUE	(Q)LQPQNPSQQQPQEQVPLVQQQQF(L)					0.95			5.11919	2		906.414	2716.22	3	-0.1363	-50.16	21	43	TC249887_1	File: 090202-B128-fl-SDS-thermo-CN-spot_524.wiff, Sample: 090202-B128-fl-SDS-thermo-CN-spot_524 (sample number 1), Elution: 13.583 min, Period: 1, Cycle(s): 581 (Experiment 3)
TRUE	TRUE	(Q)LQQQQQQQQQQQQ(I)	12,27	x			0.95	88.28	23.9967		2		834.868	1667.72	2	-0.07558	-45.29	109	121		File: 090202-B128-fl-SDS-thermo-CN-spot_524.wiff, Sample: 090202-B128-fl-SDS-thermo-CN-spot_524 (sample number 1), Elution: 8.966 min, Period: 1, Cycle(s): 529 (Experiment 2)
TRUE	TRUE	(Q)LQQQQQQQQQQQQILQQ(I)	12	x			0.95			5.92082	2		717.701	2150.08	3	-0.003484	-1.62	109	125		File: 081029-B128-fl-SDS-thermo-CN-spot_524.wiff, Sample: 081029-B128-fl-SDS-thermo-CN-spot_524 (sample number 1), Elution: 10.68 min, Period: 1, Cycle(s): 588 (Experiment 2)
TRUE	TRUE	(Q)LWQTPEQSRcQA(I)	12,16,17	x			0.95	42.84	24.9554		2	Carbamidomethyl (+57)	752.321	1502.63	2	-0.06613	-43.98	167	178	TC249887_1	File: 090202-B128-fl-SDS-thermo-CN-spot_524.wiff, Sample: 090202-B128-fl-SDS-thermo-CN-spot_524 (sample number 1), Elution: 12.083 min, Period: 1, Cycle(s): 568 (Experiment 3)
TRUE	TRUE	(Q)LWQTPEQSRcQA(I)					0.95	67.77	25.4531		2	Propionamide (+71)	759.326	1516.64	2	-0.07106	-46.82	167	178	TC249887_1	File: 090202-B128-fl-SDS-thermo-CN-spot_524.wiff, Sample: 090202-B128-fl-SDS-thermo-CN-spot_524 (sample number 1), Elution: 11.981 min, Period: 1, Cycle(s): 568 (Experiment 2)
TRUE	TRUE	(Q)SYPQPQPQYPQPQQP(I)	12,16	x			0.95			3.74473	1		891.885	1781.75	2	-0.08313	-46.63	87	101	TC249887_1	File: 090202-B128-fl-SDS-thermo-CN-spot_524.wiff, Sample: 090202-B128-fl-SDS-thermo-CN-spot_524 (sample number 1), Elution: 11.504 min, Period: 1, Cycle(s): 564 (Experiment 2)
TRUE	TRUE	(Q)VSYQQPQQQYPSGQG(F)	6,9,11,12,17,	x			0.95	72.18	25.1851	7.00436	2		847.855	1693.69	2	-0.07474	-44.1	212	226	TC249887_1	File: 090202-B128-fl-SDS-thermo-CN-spot_524.wiff, Sample: 090202-B128-fl-SDS-thermo-CN-spot_524 (sample number 1), Elution: 10.311 min, Period: 1, Cycle(s): 554 (Experiment 2)
TRUE	TRUE	(Q)VSYQQPQQQYPSGQGF(F)	12,17	x			0.95	26.19	23.7658	3.12494	2		614.619	1840.83	3	-0.004267	-2.317	212	227	TC249887_1	File: 081029-B128-fl-SDS-thermo-CN-spot_524.wiff, Sample: 081029-B128-fl-SDS-thermo-CN-spot_524 (sample number 1), Elution: 11.962 min, Period: 1, Cycle(s): 606 (Experiment 2)
TRUE	TRUE	(Q)VSYQQPQQQYPSGQGF(F)					0.95	92.2	23.7291	7.95861	2		921.384	1840.75	2	-0.08559	-46.47	212	227	TC249887_1	File: 090202-B128-fl-SDS-thermo-CN-spot_524.wiff, Sample: 090202-B128-fl-SDS-thermo-CN-spot_524 (sample number 1), Elution: 12.339 min, Period: 1, Cycle(s): 571 (Experiment 2)
TRUE	TRUE	(R)DVVLQQPNIAHASSK(V)	12	x			0.95	38.99	26.3849		2		536.278	1605.81	3	-0.03685	-22.93	136	150		File: 070515-B128-fl-SDS-tryp-CF-spot_524.wiff, Sample: 070515-B128-fl-SDS-tryp-CF-spot_524 (sample number 1), Elution: 11.451 min, Period: 1, Cycle(s): 634 (Experiment 2)
TRUE	TRUE	(R)DVVLQQPNIAHASSK(V)					0.95	42.76	26.3849		2		536.284	1605.83	3	-0.01593	-9.914	136	150		File: 080609-B128-fl-SDS-tryp-CNF-spot_524.wiff, Sample: 080609-B128-fl-SDS-tryp-CNF-spot_524 (sample number 1), Elution: 11.473 min, Period: 1, Cycle(s): 662 (Experiment 2)
TRUE	TRUE	(Y)QQPQQQYPSGQGFFQPSQQNPQAQGF(V)	12,17	x			0.95			5.48149	2		984.122	2949.35	3	0.002413	0.8179	215	240	TC249887_1	File: 080902-B128-fl-SDS-chymo-CN-spot_524.wiff, Sample: 080902-B128-fl-SDS-chymo-CN-spot_524 (sample number 1), Elution: 12.145 min, Period: 1, Cycle(s): 574 (Experiment 2)
			# assigned peptides	32	6	2

## Sheet: Spot 525
Spo t525			For reasignment of alpha-gliadin peptides, see below.							N-terminus assigned to gi729625				gi7209625 -------------------mVRVPVPQLQPQNPSQQQPQEQVPLVQQQQFpG-QQQpFPP
Alpha-gliadins Bu-12, Bu-10, Bu-1 or 3, and Bu-27										because of cleavage problem.				RS_UWI_15417_4_1165_1 MKTF---liLAlVATTATTAVRVPVPQLQPQNPSQQQPQEQVPLVQQQQFpG-QQQQFPP
Scaffold Assignment		Bu Alpha 12 (23), gi7209625 (7), TaUGG55#S38676391_1 (3) and RS_UWI_15417_4_4_1165_1 (2)								But it could go on the others too.				TaUGG55#S38676391_1 MKTFlilvLLAIVATTATTAVRfPVPQLQPQNPSQQQPQEQVPLVQQQQFlG-QQeQFPP
Our Assignment		Alpha-gliadins Bu-12 (24), Bu-10 (4), Bu-1 or 3 (3), and Bu-27 (2)												BU_Alpha#12 -------aLLAIVATTtTTAVRVPVPQLQPQNPSQQQPQEQVPLVQQQQFlGqQQQQFPg
														gi7209625 QQPYPQPQPFPSQQPYLQLQPFPQPQlPypqpqlpypqPQLPYPQPQPFrPQQPYPQsQP
														RS_UWI_15417_4_1165_1 QQPYPQPQPFPSQQPYLQLQPFPQPQ-PFl--------PQLPYPQPQsFPPQQPYPQqrP
														TaUGG55#S38676391_1 QQPYPhqQPFPSQQPY------PQPQ-PFp--------PQLPYPQtQPFPPQQPYPQPQP
														BU_Alpha#12 QQ-----QPFPpQQPY------PQPQ-PFl--------PQLPYPQPQPFPPQQsYPQPQP
														gi7209625 QYsQPQQPISQQQqQQQQQQQQkQQQQQQQQILQQILQQQLIPCRDVVLQQHsIAygSSQ
														RS_UWI_15417_4_1165_1 kYlQPQQPISQQQAQQQQQQQQ-QQQQQQQQILQQILQQQLIPCRDVVLQQHNIAHASSQ
														TaUGG55#S38676391_1 QYpQPQQPISQQQA---------QQQQQQQQILQQILQQQLIPCRDVVLQQHNIAHASSh
														BU_Alpha#12 QYpQPQQPISQQQAQlQQQQ---QQQQQQQQILQQILQQQLIPCRDVVLQQpNIAHASSK
														gi7209625 VLQQSTYQLvQQLCCQQLWQIPEQSRCQAIHNVVHAIILH----------------QQQQ
														RS_UWI_15417_4_1165_1 VLQQSTYQLLQQLCCQQLlQIPEQSRCQAIHNVVHAIImHQQEQQQqlqqqqqqqlQQQQ
														TaUGG55#S38676391_1 VLQQSsYQqLQQLCCQQLfQIPEQSRCQAIHNVVHAIILHQQhh------------hhQQ
														BU_Alpha#12 VsQQS-YQLLQQLCCQQLWQtPEQSRCQAIHNViHAIILHQQQQQQ----------QQQQ
														gi7209625 QQQQQQQQPlSQVSFQQPQQQYPSGQGsFQPSQQNPQAQGSVQPQQLPQFEEIRNLALeT
														RS_UWI_15417_4_1165_1 QQQQQQQQPsSQVSFQQPQQQYPSsQvsFQPSQlNPQAQGSVQPQQLPQFaEIRNLALQT
														TaUGG55#S38676391_1 QQQQQQQQPlSQVSFQQPQQQYPSGQGFFQPSQQNPQAQGSfQPQQLPQFEaIRNLALQT
														BU_Alpha#12 QQQQQQQQPsSQVSyQQPQQQYPSGQGFFQPSQQNPQAQGfVQPQQLPQFEEIRNLALQT
														gi7209625 LPAMCNVYIPPYC--TIAPvGIFGTNyr
														RS_UWI_15417_4_1165_1 LPAMCNVYIPPhCSTTIAPFGIFGTN--
														TaUGG55#S38676391_1 LPAMCNVYIPPYC--TIAPFGIFGTN--
														BU_Alpha#12 LPAMCNVYIPPYCSTTIAPFGImsTN--
Good?	Assigned	Sequence	Prob	Mascot Ion score	Mascot Identity score	X! Tandem	NTT	Modifications	Observed	Actual Mass	Charge	Delta AMU	Delta PPM	Start	Stop	Other Proteins	Spectrum ID
TRUE	TRUE	(R)DVVLQQPNIAHASSK(V)	0.95	52.24	26.3849		2		536.279	1605.82	3	-0.03248	-20.21	136	150		File: 070515-B128-fl-SDS-tryp-CF-spot_525.wiff, Sample: 070515-B128-fl-SDS-tryp-CF-spot_525 (sample number 1), Elution: 11.402 min, Period: 1, Cycle(s): 661 (Experiment 2)
TRUE	TRUE	(R)DVVLQQPNIAHASSK(V)	0.95	55.17	26.3849		2		536.285	1605.83	3	-0.01544	-9.61	136	150		File: 080609-B128-fl-SDS-tryp-CNF-spot_525.wiff, Sample: 080609-B128-fl-SDS-tryp-CNF-spot_525 (sample number 1), Elution: 11.406 min, Period: 1, Cycle(s): 643 (Experiment 2)
TRUE	TRUE	(F)FQPSQQNPQ(A)	0.95	61.96	30.2979	0.568636	2		537.231	1072.45	2	-0.04684	-43.63	228	236	gi|7209265|emb|CAB76964.1|,Ta|UG55|#S38676391_1	File: 090202-B128-fl-SDS-thermo-CN-spot_525.wiff, Sample: 090202-B128-fl-SDS-thermo-CN-spot_525 (sample number 1), Elution: 9.544 min, Period: 1, Cycle(s): 551 (Experiment 2)
TRUE	TRUE	(G)FVQPQQLPQ(F)	0.95			4.60206	2		542.767	1083.52	2	-0.05142	-47.42	240	248		File: 090202-B128-fl-SDS-thermo-CN-spot_525.wiff, Sample: 090202-B128-fl-SDS-thermo-CN-spot_525 (sample number 1), Elution: 12.15 min, Period: 1, Cycle(s): 578 (Experiment 3)
TRUE	TRUE	(F)VQPQQLPQFEEIRN(L)	0.95			4.4318	2		575.966	1724.87	3	-0.009975	-5.78	241	254		File: 081029-B128-fl-SDS-thermo-CN-spot_525.wiff, Sample: 081029-B128-fl-SDS-thermo-CN-spot_525 (sample number 1), Elution: 12.544 min, Period: 1, Cycle(s): 670 (Experiment 2)
TRUE	TRUE	(N)VYIPPYcSTT(I)	0.95	58.63	28.5309		2	Carbamidomethyl (+57)	600.757	1199.5	2	-0.05438	-45.3	266	275		File: 090202-B128-fl-SDS-thermo-CN-spot_525.wiff, Sample: 090202-B128-fl-SDS-thermo-CN-spot_525 (sample number 1), Elution: 12.627 min, Period: 1, Cycle(s): 582 (Experiment 3)
TRUE	TRUE	(N)VYIPPYcSTT(I)	0.95	51.03	28.9873		2	Propionamide (+71)	607.762	1213.51	2	-0.05864	-48.28	266	275		File: 090202-B128-fl-SDS-thermo-CN-spot_525.wiff, Sample: 090202-B128-fl-SDS-thermo-CN-spot_525 (sample number 1), Elution: 12.644 min, Period: 1, Cycle(s): 583 (Experiment 2)
TRUE	TRUE	(F)VQPQQLPQFEEIRNL(A)	0.95	53.09	27.4663	2	2		613.679	1838.02	3	0.04742	25.79	241	255		File: 080902-B128-fl-SDS-chymo-CF-spot_525.wiff, Sample: 080902-B128-fl-SDS-chymo-CF-spot_525 (sample number 1), Elution: 12.421 min, Period: 1, Cycle(s): 566 (Experiment 3)
TRUE	TRUE	(Q)VSYQQPQQQYPSGQGF(F)	0.95	20.97	23.7658	2.56864	2		614.62	1840.84	3	-0.000343	-0.1862	212	227		File: 081029-B128-fl-SDS-thermo-CN-spot_525.wiff, Sample: 081029-B128-fl-SDS-thermo-CN-spot_525 (sample number 1), Elution: 11.604 min, Period: 1, Cycle(s): 627 (Experiment 2)
TRUE	TRUE	(F)FQPSQQNPQAQG(F)	0.95	61.66	26.7943	5.85387	2		665.277	1328.54	2	-0.07107	-53.46	228	239		File: 090202-B128-fl-SDS-thermo-CN-spot_525.wiff, Sample: 090202-B128-fl-SDS-thermo-CN-spot_525 (sample number 1), Elution: 9.663 min, Period: 1, Cycle(s): 552 (Experiment 2)
TRUE	TRUE	(F)FQPSQQNPQAQG(F)	0.95	23.31	26.7943	2.17393	2		665.314	1328.61	2	0.001653	1.243	228	239		File: 081029-B128-fl-SDS-thermo-CN-spot_525.wiff, Sample: 081029-B128-fl-SDS-thermo-CN-spot_525 (sample number 1), Elution: 9.502 min, Period: 1, Cycle(s): 558 (Experiment 2)
TRUE	TRUE	(F)VQPQQLPQFEE(I)	0.95			7.07058	2		671.8	1341.59	2	-0.07035	-52.4	241	251	gi|7209265|emb|CAB76964.1|	File: 090202-B128-fl-SDS-thermo-CN-spot_525.wiff, Sample: 090202-B128-fl-SDS-thermo-CN-spot_525 (sample number 1), Elution: 13.002 to 13.82 min, Period: 1, Cycle(s): 586, 595 (Experiment 2)
TRUE	TRUE	(Q)LQQQQQQQQQQQQILQQ(I)	0.95			6.284	2		717.699	2150.07	3	-0.008776	-4.08	109	125		File: 081029-B128-fl-SDS-thermo-CN-spot_525.wiff, Sample: 081029-B128-fl-SDS-thermo-CN-spot_525 (sample number 1), Elution: 10.339 min, Period: 1, Cycle(s): 592 (Experiment 2)
TRUE	TRUE	(F)FQPSQQNPQAQGF(V)	0.95			6.31876	2		738.812	1475.61	2	-0.06936	-46.97	228	240		File: 090202-B128-fl-SDS-thermo-CN-spot_525.wiff, Sample: 090202-B128-fl-SDS-thermo-CN-spot_525 (sample number 1), Elution: 11.929 min, Period: 1, Cycle(s): 577 (Experiment 2)
TRUE	TRUE	(F)FQPSQQNPQAQGF(V)	0.95	51.79	29.2583	2.09151	2		738.863	1475.71	2	0.03199	21.66	228	240		File: 080902-B128-fl-SDS-chymo-CF-spot_525.wiff, Sample: 080902-B128-fl-SDS-chymo-CF-spot_525 (sample number 1), Elution: 10.021 min, Period: 1, Cycle(s): 546 (Experiment 2)
TRUE	TRUE	(G)FVQPQQLPQFEE(I)	0.95			9.39794	2		745.334	1488.65	2	-0.07093	-47.62	240	251		File: 090202-B128-fl-SDS-thermo-CN-spot_525.wiff, Sample: 090202-B128-fl-SDS-thermo-CN-spot_525 (sample number 1), Elution: 13.684 min, Period: 1, Cycle(s): 593 (Experiment 2)
TRUE	TRUE	(Y)QQPQQQYPSGQGF(F)	0.95	62.31	29.5952	4.00877	2		746.864	1491.71	2	0.03808	25.51	215	227	Ta|UG55|#S38676391_1	File: 080902-B128-fl-SDS-chymo-CF-spot_525.wiff, Sample: 080902-B128-fl-SDS-chymo-CF-spot_525 (sample number 1), Elution: 10.004 min, Period: 1, Cycle(s): 545 (Experiment 3)
TRUE	TRUE	(L)qQQQQQQQQQQQILQQIL(Q)	0.95			4.92082	2	Pyro-cmC (-17)	749.739	2246.19	3	0.0536	23.85	110	127		File: 080902-B128-fl-SDS-chymo-CF-spot_525.wiff, Sample: 080902-B128-fl-SDS-chymo-CF-spot_525 (sample number 1), Elution: 13.555 min, Period: 1, Cycle(s): 578 (Experiment 3)
TRUE	TRUE	(Q)LWQTPEQSRcQA(I)	0.95	65.62	24.9554		2	Carbamidomethyl (+57)	752.317	1502.62	2	-0.0747	-49.68	167	178		File: 090202-B128-fl-SDS-thermo-CN-spot_525.wiff, Sample: 090202-B128-fl-SDS-thermo-CN-spot_525 (sample number 1), Elution: 12.031 min, Period: 1, Cycle(s): 577 (Experiment 3)
TRUE	TRUE	(Q)LWQTPEQSRcQA(I)	0.95	58.14	25.4531		2	Propionamide (+71)	759.323	1516.63	2	-0.07727	-50.92	167	178		File: 090202-B128-fl-SDS-thermo-CN-spot_525.wiff, Sample: 090202-B128-fl-SDS-thermo-CN-spot_525 (sample number 1), Elution: 12.048 min, Period: 1, Cycle(s): 578 (Experiment 2)
TRUE	TRUE	(A)IILHQQQQQQQQQQQQQQQQQQPSSQ(V)	0.95			8.50864	2		800.605	3198.39	4	-0.1614	-50.46	186	211		File: 090202-B128-fl-SDS-thermo-CN-spot_525.wiff, Sample: 090202-B128-fl-SDS-thermo-CN-spot_525 (sample number 1), Elution: 10.736 min, Period: 1, Cycle(s): 567 (Experiment 2)
TRUE	TRUE	(Q)LQPQNPSQQQPQEQVPLVQQQQ(F)	0.95			5.4437	2		857.39	2569.15	3	-0.141	-54.85	21	42	RS_UWI_15417_4_Y_1165_1e-170_1,gi|7209265|emb|CAB76964.1|,Ta|UG55|#S38676391_1	File: 090202-B128-fl-SDS-thermo-CN-spot_525.wiff, Sample: 090202-B128-fl-SDS-thermo-CN-spot_525 (sample number 1), Elution: 12.269 min, Period: 1, Cycle(s): 579 (Experiment 3)
TRUE	TRUE	(Q)LQPQNPSQQQPQEQVPLVQQQQ(F)	0.92			3.60206	2		857.434	2569.28	3	-0.008953	-3.483	21	42	RS_UWI_15417_4_Y_1165_1e-170_1,gi|7209265|emb|CAB76964.1|,Ta|UG55|#S38676391_1	File: 081029-B128-fl-SDS-thermo-CN-spot_525.wiff, Sample: 081029-B128-fl-SDS-thermo-CN-spot_525 (sample number 1), Elution: 11.45 min, Period: 1, Cycle(s): 621 (Experiment 2)
TRUE	TRUE	(F)VQPQQLPQFEEIRN(L)	0.95			6.79588	2		863.408	1724.8	2	-0.08282	-47.99	241	254		File: 090202-B128-fl-SDS-thermo-CN-spot_525.wiff, Sample: 090202-B128-fl-SDS-thermo-CN-spot_525 (sample number 1), Elution: 13.241 min, Period: 1, Cycle(s): 588 (Experiment 2)
TRUE	TRUE	(L)QQQQQQQQQQQQIL(Q)	0.95	53.55	27.6716	2.4318	2		891.466	1780.92	2	0.03546	19.9	110	123		File: 080902-B128-fl-SDS-chymo-CF-spot_525.wiff, Sample: 080902-B128-fl-SDS-chymo-CF-spot_525 (sample number 1), Elution: 10.124 min, Period: 1, Cycle(s): 546 (Experiment 3)
TRUE	TRUE	(Q)LQPQNPSQQQPQEQVPLVQQQQF(L)	0.95			6.63827	2		906.417	2716.23	3	-0.1277	-46.99	21	43	Ta|UG55|#S38676391_1	File: 090202-B128-fl-SDS-thermo-CN-spot_525.wiff, Sample: 090202-B128-fl-SDS-thermo-CN-spot_525 (sample number 1), Elution: 13.428 min, Period: 1, Cycle(s): 590 (Experiment 2)
TRUE	TRUE	(Q)VSYQQPQQQYPSGQGF(F)	0.95	86.72	23.7291	7.92082	2		921.379	1840.74	2	-0.09439	-51.25	212	227		File: 090202-B128-fl-SDS-thermo-CN-spot_525.wiff, Sample: 090202-B128-fl-SDS-thermo-CN-spot_525 (sample number 1), Elution: 12.286 min, Period: 1, Cycle(s): 580 (Experiment 2)
TRUE	TRUE	(Q)LQPQNPSQQQPQEQVP(L)	0.95			4.92082	2		923.411	1844.81	2	-0.09471	-51.31	21	36	RS_UWI_15417_4_Y_1165_1e-170_1,gi|7209265|emb|CAB76964.1|,Ta|UG55|#S38676391_1	File: 090202-B128-fl-SDS-thermo-CN-spot_525.wiff, Sample: 090202-B128-fl-SDS-thermo-CN-spot_525 (sample number 1), Elution: 10.974 min, Period: 1, Cycle(s): 569 (Experiment 2)
TRUE	TRUE	(Y)qQPQQQYPSGQGFFQPSQQNPQAQGF(V)	0.95			4.45593	2	Pyro-cmC (-17)	978.462	2932.36	3	0.04814	16.41	215	240		File: 080902-B128-fl-SDS-chymo-CF-spot_525.wiff, Sample: 080902-B128-fl-SDS-chymo-CF-spot_525 (sample number 1), Elution: 12.318 min, Period: 1, Cycle(s): 566 (Experiment 2)
TRUE	TRUE	(Q)LQPQNPSQQQPQEQVPL(V)	0.95	61.31	22.8103	5.12494	2		979.954	1957.89	2	-0.09292	-47.43	21	37	RS_UWI_15417_4_Y_1165_1e-170_1,gi|7209265|emb|CAB76964.1|,Ta|UG55|#S38676391_1	File: 090202-B128-fl-SDS-thermo-CN-spot_525.wiff, Sample: 090202-B128-fl-SDS-thermo-CN-spot_525 (sample number 1), Elution: 12.525 min, Period: 1, Cycle(s): 582 (Experiment 2)
TRUE	TRUE	(Y)QQPQQQYPSGQGFFQPSQQNPQAQGF(V)	0.95			5.26761	2		984.134	2949.38	3	0.03758	12.74	215	240		File: 080902-B128-fl-SDS-chymo-CF-spot_525.wiff, Sample: 080902-B128-fl-SDS-chymo-CF-spot_525 (sample number 1), Elution: 11.717 min, Period: 1, Cycle(s): 561 (Experiment 2)
TRUE	TRUE	(F)LGQQQQQFPGQQQPFPPQQPYPQPQPF(L)	0.95	29.26	21.2057	1.16749	2		1055.2	3162.58	3	0.04805	15.19	44	70		File: 080902-B128-fl-SDS-chymo-CF-spot_525.wiff, Sample: 080902-B128-fl-SDS-chymo-CF-spot_525 (sample number 1), Elution: 12.06 min, Period: 1, Cycle(s): 563 (Experiment 3)
Good?	Assigned	Sequence	Prob	Mascot Ion score	Mascot Identity score	X! Tandem	NTT	Modifications	Observed	Actual Mass	Charge	Delta AMU	Delta PPM	Start	Stop	Other Proteins	Spectrum ID
TRUE	FALSE	(S)FQPSQQNPQ(A)	0.95	61.96	30.2979	0.568636	2		537.231	1072.45	2	-0.04684	-43.63	233	241	BU_Alpha#12,Ta|UG55|#S38676391_1	File: 090202-B128-fl-SDS-thermo-CN-spot_525.wiff, Sample: 090202-B128-fl-SDS-thermo-CN-spot_525 (sample number 1), Elution: 9.544 min, Period: 1, Cycle(s): 551 (Experiment 2)
TRUE	TRUE	(Y)GSSQVLQQSTY(Q)	0.95	44.3	29.3146	1.10237	2		599.31	1196.6	2	0.0373	31.14	157	167		File: 080902-B128-fl-SDS-chymo-CF-spot_525.wiff, Sample: 080902-B128-fl-SDS-chymo-CF-spot_525 (sample number 1), Elution: 9.781 min, Period: 1, Cycle(s): 544 (Experiment 2)
TRUE	FALSE	(S)VQPQQLPQFEE(I)	0.95			7.07058	2		671.8	1341.59	2	-0.07035	-52.4	246	256	BU_Alpha#12	File: 090202-B128-fl-SDS-thermo-CN-spot_525.wiff, Sample: 090202-B128-fl-SDS-thermo-CN-spot_525 (sample number 1), Elution: 13.002 to 13.82 min, Period: 1, Cycle(s): 586, 595 (Experiment 2)
TRUE	TRUE	(S)FQPSQQNPQAQGS(V)	0.95	63.52	26.0097	6.30103	2		708.795	1415.58	2	-0.06792	-47.95	233	245	Ta|UG55|#S38676391_1	File: 090202-B128-fl-SDS-thermo-CN-spot_525.wiff, Sample: 090202-B128-fl-SDS-thermo-CN-spot_525 (sample number 1), Elution: 9.646 min, Period: 1, Cycle(s): 551 (Experiment 3)
TRUE	TRUE	(F)RPQQPYPQSQPQ(Y)	0.95			3.63827	2		727.377	1452.74	2	0.02796	19.24	90	101		File: 080902-B128-fl-SDS-chymo-CF-spot_525.wiff, Sample: 080902-B128-fl-SDS-chymo-CF-spot_525 (sample number 1), Elution: 9.285 min, Period: 1, Cycle(s): 539 (Experiment 2)
TRUE	TRUE	(F)RPQQPYPQSQPQY(S)	0.95	50.71	28.9873	4.24413	2		808.912	1615.81	2	0.03463	21.42	90	102		File: 080902-B128-fl-SDS-chymo-CF-spot_525.wiff, Sample: 080902-B128-fl-SDS-chymo-CF-spot_525 (sample number 1), Elution: 9.661 min, Period: 1, Cycle(s): 543 (Experiment 2)
TRUE	FALSE	(Q)LQPQNPSQQQPQEQVPLVQQQQ(F)	0.95			5.4437	2		857.39	2569.15	3	-0.141	-54.85	9	30	BU_Alpha#12,RS_UWI_15417_4_Y_1165_1e-170_1,Ta|UG55|#S38676391_1	File: 090202-B128-fl-SDS-thermo-CN-spot_525.wiff, Sample: 090202-B128-fl-SDS-thermo-CN-spot_525 (sample number 1), Elution: 12.269 min, Period: 1, Cycle(s): 579 (Experiment 3)
TRUE	FALSE	(S)VQPQQLPQFEEIRN(L)	0.95			6.79588	2		863.408	1724.8	2	-0.08282	-47.99	246	259	BU_Alpha#12	File: 090202-B128-fl-SDS-thermo-CN-spot_525.wiff, Sample: 090202-B128-fl-SDS-thermo-CN-spot_525 (sample number 1), Elution: 13.241 min, Period: 1, Cycle(s): 588 (Experiment 2)
TRUE	TRUE	(M)VRVPVPQLQPQNPSQQQPQEQVPL(V)	0.95	42.15	22.6717	8.88606	2		912.175	2733.5	3	0.04776	17.47	2	25		File: 080902-B128-fl-SDS-chymo-CF-spot_525.wiff, Sample: 080902-B128-fl-SDS-chymo-CF-spot_525 (sample number 1), Elution: 11.596 to 11.837 min, Period: 1, Cycle(s): 560, 562 (Experiment 2)
TRUE	FALSE	(Q)LQPQNPSQQQPQEQVP(L)	0.95			4.92082	2		923.411	1844.81	2	-0.09471	-51.31	9	24	BU_Alpha#12,RS_UWI_15417_4_Y_1165_1e-170_1,Ta|UG55|#S38676391_1	File: 090202-B128-fl-SDS-thermo-CN-spot_525.wiff, Sample: 090202-B128-fl-SDS-thermo-CN-spot_525 (sample number 1), Elution: 10.974 min, Period: 1, Cycle(s): 569 (Experiment 2)
TRUE	FALSE	(Q)LQPQNPSQQQPQEQVPL(V)	0.95	61.31	22.8103	5.12494	2		979.954	1957.89	2	-0.09292	-47.43	9	25	BU_Alpha#12,RS_UWI_15417_4_Y_1165_1e-170_1,Ta|UG55|#S38676391_1	File: 090202-B128-fl-SDS-thermo-CN-spot_525.wiff, Sample: 090202-B128-fl-SDS-thermo-CN-spot_525 (sample number 1), Elution: 12.525 min, Period: 1, Cycle(s): 582 (Experiment 2)
Good?	Assigned	Sequence	Prob	Mascot Ion score	Mascot Identity score	X! Tandem	NTT	Modifications	Observed	Actual Mass	Charge	Delta AMU	Delta PPM	Start	Stop	Other Proteins	Spectrum ID
TRUE	FALSE	(F)FQPSQQNPQ(A)	0.95	61.96	30.2979	0.568636	2		537.231	1072.45	2	-0.04684	-43.63	232	240	BU_Alpha#12,gi|7209265|emb|CAB76964.1|	File: 090202-B128-fl-SDS-thermo-CN-spot_525.wiff, Sample: 090202-B128-fl-SDS-thermo-CN-spot_525 (sample number 1), Elution: 9.544 min, Period: 1, Cycle(s): 551 (Experiment 2)
TRUE	TRUE	(S)FQPQQLPQF(E)	0.95			5.11351	1		566.77	1131.53	2	-0.04548	-40.16	245	253		File: 090202-B128-fl-SDS-thermo-CN-spot_525.wiff, Sample: 090202-B128-fl-SDS-thermo-CN-spot_525 (sample number 1), Elution: 14.144 min, Period: 1, Cycle(s): 605 (Experiment 2)
TRUE	TRUE	(S)FQPQQLPQFEA(I)	0.95			6.3279	2		666.8	1331.59	2	-0.06587	-49.43	245	255		File: 090202-B128-fl-SDS-thermo-CN-spot_525.wiff, Sample: 090202-B128-fl-SDS-thermo-CN-spot_525 (sample number 1), Elution: 13.99 min, Period: 1, Cycle(s): 596 (Experiment 3)
TRUE	FALSE	(F)FQPSQQNPQAQGS(F)	0.95	63.52	26.0097	6.30103	2		708.795	1415.58	2	-0.06792	-47.95	232	244	gi|7209265|emb|CAB76964.1|	File: 090202-B128-fl-SDS-thermo-CN-spot_525.wiff, Sample: 090202-B128-fl-SDS-thermo-CN-spot_525 (sample number 1), Elution: 9.646 min, Period: 1, Cycle(s): 551 (Experiment 3)
TRUE	FALSE	(F)QQPQQQYPSGQGF(F)	0.95	62.31	29.5952	4.00877	2		746.864	1491.71	2	0.03808	25.51	219	231	BU_Alpha#12	File: 080902-B128-fl-SDS-chymo-CF-spot_525.wiff, Sample: 080902-B128-fl-SDS-chymo-CF-spot_525 (sample number 1), Elution: 10.004 min, Period: 1, Cycle(s): 545 (Experiment 3)
TRUE	FALSE	(Q)LQPQNPSQQQPQEQVPLVQQQQ(F)	0.95			5.4437	2		857.39	2569.15	3	-0.141	-54.85	28	49	BU_Alpha#12,RS_UWI_15417_4_Y_1165_1e-170_1,gi|7209265|emb|CAB76964.1|	File: 090202-B128-fl-SDS-thermo-CN-spot_525.wiff, Sample: 090202-B128-fl-SDS-thermo-CN-spot_525 (sample number 1), Elution: 12.269 min, Period: 1, Cycle(s): 579 (Experiment 3)
TRUE	FALSE	(Q)LQPQNPSQQQPQEQVPLVQQQQF(L)	0.95			6.63827	2		906.417	2716.23	3	-0.1277	-46.99	28	50	BU_Alpha#12	File: 090202-B128-fl-SDS-thermo-CN-spot_525.wiff, Sample: 090202-B128-fl-SDS-thermo-CN-spot_525 (sample number 1), Elution: 13.428 min, Period: 1, Cycle(s): 590 (Experiment 2)
TRUE	TRUE	(Q)VSFQQPQQQYPSGQGF(F)	0.95			5.36653	2		913.385	1824.76	2	-0.08695	-47.62	216	231		File: 090202-B128-fl-SDS-thermo-CN-spot_525.wiff, Sample: 090202-B128-fl-SDS-thermo-CN-spot_525 (sample number 1), Elution: 13.105 min, Period: 1, Cycle(s): 586 (Experiment 3)
TRUE	FALSE	(Q)LQPQNPSQQQPQEQVP(L)	0.95			4.92082	2		923.411	1844.81	2	-0.09471	-51.31	28	43	BU_Alpha#12,RS_UWI_15417_4_Y_1165_1e-170_1,gi|7209265|emb|CAB76964.1|	File: 090202-B128-fl-SDS-thermo-CN-spot_525.wiff, Sample: 090202-B128-fl-SDS-thermo-CN-spot_525 (sample number 1), Elution: 10.974 min, Period: 1, Cycle(s): 569 (Experiment 2)
TRUE	FALSE	(Q)LQPQNPSQQQPQEQVPL(V)	0.95	61.31	22.8103	5.12494	2		979.954	1957.89	2	-0.09292	-47.43	28	44	BU_Alpha#12,RS_UWI_15417_4_Y_1165_1e-170_1,gi|7209265|emb|CAB76964.1|	File: 090202-B128-fl-SDS-thermo-CN-spot_525.wiff, Sample: 090202-B128-fl-SDS-thermo-CN-spot_525 (sample number 1), Elution: 12.525 min, Period: 1, Cycle(s): 582 (Experiment 2)
Good?	Assigned	Sequence	Prob	Mascot Ion score	Mascot Identity score	X! Tandem	NTT	Modifications	Observed	Actual Mass	Charge	Delta AMU	Delta PPM	Start	Stop	Other Proteins	Spectrum ID
TRUE	TRUE	(S)VQPQQLPQF(A)	0.95			3.82391	2		542.769	1083.52	2	-0.04814	-44.39	284	292		File: 090202-B128-fl-SDS-thermo-CN-spot_525.wiff, Sample: 090202-B128-fl-SDS-thermo-CN-spot_525 (sample number 1), Elution: 13.547 min, Period: 1, Cycle(s): 591 (Experiment 2)
TRUE	TRUE	(Q)LqqqQQQQLQQQQQQQQQQQQPSSQ(V)	0.92	37.61	13.0103		2	Deamidation (+1), Deamidation (+1), Deamidation (+1)	770.84	3079.33	4	-0.0877	-28.47	230	254		File: 090202-B128-fl-SDS-thermo-CN-spot_525.wiff, Sample: 090202-B128-fl-SDS-thermo-CN-spot_525 (sample number 1), Elution: 10.855 min, Period: 1, Cycle(s): 568 (Experiment 2)
TRUE	FALSE	(Q)LQPQNPSQQQPQEQVPLVQQQQ(F)	0.95			5.4437	2		857.39	2569.15	3	-0.141	-54.85	41	62	BU_Alpha#12,gi|7209265|emb|CAB76964.1|,Ta|UG55|#S38676391_1	File: 090202-B128-fl-SDS-thermo-CN-spot_525.wiff, Sample: 090202-B128-fl-SDS-thermo-CN-spot_525 (sample number 1), Elution: 12.269 min, Period: 1, Cycle(s): 579 (Experiment 3)
TRUE	FALSE	(Q)LQPQNPSQQQPQEQVP(L)	0.95			4.92082	2		923.411	1844.81	2	-0.09471	-51.31	41	56	BU_Alpha#12,gi|7209265|emb|CAB76964.1|,Ta|UG55|#S38676391_1	File: 090202-B128-fl-SDS-thermo-CN-spot_525.wiff, Sample: 090202-B128-fl-SDS-thermo-CN-spot_525 (sample number 1), Elution: 10.974 min, Period: 1, Cycle(s): 569 (Experiment 2)
TRUE	FALSE	(Q)LQPQNPSQQQPQEQVPL(V)	0.95	61.31	22.8103	5.12494	2		979.954	1957.89	2	-0.09292	-47.43	41	57	BU_Alpha#12,gi|7209265|emb|CAB76964.1|,Ta|UG55|#S38676391_1	File: 090202-B128-fl-SDS-thermo-CN-spot_525.wiff, Sample: 090202-B128-fl-SDS-thermo-CN-spot_525 (sample number 1), Elution: 12.525 min, Period: 1, Cycle(s): 582 (Experiment 2)
Reasignment of alpha-gliadin peptides
Good?	Assigned	Sequence	Butte 86 Contigs	Bu-12	Bu-10	Bu-1 or Bu-3	Bu-27	Prob	Mascot Ion score	Mascot Identity score	X! Tandem	NTT	Modifications	Observed	Actual Mass	Charge	Delta AMU	Delta PPM	Start	Stop	Other Proteins	Spectrum ID
TRUE	TRUE	(A)IILHQQQQQQQQQQQQQQQQQQPSSQ(V)	12	x				0.95			8.50864	2		800.605	3198.39	4	-0.1614	-50.46	186	211		File: 090202-B128-fl-SDS-thermo-CN-spot_525.wiff, Sample: 090202-B128-fl-SDS-thermo-CN-spot_525 (sample number 1), Elution: 10.736 min, Period: 1, Cycle(s): 567 (Experiment 2)
TRUE	TRUE	(F)FQPSQQNPQ(A)	1,2,3,4,6,9,10,11,12,17,18	x				0.95	61.96	30.2979	0.568636	2		537.231	1072.45	2	-0.04684	-43.63	228	236	gi|7209265|emb|CAB76964.1|,Ta|UG55|#S38676391_1	File: 090202-B128-fl-SDS-thermo-CN-spot_525.wiff, Sample: 090202-B128-fl-SDS-thermo-CN-spot_525 (sample number 1), Elution: 9.544 min, Period: 1, Cycle(s): 551 (Experiment 2)
TRUE	TRUE	(F)FQPSQQNPQAQG(F)	1,2,3,4,6,9,10,11,12,17	x				0.95	61.66	26.7943	5.85387	2		665.277	1328.54	2	-0.07107	-53.46	228	239		File: 090202-B128-fl-SDS-thermo-CN-spot_525.wiff, Sample: 090202-B128-fl-SDS-thermo-CN-spot_525 (sample number 1), Elution: 9.663 min, Period: 1, Cycle(s): 552 (Experiment 2)
TRUE	TRUE	(F)FQPSQQNPQAQG(F)						0.95	23.31	26.7943	2.17393	2		665.314	1328.61	2	0.001653	1.243	228	239		File: 081029-B128-fl-SDS-thermo-CN-spot_525.wiff, Sample: 081029-B128-fl-SDS-thermo-CN-spot_525 (sample number 1), Elution: 9.502 min, Period: 1, Cycle(s): 558 (Experiment 2)
TRUE	TRUE	(F)FQPSQQNPQAQGF(V)	6,9,11,12,17	x				0.95			6.31876	2		738.812	1475.61	2	-0.06936	-46.97	228	240		File: 090202-B128-fl-SDS-thermo-CN-spot_525.wiff, Sample: 090202-B128-fl-SDS-thermo-CN-spot_525 (sample number 1), Elution: 11.929 min, Period: 1, Cycle(s): 577 (Experiment 2)
TRUE	TRUE	(F)FQPSQQNPQAQGF(V)						0.95	51.79	29.2583	2.09151	2		738.863	1475.71	2	0.03199	21.66	228	240		File: 080902-B128-fl-SDS-chymo-CF-spot_525.wiff, Sample: 080902-B128-fl-SDS-chymo-CF-spot_525 (sample number 1), Elution: 10.021 min, Period: 1, Cycle(s): 546 (Experiment 2)
TRUE	TRUE	(F)LGQQQQQFPGQQQPFPPQQPYPQPQPF(L)	12	x				0.95	29.26	21.2057	1.16749	2		1055.2	3162.58	3	0.04805	15.19	44	70		File: 080902-B128-fl-SDS-chymo-CF-spot_525.wiff, Sample: 080902-B128-fl-SDS-chymo-CF-spot_525 (sample number 1), Elution: 12.06 min, Period: 1, Cycle(s): 563 (Experiment 3)
TRUE	TRUE	(F)RPQQPYPQSQPQ(Y)	1,3			x		0.95			3.63827	2		727.377	1452.74	2	0.02796	19.24	90	101		File: 080902-B128-fl-SDS-chymo-CF-spot_525.wiff, Sample: 080902-B128-fl-SDS-chymo-CF-spot_525 (sample number 1), Elution: 9.285 min, Period: 1, Cycle(s): 539 (Experiment 2)
TRUE	TRUE	(F)RPQQPYPQSQPQY(S)	1,3			x		0.95	50.71	28.9873	4.24413	2		808.912	1615.81	2	0.03463	21.42	90	102		File: 080902-B128-fl-SDS-chymo-CF-spot_525.wiff, Sample: 080902-B128-fl-SDS-chymo-CF-spot_525 (sample number 1), Elution: 9.661 min, Period: 1, Cycle(s): 543 (Experiment 2)
TRUE	TRUE	(F)VQPQQLPQFEE(I)	1,2,3,4,5,12,14,17	x				0.95			7.07058	2		671.8	1341.59	2	-0.07035	-52.4	241	251	gi|7209265|emb|CAB76964.1|	File: 090202-B128-fl-SDS-thermo-CN-spot_525.wiff, Sample: 090202-B128-fl-SDS-thermo-CN-spot_525 (sample number 1), Elution: 13.002 to 13.82 min, Period: 1, Cycle(s): 586, 595 (Experiment 2)
TRUE	TRUE	(F)VQPQQLPQFEEIRN(L)	1,2,3,4,5,12,14,17	x				0.95			4.4318	2		575.966	1724.87	3	-0.009975	-5.78	241	254		File: 081029-B128-fl-SDS-thermo-CN-spot_525.wiff, Sample: 081029-B128-fl-SDS-thermo-CN-spot_525 (sample number 1), Elution: 12.544 min, Period: 1, Cycle(s): 670 (Experiment 2)
TRUE	TRUE	(F)VQPQQLPQFEEIRN(L)						0.95			6.79588	2		863.408	1724.8	2	-0.08282	-47.99	241	254		File: 090202-B128-fl-SDS-thermo-CN-spot_525.wiff, Sample: 090202-B128-fl-SDS-thermo-CN-spot_525 (sample number 1), Elution: 13.241 min, Period: 1, Cycle(s): 588 (Experiment 2)
TRUE	TRUE	(F)VQPQQLPQFEEIRNL(A)	1,2,3,4,5,12,14,17	x				0.95	53.09	27.4663	2	2		613.679	1838.02	3	0.04742	25.79	241	255		File: 080902-B128-fl-SDS-chymo-CF-spot_525.wiff, Sample: 080902-B128-fl-SDS-chymo-CF-spot_525 (sample number 1), Elution: 12.421 min, Period: 1, Cycle(s): 566 (Experiment 3)
TRUE	TRUE	(G)FVQPQQLPQ(F)	12,17	x				0.95			4.60206	2		542.767	1083.52	2	-0.05142	-47.42	240	248		File: 090202-B128-fl-SDS-thermo-CN-spot_525.wiff, Sample: 090202-B128-fl-SDS-thermo-CN-spot_525 (sample number 1), Elution: 12.15 min, Period: 1, Cycle(s): 578 (Experiment 3)
TRUE	TRUE	(G)FVQPQQLPQFEE(I)	12,17	x				0.95			9.39794	2		745.334	1488.65	2	-0.07093	-47.62	240	251		File: 090202-B128-fl-SDS-thermo-CN-spot_525.wiff, Sample: 090202-B128-fl-SDS-thermo-CN-spot_525 (sample number 1), Elution: 13.684 min, Period: 1, Cycle(s): 593 (Experiment 2)
TRUE	TRUE	(L)QQQQQQQQQQQQIL(Q)	4,8,10,12,13,23,26,27				x	0.95	53.55	27.6716	2.4318	2		891.466	1780.92	2	0.03546	19.9	110	123		File: 080902-B128-fl-SDS-chymo-CF-spot_525.wiff, Sample: 080902-B128-fl-SDS-chymo-CF-spot_525 (sample number 1), Elution: 10.124 min, Period: 1, Cycle(s): 546 (Experiment 3)
TRUE	TRUE	(L)qQQQQQQQQQQQILQQIL(Q)	4,8,10,12,13,23,26,27	x				0.95			4.92082	2	Pyro-cmC (-17)	749.739	2246.19	3	0.0536	23.85	110	127		File: 080902-B128-fl-SDS-chymo-CF-spot_525.wiff, Sample: 080902-B128-fl-SDS-chymo-CF-spot_525 (sample number 1), Elution: 13.555 min, Period: 1, Cycle(s): 578 (Experiment 3)
TRUE	TRUE	(M)VRVPVPQLQPQNPSQQQPQEQVPL(V)	1,3,4,8,12,14,16,23,26	x				0.95	42.15	22.6717	8.88606	2		912.175	2733.5	3	0.04776	17.47	2	25		File: 080902-B128-fl-SDS-chymo-CF-spot_525.wiff, Sample: 080902-B128-fl-SDS-chymo-CF-spot_525 (sample number 1), Elution: 11.596 to 11.837 min, Period: 1, Cycle(s): 560, 562 (Experiment 2)
TRUE	TRUE	(N)VYIPPYcSTT(I)	9,11,12,15,17,18	x				0.95	58.63	28.5309		2	Carbamidomethyl (+57)	600.757	1199.5	2	-0.05438	-45.3	266	275		File: 090202-B128-fl-SDS-thermo-CN-spot_525.wiff, Sample: 090202-B128-fl-SDS-thermo-CN-spot_525 (sample number 1), Elution: 12.627 min, Period: 1, Cycle(s): 582 (Experiment 3)
TRUE	TRUE	(N)VYIPPYcSTT(I)						0.95	51.03	28.9873		2	Propionamide (+71)	607.762	1213.51	2	-0.05864	-48.28	266	275		File: 090202-B128-fl-SDS-thermo-CN-spot_525.wiff, Sample: 090202-B128-fl-SDS-thermo-CN-spot_525 (sample number 1), Elution: 12.644 min, Period: 1, Cycle(s): 583 (Experiment 2)
TRUE	TRUE	(Q)LQPQNPSQQQPQEQVP(L)	12,17	x				0.95			4.92082	2		923.411	1844.81	2	-0.09471	-51.31	21	36	RS_UWI_15417_4_Y_1165_1e-170_1,gi|7209265|emb|CAB76964.1|,Ta|UG55|#S38676391_1	File: 090202-B128-fl-SDS-thermo-CN-spot_525.wiff, Sample: 090202-B128-fl-SDS-thermo-CN-spot_525 (sample number 1), Elution: 10.974 min, Period: 1, Cycle(s): 569 (Experiment 2)
TRUE	TRUE	(Q)LQPQNPSQQQPQEQVPL(V)	1,3,4,8,12,14,16,23,26	x				0.95	61.31	22.8103	5.12494	2		979.954	1957.89	2	-0.09292	-47.43	21	37	RS_UWI_15417_4_Y_1165_1e-170_1,gi|7209265|emb|CAB76964.1|,Ta|UG55|#S38676391_1	File: 090202-B128-fl-SDS-thermo-CN-spot_525.wiff, Sample: 090202-B128-fl-SDS-thermo-CN-spot_525 (sample number 1), Elution: 12.525 min, Period: 1, Cycle(s): 582 (Experiment 2)
TRUE	TRUE	(Q)LQPQNPSQQQPQEQVPLVQQQQ(F)	1,3,4,8,12,14,16,23,26	x				0.95			5.4437	2		857.39	2569.15	3	-0.141	-54.85	21	42	RS_UWI_15417_4_Y_1165_1e-170_1,gi|7209265|emb|CAB76964.1|,Ta|UG55|#S38676391_1	File: 090202-B128-fl-SDS-thermo-CN-spot_525.wiff, Sample: 090202-B128-fl-SDS-thermo-CN-spot_525 (sample number 1), Elution: 12.269 min, Period: 1, Cycle(s): 579 (Experiment 3)
TRUE	TRUE	(Q)LQPQNPSQQQPQEQVPLVQQQQ(F)						0.92			3.60206	2		857.434	2569.28	3	-0.008953	-3.483	21	42	RS_UWI_15417_4_Y_1165_1e-170_1,gi|7209265|emb|CAB76964.1|,Ta|UG55|#S38676391_1	File: 081029-B128-fl-SDS-thermo-CN-spot_525.wiff, Sample: 081029-B128-fl-SDS-thermo-CN-spot_525 (sample number 1), Elution: 11.45 min, Period: 1, Cycle(s): 621 (Experiment 2)
TRUE	TRUE	(Q)LQPQNPSQQQPQEQVPLVQQQQF(L)	1,3,4,8,12,14,16,23,26	x				0.95			6.63827	2		906.417	2716.23	3	-0.1277	-46.99	21	43	Ta|UG55|#S38676391_1	File: 090202-B128-fl-SDS-thermo-CN-spot_525.wiff, Sample: 090202-B128-fl-SDS-thermo-CN-spot_525 (sample number 1), Elution: 13.428 min, Period: 1, Cycle(s): 590 (Experiment 2)
TRUE	TRUE	(Q)LqqqQQQQLQQQQQQQQQQQQPSSQ(V)	27				x	0.92	37.61	13.0103		2	Deamidation (+1), Deamidation (+1), Deamidation (+1)	770.84	3079.33	4	-0.0877	-28.47	230	254		File: 090202-B128-fl-SDS-thermo-CN-spot_525.wiff, Sample: 090202-B128-fl-SDS-thermo-CN-spot_525 (sample number 1), Elution: 10.855 min, Period: 1, Cycle(s): 568 (Experiment 2)
TRUE	TRUE	(Q)LQQQQQQQQQQQQILQQ(I)	12	x				0.95			6.284	2		717.699	2150.07	3	-0.008776	-4.08	109	125		File: 081029-B128-fl-SDS-thermo-CN-spot_525.wiff, Sample: 081029-B128-fl-SDS-thermo-CN-spot_525 (sample number 1), Elution: 10.339 min, Period: 1, Cycle(s): 592 (Experiment 2)
TRUE	TRUE	(Q)LWQTPEQSRcQA(I)	12,16,17	x				0.95	65.62	24.9554		2	Carbamidomethyl (+57)	752.317	1502.62	2	-0.0747	-49.68	167	178		File: 090202-B128-fl-SDS-thermo-CN-spot_525.wiff, Sample: 090202-B128-fl-SDS-thermo-CN-spot_525 (sample number 1), Elution: 12.031 min, Period: 1, Cycle(s): 577 (Experiment 3)
TRUE	TRUE	(Q)LWQTPEQSRcQA(I)						0.95	58.14	25.4531		2	Propionamide (+71)	759.323	1516.63	2	-0.07727	-50.92	167	178		File: 090202-B128-fl-SDS-thermo-CN-spot_525.wiff, Sample: 090202-B128-fl-SDS-thermo-CN-spot_525 (sample number 1), Elution: 12.048 min, Period: 1, Cycle(s): 578 (Experiment 2)
TRUE	TRUE	(Q)VSFQQPQQQYPSGQGF(F)	10		x			0.95			5.36653	2		913.385	1824.76	2	-0.08695	-47.62	216	231		File: 090202-B128-fl-SDS-thermo-CN-spot_525.wiff, Sample: 090202-B128-fl-SDS-thermo-CN-spot_525 (sample number 1), Elution: 13.105 min, Period: 1, Cycle(s): 586 (Experiment 3)
TRUE	TRUE	(Q)VSYQQPQQQYPSGQGF(F)	12,17	x				0.95	20.97	23.7658	2.56864	2		614.62	1840.84	3	-0.000343	-0.1862	212	227		File: 081029-B128-fl-SDS-thermo-CN-spot_525.wiff, Sample: 081029-B128-fl-SDS-thermo-CN-spot_525 (sample number 1), Elution: 11.604 min, Period: 1, Cycle(s): 627 (Experiment 2)
TRUE	TRUE	(Q)VSYQQPQQQYPSGQGF(F)						0.95	86.72	23.7291	7.92082	2		921.379	1840.74	2	-0.09439	-51.25	212	227		File: 090202-B128-fl-SDS-thermo-CN-spot_525.wiff, Sample: 090202-B128-fl-SDS-thermo-CN-spot_525 (sample number 1), Elution: 12.286 min, Period: 1, Cycle(s): 580 (Experiment 2)
TRUE	TRUE	(R)DVVLQQPNIAHASSK(V)	12	x				0.95	52.24	26.3849		2		536.279	1605.82	3	-0.03248	-20.21	136	150		File: 070515-B128-fl-SDS-tryp-CF-spot_525.wiff, Sample: 070515-B128-fl-SDS-tryp-CF-spot_525 (sample number 1), Elution: 11.402 min, Period: 1, Cycle(s): 661 (Experiment 2)
TRUE	TRUE	(R)DVVLQQPNIAHASSK(V)						0.95	55.17	26.3849		2		536.285	1605.83	3	-0.01544	-9.61	136	150		File: 080609-B128-fl-SDS-tryp-CNF-spot_525.wiff, Sample: 080609-B128-fl-SDS-tryp-CNF-spot_525 (sample number 1), Elution: 11.406 min, Period: 1, Cycle(s): 643 (Experiment 2)
TRUE	TRUE	(S)FQPQQLPQF(E)	10		x			0.95			5.11351	1		566.77	1131.53	2	-0.04548	-40.16	245	253		File: 090202-B128-fl-SDS-thermo-CN-spot_525.wiff, Sample: 090202-B128-fl-SDS-thermo-CN-spot_525 (sample number 1), Elution: 14.144 min, Period: 1, Cycle(s): 605 (Experiment 2)
TRUE	TRUE	(S)FQPQQLPQFEA(I)	10		x			0.95			6.3279	2		666.8	1331.59	2	-0.06587	-49.43	245	255		File: 090202-B128-fl-SDS-thermo-CN-spot_525.wiff, Sample: 090202-B128-fl-SDS-thermo-CN-spot_525 (sample number 1), Elution: 13.99 min, Period: 1, Cycle(s): 596 (Experiment 3)
TRUE	TRUE	(S)FQPSQQNPQAQGS(V)	1,2,3,4,10		x			0.95	63.52	26.0097	6.30103	2		708.795	1415.58	2	-0.06792	-47.95	233	245	Ta|UG55|#S38676391_1	File: 090202-B128-fl-SDS-thermo-CN-spot_525.wiff, Sample: 090202-B128-fl-SDS-thermo-CN-spot_525 (sample number 1), Elution: 9.646 min, Period: 1, Cycle(s): 551 (Experiment 3)
TRUE	TRUE	(S)VQPQQLPQF(A)	1,2,3,4,5,8,12,13,14,15,17,23	x				0.95			3.82391	2		542.769	1083.52	2	-0.04814	-44.39	284	292		File: 090202-B128-fl-SDS-thermo-CN-spot_525.wiff, Sample: 090202-B128-fl-SDS-thermo-CN-spot_525 (sample number 1), Elution: 13.547 min, Period: 1, Cycle(s): 591 (Experiment 2)
TRUE	TRUE	(Y)GSSQVLQQSTY(Q)	1,2,3,4,26			x		0.95	44.3	29.3146	1.10237	2		599.31	1196.6	2	0.0373	31.14	157	167		File: 080902-B128-fl-SDS-chymo-CF-spot_525.wiff, Sample: 080902-B128-fl-SDS-chymo-CF-spot_525 (sample number 1), Elution: 9.781 min, Period: 1, Cycle(s): 544 (Experiment 2)
TRUE	TRUE	(Y)QQPQQQYPSGQGF(F)	10,12,17	x				0.95	62.31	29.5952	4.00877	2		746.864	1491.71	2	0.03808	25.51	215	227	Ta|UG55|#S38676391_1	File: 080902-B128-fl-SDS-chymo-CF-spot_525.wiff, Sample: 080902-B128-fl-SDS-chymo-CF-spot_525 (sample number 1), Elution: 10.004 min, Period: 1, Cycle(s): 545 (Experiment 3)
TRUE	TRUE	(Y)qQPQQQYPSGQGFFQPSQQNPQAQGF(V)	12,17	x				0.95			4.45593	2	Pyro-cmC (-17)	978.462	2932.36	3	0.04814	16.41	215	240		File: 080902-B128-fl-SDS-chymo-CF-spot_525.wiff, Sample: 080902-B128-fl-SDS-chymo-CF-spot_525 (sample number 1), Elution: 12.318 min, Period: 1, Cycle(s): 566 (Experiment 2)
TRUE	TRUE	(Y)QQPQQQYPSGQGFFQPSQQNPQAQGF(V)						0.95			5.26761	2		984.134	2949.38	3	0.03758	12.74	215	240		File: 080902-B128-fl-SDS-chymo-CF-spot_525.wiff, Sample: 080902-B128-fl-SDS-chymo-CF-spot_525 (sample number 1), Elution: 11.717 min, Period: 1, Cycle(s): 561 (Experiment 2)
			# assigned peptides	24	4	3	2

## Sheet: Spot 526
Spot 526									For reasignment of alpha-gliadin peptides see below.
Alpha-gliadins Bu-10, Bu-12, Bu-14, and gamma-gliadin Bu-1, Bu-4 or Bu-8
Scaffold Assignment		alpha-gliadin-Bu-10, alpha-gliadin-Bu-12, gi 7209249, gi 7209263
Our Assignment		Alpha-gliadins Bu-10 (35), Bu-12 (3), Bu-14 (2), and gamma-gliadin Bu-1 Bu-4 or Bu-8
Good?	Assigned	Sequence	Prob	Mascot Ion score	Mascot Identity score	X! Tandem	NTT	Modifications	Observed	Actual Mass	Charge	Delta AMU	Delta PPM	Start	Stop	Other Proteins	Spectrum ID
TRUE	TRUE	(D)VVLQQHN(I)	0.95			3.92082	2		419.245	836.475	2	0.02473	29.53	146	152	gi|7209249|emb|CAB76956.1|	File: 080623-B128-fl-SDS-thermo-CF-spot_526.wiff, Sample: 080623-B128-fl-SDS-thermo-CF-spot_526 (sample number 1), Elution: 9.34 min, Period: 1, Cycle(s): 491 (Experiment 2)
TRUE	TRUE	(Q)VLQESTYQ(L)	0.95	43.84	29.9564	1.01773	2		484.264	966.513	2	0.04666	48.23	160	167	gi|7209249|emb|CAB76956.1|	File: 080623-B128-fl-SDS-thermo-CF-spot_526.wiff, Sample: 080623-B128-fl-SDS-thermo-CF-spot_526 (sample number 1), Elution: 9.443 to 9.685 min, Period: 1, Cycle(s): 491, 493 (Experiment 3)
TRUE	TRUE	(S)FQPQQLPQ(F)	0.95	37.28	29.9913	0.468521	2		493.279	984.544	2	0.04061	41.2	249	256	gi|7209249|emb|CAB76956.1|	File: 080623-B128-fl-SDS-thermo-CF-spot_526.wiff, Sample: 080623-B128-fl-SDS-thermo-CF-spot_526 (sample number 1), Elution: 10.427 min, Period: 1, Cycle(s): 500 (Experiment 2)
TRUE	TRUE	(N)VYIPPYcT(I)	0.95	32.57	29.1381		2	Carbamidomethyl (+57)	506.766	1011.52	2	0.04432	43.77	274	281	gi|7209249|emb|CAB76956.1|	File: 080623-B128-fl-SDS-thermo-CF-spot_526.wiff, Sample: 080623-B128-fl-SDS-thermo-CF-spot_526 (sample number 1), Elution: 11.272 min, Period: 1, Cycle(s): 507 (Experiment 2)
TRUE	TRUE	(F)FQPSQQNPQ(A)	0.95	39.84	30.2979	0.886057	2		537.277	1072.54	2	0.04549	42.37	236	244	TC249887_1,RS_UWI_8703_2_Y_788_1e-105_2	File: 080623-B128-fl-SDS-thermo-CF-spot_526.wiff, Sample: 080623-B128-fl-SDS-thermo-CF-spot_526 (sample number 1), Elution: 8.722 min, Period: 1, Cycle(s): 485 (Experiment 3)
TRUE	TRUE	(Q)qLPQFEAIRNL(A)	0.95			3.48149	2	Pyro-cmC (-17)	656.369	1310.72	2	0.02453	18.7	253	263	gi|7209249|emb|CAB76956.1|	File: 080902-B128-fl-SDS-chymo-CN-spot_526.wiff, Sample: 080902-B128-fl-SDS-chymo-CN-spot_526 (sample number 1), Elution: 12.311 min, Period: 1, Cycle(s): 597 (Experiment 3)
TRUE	TRUE	(S)FQPQQLPQFEA(I)	0.95			4.1549	2		666.861	1331.71	2	0.05668	42.53	249	259	gi|7209249|emb|CAB76956.1|	File: 080623-B128-fl-SDS-thermo-CF-spot_526.wiff, Sample: 080623-B128-fl-SDS-thermo-CF-spot_526 (sample number 1), Elution: 12.239 min, Period: 1, Cycle(s): 515 (Experiment 2)
TRUE	TRUE	(A)IILHQQHHHHHQQQQQQQQQP(L)	0.95			6	2		672.356	2685.4	4	0.08293	30.87	196	216		File: 080623-B128-fl-SDS-thermo-CF-spot_526.wiff, Sample: 080623-B128-fl-SDS-thermo-CF-spot_526 (sample number 1), Elution: 10.289 min, Period: 1, Cycle(s): 498 (Experiment 3)
TRUE	TRUE	(Y)LQLQPFPQPQLPYPQPQP(F)	0.95			7.14874	2		706.08	2115.22	3	0.1018	48.1	76	93		File: 080623-B128-fl-SDS-thermo-CF-spot_526.wiff, Sample: 080623-B128-fl-SDS-thermo-CF-spot_526 (sample number 1), Elution: 13.206 to 13.447 min, Period: 1, Cycle(s): 523, 525 (Experiment 2)
TRUE	TRUE	(F)FQPSQQNPQAQGS(F)	0.95	41.93	26.0097	2.72125	2		708.857	1415.7	2	0.05657	39.93	236	248		File: 080623-B128-fl-SDS-thermo-CF-spot_526.wiff, Sample: 080623-B128-fl-SDS-thermo-CF-spot_526 (sample number 1), Elution: 8.619 min, Period: 1, Cycle(s): 485 (Experiment 2)
TRUE	TRUE	(F)RPQQPYPQPQPQ(Y)	0.95			5.08092	2		732.391	1462.77	2	0.03575	24.42	95	106	gi|7209249|emb|CAB76956.1|	File: 080902-B128-fl-SDS-chymo-CN-spot_526.wiff, Sample: 080902-B128-fl-SDS-chymo-CN-spot_526 (sample number 1), Elution: 8.975 min, Period: 1, Cycle(s): 514 (Experiment 3)
TRUE	TRUE	(S)FQQPQQQYPSGQG(F)	0.95	18.96	26.4345	2.67778	2		746.875	1491.74	2	0.0617	41.33	222	234	gi|7209249|emb|CAB76956.1|	File: 080623-B128-fl-SDS-thermo-CF-spot_526.wiff, Sample: 080623-B128-fl-SDS-thermo-CF-spot_526 (sample number 1), Elution: 9.22 to 10.409 min, Period: 1, Cycle(s): 490 (Experiment 2), 499 (Experiment 3)
TRUE	TRUE	(F)QQPQQQYPSGQGF(F)	0.95	22.18	29.5952	2.13077	2		746.876	1491.74	2	0.06211	41.61	223	235	TC249887_1,RS_UWI_8703_2_Y_788_1e-105_2,gi|7209249|emb|CAB76956.1|	File: 080902-B128-fl-SDS-chymo-CN-spot_526.wiff, Sample: 080902-B128-fl-SDS-chymo-CN-spot_526 (sample number 1), Elution: 9.096 min, Period: 1, Cycle(s): 515 (Experiment 3)
TRUE	TRUE	(Y)LQLQPFPQPQLPYPQPQPF(R)	0.95			7.69897	2		755.08	2262.22	3	0.03523	15.56	76	94		File: 080902-B128-fl-SDS-chymo-CN-spot_526.wiff, Sample: 080902-B128-fl-SDS-chymo-CN-spot_526 (sample number 1), Elution: 12.047 min, Period: 1, Cycle(s): 594 (Experiment 2)
TRUE	TRUE	(F)FQPSQQNPQAQGSFQPQQLPQ(F)	0.94			4.38722	2		795.085	2382.23	3	0.09802	41.13	236	256		File: 080623-B128-fl-SDS-thermo-CF-spot_526.wiff, Sample: 080623-B128-fl-SDS-thermo-CF-spot_526 (sample number 1), Elution: 11.255 min, Period: 1, Cycle(s): 506 (Experiment 3)
TRUE	TRUE	(Q)LQNPSQQQPQEQVP(L)	0.95			2.76955	2		810.931	1619.85	2	0.05646	34.83	30	43	gi|7209249|emb|CAB76956.1|	File: 080623-B128-fl-SDS-thermo-CF-spot_526.wiff, Sample: 080623-B128-fl-SDS-thermo-CF-spot_526 (sample number 1), Elution: 17.553 min, Period: 1, Cycle(s): 684 (Experiment 2)
TRUE	TRUE	(Q)LQNPSQQQPQEQVP(L)	0.94			2.09691	2		810.932	1619.85	2	0.0587	36.22	30	43	gi|7209249|emb|CAB76956.1|	File: 080623-B128-fl-SDS-thermo-CF-spot_526.wiff, Sample: 080623-B128-fl-SDS-thermo-CF-spot_526 (sample number 1), Elution: 15.525 min, Period: 1, Cycle(s): 588 (Experiment 2)
TRUE	TRUE	(Q)LQNPSQQQPQEQVP(L)	0.95			3.88606	2		810.934	1619.85	2	0.06394	39.45	30	43	gi|7209249|emb|CAB76956.1|	File: 080623-B128-fl-SDS-thermo-CF-spot_526.wiff, Sample: 080623-B128-fl-SDS-thermo-CF-spot_526 (sample number 1), Elution: 9.702 min, Period: 1, Cycle(s): 494 (Experiment 2)
TRUE	TRUE	(Q)LQNPSQQQPQEQVP(L)	0.95			2.56864	2		810.935	1619.86	2	0.0652	40.22	30	43	gi|7209249|emb|CAB76956.1|	File: 080623-B128-fl-SDS-thermo-CF-spot_526.wiff, Sample: 080623-B128-fl-SDS-thermo-CF-spot_526 (sample number 1), Elution: 14.655 min, Period: 1, Cycle(s): 547 (Experiment 2)
TRUE	TRUE	(Q)LQNPSQQQPQEQVP(L)	0.93			2.05552	2		810.935	1619.86	2	0.0653	40.28	30	43	gi|7209249|emb|CAB76956.1|	File: 080623-B128-fl-SDS-thermo-CF-spot_526.wiff, Sample: 080623-B128-fl-SDS-thermo-CF-spot_526 (sample number 1), Elution: 16.514 min, Period: 1, Cycle(s): 636 (Experiment 2)
TRUE	TRUE	(F)RPQQPYPQPQPQY(S)	0.95	36.36	28.0889	6	2		813.931	1625.85	2	0.05122	31.49	95	107	gi|7209249|emb|CAB76956.1|	File: 080902-B128-fl-SDS-chymo-CN-spot_526.wiff, Sample: 080902-B128-fl-SDS-chymo-CN-spot_526 (sample number 1), Elution: 8.992 min, Period: 1, Cycle(s): 515 (Experiment 2)
TRUE	TRUE	(S)FQQPQQQYPSGQGF(F)	0.95	39.89	24.7567	3.72125	2		820.407	1638.8	2	0.05639	34.39	222	235	gi|7209249|emb|CAB76956.1|	File: 080623-B128-fl-SDS-thermo-CF-spot_526.wiff, Sample: 080623-B128-fl-SDS-thermo-CF-spot_526 (sample number 1), Elution: 11.03 min, Period: 1, Cycle(s): 505 (Experiment 2)
TRUE	TRUE	(N)IAHGSSQVLQESTYQ(L)	0.95			2.35655	2		824.433	1646.85	2	0.06212	37.69	153	167	gi|7209249|emb|CAB76956.1|	File: 080623-B128-fl-SDS-thermo-CF-spot_526.wiff, Sample: 080623-B128-fl-SDS-thermo-CF-spot_526 (sample number 1), Elution: 10.53 min, Period: 1, Cycle(s): 500 (Experiment 3)
TRUE	TRUE	(F)qPQQLPQFEAIRNL(A)	0.95			3.65758	2	Pyro-cmC (-17)	832.965	1663.91	2	0.04656	27.96	250	263	gi|7209249|emb|CAB76956.1|	File: 080902-B128-fl-SDS-chymo-CN-spot_526.wiff, Sample: 080902-B128-fl-SDS-chymo-CN-spot_526 (sample number 1), Elution: 10.778 min, Period: 1, Cycle(s): 542 (Experiment 2)
TRUE	TRUE	(F)QPQQLPQFEAIRNL(A)	0.94	12.29	27.8888	1.72125	2		841.477	1680.94	2	0.0446	26.52	250	263	gi|7209249|emb|CAB76956.1|	File: 080902-B128-fl-SDS-chymo-CN-spot_526.wiff, Sample: 080902-B128-fl-SDS-chymo-CN-spot_526 (sample number 1), Elution: 9.775 min, Period: 1, Cycle(s): 521 (Experiment 3)
TRUE	TRUE	(Q)LQNPSQQQPQEQVPL(V)	0.95	31.92	25.0106	2.92082	2		867.476	1732.94	2	0.0634	36.56	30	44	gi|7209249|emb|CAB76956.1|	File: 080623-B128-fl-SDS-thermo-CF-spot_526.wiff, Sample: 080623-B128-fl-SDS-thermo-CF-spot_526 (sample number 1), Elution: 11.134 min, Period: 1, Cycle(s): 505 (Experiment 3)
TRUE	TRUE	(Q)VSFQQPQQQYPSGQGF(F)	0.95			2.92082	2		913.465	1824.92	2	0.07255	39.73	220	235	gi|7209249|emb|CAB76956.1|	File: 080623-B128-fl-SDS-thermo-CF-spot_526.wiff, Sample: 080623-B128-fl-SDS-thermo-CF-spot_526 (sample number 1), Elution: 11.618 min, Period: 1, Cycle(s): 509 (Experiment 3)
TRUE	TRUE	(Q)LQPFPQPQLPYPQPQP(F)	0.95			3.72125	2		938.023	1874.03	2	0.058	30.93	78	93		File: 080623-B128-fl-SDS-thermo-CF-spot_526.wiff, Sample: 080623-B128-fl-SDS-thermo-CF-spot_526 (sample number 1), Elution: 15.942 min, Period: 1, Cycle(s): 609 (Experiment 2)
TRUE	TRUE	(Q)LQPFPQPQLPYPQPQP(F)	0.95			7.69897	2		938.027	1874.04	2	0.06579	35.09	78	93		File: 080623-B128-fl-SDS-thermo-CF-spot_526.wiff, Sample: 080623-B128-fl-SDS-thermo-CF-spot_526 (sample number 1), Elution: 12.723 to 14.377 min, Period: 1, Cycle(s): 519, 526, 537 (Experiment 2)
TRUE	TRUE	(Q)LQPFPQPQLPYPQPQP(F)	0.95			6.20761	2		938.031	1874.05	2	0.07506	40.03	78	93		File: 080623-B128-fl-SDS-thermo-CF-spot_526.wiff, Sample: 080623-B128-fl-SDS-thermo-CF-spot_526 (sample number 1), Elution: 15.142 min, Period: 1, Cycle(s): 569 (Experiment 2)
TRUE	TRUE	(Q)LQPFPQPQLPYPQPQP(F)	0.95			6.52288	2		938.037	1874.06	2	0.08725	46.53	78	93		File: 080623-B128-fl-SDS-thermo-CF-spot_526.wiff, Sample: 080623-B128-fl-SDS-thermo-CF-spot_526 (sample number 1), Elution: 18.315 min, Period: 1, Cycle(s): 719 (Experiment 2)
TRUE	TRUE	(F)FQPSQQNPQAQGSFQPQQLPQFEAIRNL(A)	0.95			5.92082	2		1076.24	3225.69	3	0.09181	28.45	236	263		File: 080902-B128-fl-SDS-chymo-CN-spot_526.wiff, Sample: 080902-B128-fl-SDS-chymo-CN-spot_526 (sample number 1), Elution: 10.175 min, Period: 1, Cycle(s): 526 (Experiment 2)
TRUE	TRUE	(L)VQEQQFPGQQQPFPPQQPYPQPQPFPSQQPY(L)	0.95	31.46	13.8021	0.886057	2		1222.64	3664.88	3	0.146	39.82	45	75	gi|7209249|emb|CAB76956.1|	File: 080623-B128-fl-SDS-thermo-CF-spot_526.wiff, Sample: 080623-B128-fl-SDS-thermo-CF-spot_526 (sample number 1), Elution: 12.36 min, Period: 1, Cycle(s): 516 (Experiment 2)
Good?	Assigned	Sequence	Prob	Mascot Ion score	Mascot Identity score	X! Tandem	NTT	Modifications	Observed	Actual Mass	Charge	Delta AMU	Delta PPM	Start	Stop	Other Proteins	Spectrum ID
TRUE	TRUE	(F)VQPQQLPQ(F)	0.95	43.79	29.8	-1.95424	2		469.282	936.549	2	0.04605	49.11	266	273	RS_UWI_8703_2_Y_788_1e-105_2	File: 080623-B128-fl-SDS-thermo-CF-spot_526.wiff, Sample: 080623-B128-fl-SDS-thermo-CF-spot_526 (sample number 1), Elution: 9.46 min, Period: 1, Cycle(s): 492 (Experiment 2)
TRUE	FALSE	(F)FQPSQQNPQ(A)	0.95	39.84	30.2979	0.886057	2		537.277	1072.54	2	0.04549	42.37	253	261	BU_Alpha#10,RS_UWI_8703_2_Y_788_1e-105_2	File: 080623-B128-fl-SDS-thermo-CF-spot_526.wiff, Sample: 080623-B128-fl-SDS-thermo-CF-spot_526 (sample number 1), Elution: 8.722 min, Period: 1, Cycle(s): 485 (Experiment 3)
TRUE	TRUE	(H)ASSQVSQQSYQ(L)	0.95	56.32	28.8195	4	2		606.826	1211.64	2	0.09574	78.95	164	174		File: 080623-B128-fl-SDS-thermo-CF-spot_526.wiff, Sample: 080623-B128-fl-SDS-thermo-CF-spot_526 (sample number 1), Elution: 8.962 min, Period: 1, Cycle(s): 487 (Experiment 3)
TRUE	TRUE	(F)FQPSQQNPQAQG(F)	0.95	44.31	26.7943	4.55284	2		665.338	1328.66	2	0.05142	38.67	253	264	RS_UWI_8703_2_Y_788_1e-105_2	File: 080623-B128-fl-SDS-thermo-CF-spot_526.wiff, Sample: 080623-B128-fl-SDS-thermo-CF-spot_526 (sample number 1), Elution: 8.739 min, Period: 1, Cycle(s): 486 (Experiment 2)
TRUE	TRUE	(F)FQPSQQNPQAQGF(V)	0.95			2.13668	2		738.879	1475.74	2	0.06444	43.63	253	265	RS_UWI_8703_2_Y_788_1e-105_2	File: 080623-B128-fl-SDS-thermo-CF-spot_526.wiff, Sample: 080623-B128-fl-SDS-thermo-CF-spot_526 (sample number 1), Elution: 10.651 min, Period: 1, Cycle(s): 501 (Experiment 3)
TRUE	TRUE	(G)FVQPQQLPQFEE(I)	0.95			6.29243	2		745.402	1488.79	2	0.06371	42.77	265	276	RS_UWI_8703_2_Y_788_1e-105_2	File: 080623-B128-fl-SDS-thermo-CF-spot_526.wiff, Sample: 080623-B128-fl-SDS-thermo-CF-spot_526 (sample number 1), Elution: 12.119 min, Period: 1, Cycle(s): 514 (Experiment 2)
TRUE	FALSE	(Y)QQPQQQYPSGQGF(F)	0.95	22.18	29.5952	2.13077	2		746.876	1491.74	2	0.06211	41.61	240	252	BU_Alpha#10,RS_UWI_8703_2_Y_788_1e-105_2,gi|7209249|emb|CAB76956.1|	File: 080902-B128-fl-SDS-chymo-CN-spot_526.wiff, Sample: 080902-B128-fl-SDS-chymo-CN-spot_526 (sample number 1), Elution: 9.096 min, Period: 1, Cycle(s): 515 (Experiment 3)
TRUE	TRUE	(Q)LWQTPEQSRcQA(I)	0.95	30.94	25.4531		2	Propionamide (+71)	759.39	1516.77	2	0.05691	37.49	184	195	RS_UWI_8703_2_Y_788_1e-105_2	File: 080623-B128-fl-SDS-thermo-CF-spot_526.wiff, Sample: 080623-B128-fl-SDS-thermo-CF-spot_526 (sample number 1), Elution: 10.547 min, Period: 1, Cycle(s): 501 (Experiment 2)
TRUE	TRUE	(Q)LqqQQQQQQQQQ(I)	0.95	18.62	24.6389	6.25964	2	Deamidation (+1), Deamidation (+1)	771.89	1541.77	2	0.05885	38.14	127	138		File: 080623-B128-fl-SDS-thermo-CF-spot_526.wiff, Sample: 080623-B128-fl-SDS-thermo-CF-spot_526 (sample number 1), Elution: 8.979 min, Period: 1, Cycle(s): 488 (Experiment 2)
TRUE	TRUE	(Q)VSYQQPQQQYPSGQG(F)	0.95	39.89	25.1851	4.13077	2		847.926	1693.84	2	0.06772	39.96	237	251	RS_UWI_8703_2_Y_788_1e-105_2	File: 080623-B128-fl-SDS-thermo-CF-spot_526.wiff, Sample: 080623-B128-fl-SDS-thermo-CF-spot_526 (sample number 1), Elution: 9.323 min, Period: 1, Cycle(s): 490 (Experiment 3)
TRUE	TRUE	(Q)SYPQPQPQYPQPQQP(I)	0.95			2.69897	1		891.961	1781.91	2	0.07049	39.54	105	119	RS_UWI_8703_2_Y_788_1e-105_2	File: 080623-B128-fl-SDS-thermo-CF-spot_526.wiff, Sample: 080623-B128-fl-SDS-thermo-CF-spot_526 (sample number 1), Elution: 10.306 min, Period: 1, Cycle(s): 499 (Experiment 2)
TRUE	TRUE	(Q)VSYQQPQQQYPSGQGF(F)	0.95	50.78	23.7658	4.13077	2		921.462	1840.91	2	0.07104	38.57	237	252	RS_UWI_8703_2_Y_788_1e-105_2	File: 080623-B128-fl-SDS-thermo-CF-spot_526.wiff, Sample: 080623-B128-fl-SDS-thermo-CF-spot_526 (sample number 1), Elution: 10.909 min, Period: 1, Cycle(s): 504 (Experiment 2)
Good?	Assigned	Sequence	Prob	Mascot Ion score	Mascot Identity score	X! Tandem	NTT	Modifications	Observed	Actual Mass	Charge	Delta AMU	Delta PPM	Start	Stop	Other Proteins	Spectrum ID
TRUE	FALSE	(F)VQPQQLPQ(F)	0.95	43.79	29.8	-1.95424	2		469.282	936.549	2	0.04605	49.11	177	184	TC249887_1	File: 080623-B128-fl-SDS-thermo-CF-spot_526.wiff, Sample: 080623-B128-fl-SDS-thermo-CF-spot_526 (sample number 1), Elution: 9.46 min, Period: 1, Cycle(s): 492 (Experiment 2)
TRUE	TRUE	(R)DVVLQQPNIAHASSK(V)	0.95	52.59	26.3849		2		536.282	1605.82	3	-0.02373	-14.77	72	86		File: 070515-B128-fl-SDS-tryp-CF-spot_526.wiff, Sample: 070515-B128-fl-SDS-tryp-CF-spot_526 (sample number 1), Elution: 11.59 min, Period: 1, Cycle(s): 657 (Experiment 2)
TRUE	FALSE	(F)FQPSQQNPQ(A)	0.95	39.84	30.2979	0.886057	2		537.277	1072.54	2	0.04549	42.37	164	172	BU_Alpha#10,TC249887_1	File: 080623-B128-fl-SDS-thermo-CF-spot_526.wiff, Sample: 080623-B128-fl-SDS-thermo-CF-spot_526 (sample number 1), Elution: 8.722 min, Period: 1, Cycle(s): 485 (Experiment 3)
TRUE	FALSE	(F)FQPSQQNPQAQG(F)	0.95	44.31	26.7943	4.55284	2		665.338	1328.66	2	0.05142	38.67	164	175	TC249887_1	File: 080623-B128-fl-SDS-thermo-CF-spot_526.wiff, Sample: 080623-B128-fl-SDS-thermo-CF-spot_526 (sample number 1), Elution: 8.739 min, Period: 1, Cycle(s): 486 (Experiment 2)
TRUE	FALSE	(F)FQPSQQNPQAQGF(V)	0.95			2.13668	2		738.879	1475.74	2	0.06444	43.63	164	176	TC249887_1	File: 080623-B128-fl-SDS-thermo-CF-spot_526.wiff, Sample: 080623-B128-fl-SDS-thermo-CF-spot_526 (sample number 1), Elution: 10.651 min, Period: 1, Cycle(s): 501 (Experiment 3)
TRUE	FALSE	(G)FVQPQQLPQFEE(I)	0.95			6.29243	2		745.402	1488.79	2	0.06371	42.77	176	187	TC249887_1	File: 080623-B128-fl-SDS-thermo-CF-spot_526.wiff, Sample: 080623-B128-fl-SDS-thermo-CF-spot_526 (sample number 1), Elution: 12.119 min, Period: 1, Cycle(s): 514 (Experiment 2)
TRUE	FALSE	(Y)QQPQQQYPSGQGF(F)	0.95	22.18	29.5952	2.13077	2		746.876	1491.74	2	0.06211	41.61	151	163	BU_Alpha#10,TC249887_1,gi|7209249|emb|CAB76956.1|	File: 080902-B128-fl-SDS-chymo-CN-spot_526.wiff, Sample: 080902-B128-fl-SDS-chymo-CN-spot_526 (sample number 1), Elution: 9.096 min, Period: 1, Cycle(s): 515 (Experiment 3)
TRUE	FALSE	(Q)LWQTPEQSRcQA(I)	0.95	30.94	25.4531		2	Propionamide (+71)	759.39	1516.77	2	0.05691	37.49	103	114	TC249887_1	File: 080623-B128-fl-SDS-thermo-CF-spot_526.wiff, Sample: 080623-B128-fl-SDS-thermo-CF-spot_526 (sample number 1), Elution: 10.547 min, Period: 1, Cycle(s): 501 (Experiment 2)
TRUE	FALSE	(Q)VSYQQPQQQYPSGQG(F)	0.95	39.89	25.1851	4.13077	2		847.926	1693.84	2	0.06772	39.96	148	162	TC249887_1	File: 080623-B128-fl-SDS-thermo-CF-spot_526.wiff, Sample: 080623-B128-fl-SDS-thermo-CF-spot_526 (sample number 1), Elution: 9.323 min, Period: 1, Cycle(s): 490 (Experiment 3)
TRUE	FALSE	(Q)SYPQPQPQYPQPQQP(I)	0.95			2.69897	1		891.961	1781.91	2	0.07049	39.54	22	36	TC249887_1	File: 080623-B128-fl-SDS-thermo-CF-spot_526.wiff, Sample: 080623-B128-fl-SDS-thermo-CF-spot_526 (sample number 1), Elution: 10.306 min, Period: 1, Cycle(s): 499 (Experiment 2)
TRUE	FALSE	(Q)VSYQQPQQQYPSGQGF(F)	0.95	50.78	23.7658	4.13077	2		921.462	1840.91	2	0.07104	38.57	148	163	TC249887_1	File: 080623-B128-fl-SDS-thermo-CF-spot_526.wiff, Sample: 080623-B128-fl-SDS-thermo-CF-spot_526 (sample number 1), Elution: 10.909 min, Period: 1, Cycle(s): 504 (Experiment 2)
TRUE	TRUE	(-)QPQPFLPQLPYPQPQP(F)	0.95			5.88606	2		938.027	1874.04	2	0.06549	34.92	1	16		File: 080623-B128-fl-SDS-thermo-CF-spot_526.wiff, Sample: 080623-B128-fl-SDS-thermo-CF-spot_526 (sample number 1), Elution: 19.131 min, Period: 1, Cycle(s): 757 (Experiment 2)
TRUE	TRUE	(-)QPQPFLPQLPYPQPQP(F)	0.95			5.48149	2		938.032	1874.05	2	0.07615	40.61	1	16		File: 080623-B128-fl-SDS-thermo-CF-spot_526.wiff, Sample: 080623-B128-fl-SDS-thermo-CF-spot_526 (sample number 1), Elution: 17.484 min, Period: 1, Cycle(s): 683 (Experiment 2)
TRUE	TRUE	(-)QPQPFLPQLPYPQPQP(F)	0.95			4.67778	2		938.033	1874.05	2	0.07908	42.17	1	16		File: 080623-B128-fl-SDS-thermo-CF-spot_526.wiff, Sample: 080623-B128-fl-SDS-thermo-CF-spot_526 (sample number 1), Elution: 16.722 min, Period: 1, Cycle(s): 645 (Experiment 2)
Good?	Assigned	Sequence	Prob	Mascot Ion score	Mascot Identity score	X! Tandem	NTT	Modifications	Observed	Actual Mass	Charge	Delta AMU	Delta PPM	Start	Stop	Other Proteins	Spectrum ID
TRUE	FALSE	(D)VVLQQHN(I)	0.95			3.92082	2		419.245	836.475	2	0.02473	29.53	126	132	BU_Alpha#10	File: 080623-B128-fl-SDS-thermo-CF-spot_526.wiff, Sample: 080623-B128-fl-SDS-thermo-CF-spot_526 (sample number 1), Elution: 9.34 min, Period: 1, Cycle(s): 491 (Experiment 2)
TRUE	FALSE	(Q)VLQESTYQ(L)	0.95	43.84	29.9564	1.01773	2		484.264	966.513	2	0.04666	48.23	140	147	BU_Alpha#10	File: 080623-B128-fl-SDS-thermo-CF-spot_526.wiff, Sample: 080623-B128-fl-SDS-thermo-CF-spot_526 (sample number 1), Elution: 9.443 to 9.685 min, Period: 1, Cycle(s): 491, 493 (Experiment 3)
TRUE	FALSE	(S)FQPQQLPQ(F)	0.95	37.28	29.9913	0.468521	2		493.279	984.544	2	0.04061	41.2	229	236	BU_Alpha#10	File: 080623-B128-fl-SDS-thermo-CF-spot_526.wiff, Sample: 080623-B128-fl-SDS-thermo-CF-spot_526 (sample number 1), Elution: 10.427 min, Period: 1, Cycle(s): 500 (Experiment 2)
TRUE	FALSE	(N)VYIPPYcT(I)	0.95	32.57	29.1381		2	Carbamidomethyl (+57)	506.766	1011.52	2	0.04432	43.77	254	261	BU_Alpha#10	File: 080623-B128-fl-SDS-thermo-CF-spot_526.wiff, Sample: 080623-B128-fl-SDS-thermo-CF-spot_526 (sample number 1), Elution: 11.272 min, Period: 1, Cycle(s): 507 (Experiment 2)
TRUE	FALSE	(Q)qLPQFEAIRNL(A)	0.95			3.48149	2	Pyro-cmC (-17)	656.369	1310.72	2	0.02453	18.7	233	243	BU_Alpha#10	File: 080902-B128-fl-SDS-chymo-CN-spot_526.wiff, Sample: 080902-B128-fl-SDS-chymo-CN-spot_526 (sample number 1), Elution: 12.311 min, Period: 1, Cycle(s): 597 (Experiment 3)
TRUE	FALSE	(S)FQPQQLPQFEA(I)	0.95			4.1549	2		666.861	1331.71	2	0.05668	42.53	229	239	BU_Alpha#10	File: 080623-B128-fl-SDS-thermo-CF-spot_526.wiff, Sample: 080623-B128-fl-SDS-thermo-CF-spot_526 (sample number 1), Elution: 12.239 min, Period: 1, Cycle(s): 515 (Experiment 2)
TRUE	TRUE	(A)IILHQQHHHHQQQQQQQQQQP(L)	0.95			5.48149	2		670.107	2676.4	4	0.0849	31.71	176	196		File: 080623-B128-fl-SDS-thermo-CF-spot_526.wiff, Sample: 080623-B128-fl-SDS-thermo-CF-spot_526 (sample number 1), Elution: 10.064 min, Period: 1, Cycle(s): 497 (Experiment 2)
TRUE	FALSE	(F)RPQQPYPQPQPQ(Y)	0.95			5.08092	2		732.391	1462.77	2	0.03575	24.42	76	87	BU_Alpha#10	File: 080902-B128-fl-SDS-chymo-CN-spot_526.wiff, Sample: 080902-B128-fl-SDS-chymo-CN-spot_526 (sample number 1), Elution: 8.975 min, Period: 1, Cycle(s): 514 (Experiment 3)
TRUE	FALSE	(S)FQQPQQQYPSGQG(F)	0.95	18.96	26.4345	2.67778	2		746.875	1491.74	2	0.0617	41.33	202	214	BU_Alpha#10	File: 080623-B128-fl-SDS-thermo-CF-spot_526.wiff, Sample: 080623-B128-fl-SDS-thermo-CF-spot_526 (sample number 1), Elution: 9.22 to 10.409 min, Period: 1, Cycle(s): 490 (Experiment 2), 499 (Experiment 3)
TRUE	FALSE	(F)QQPQQQYPSGQGF(F)	0.95	22.18	29.5952	2.13077	2		746.876	1491.74	2	0.06211	41.61	203	215	BU_Alpha#10,TC249887_1,RS_UWI_8703_2_Y_788_1e-105_2	File: 080902-B128-fl-SDS-chymo-CN-spot_526.wiff, Sample: 080902-B128-fl-SDS-chymo-CN-spot_526 (sample number 1), Elution: 9.096 min, Period: 1, Cycle(s): 515 (Experiment 3)
TRUE	FALSE	(Q)LQNPSQQQPQEQVP(L)	0.95			2.76955	2		810.931	1619.85	2	0.05646	34.83	11	24	BU_Alpha#10	File: 080623-B128-fl-SDS-thermo-CF-spot_526.wiff, Sample: 080623-B128-fl-SDS-thermo-CF-spot_526 (sample number 1), Elution: 17.553 min, Period: 1, Cycle(s): 684 (Experiment 2)
TRUE	FALSE	(Q)LQNPSQQQPQEQVP(L)	0.94			2.09691	2		810.932	1619.85	2	0.0587	36.22	11	24	BU_Alpha#10	File: 080623-B128-fl-SDS-thermo-CF-spot_526.wiff, Sample: 080623-B128-fl-SDS-thermo-CF-spot_526 (sample number 1), Elution: 15.525 min, Period: 1, Cycle(s): 588 (Experiment 2)
TRUE	FALSE	(Q)LQNPSQQQPQEQVP(L)	0.95			3.88606	2		810.934	1619.85	2	0.06394	39.45	11	24	BU_Alpha#10	File: 080623-B128-fl-SDS-thermo-CF-spot_526.wiff, Sample: 080623-B128-fl-SDS-thermo-CF-spot_526 (sample number 1), Elution: 9.702 min, Period: 1, Cycle(s): 494 (Experiment 2)
TRUE	FALSE	(Q)LQNPSQQQPQEQVP(L)	0.95			2.56864	2		810.935	1619.86	2	0.0652	40.22	11	24	BU_Alpha#10	File: 080623-B128-fl-SDS-thermo-CF-spot_526.wiff, Sample: 080623-B128-fl-SDS-thermo-CF-spot_526 (sample number 1), Elution: 14.655 min, Period: 1, Cycle(s): 547 (Experiment 2)
TRUE	FALSE	(Q)LQNPSQQQPQEQVP(L)	0.93			2.05552	2		810.935	1619.86	2	0.0653	40.28	11	24	BU_Alpha#10	File: 080623-B128-fl-SDS-thermo-CF-spot_526.wiff, Sample: 080623-B128-fl-SDS-thermo-CF-spot_526 (sample number 1), Elution: 16.514 min, Period: 1, Cycle(s): 636 (Experiment 2)
TRUE	FALSE	(F)RPQQPYPQPQPQY(S)	0.95	36.36	28.0889	6	2		813.931	1625.85	2	0.05122	31.49	76	88	BU_Alpha#10	File: 080902-B128-fl-SDS-chymo-CN-spot_526.wiff, Sample: 080902-B128-fl-SDS-chymo-CN-spot_526 (sample number 1), Elution: 8.992 min, Period: 1, Cycle(s): 515 (Experiment 2)
TRUE	FALSE	(S)FQQPQQQYPSGQGF(F)	0.95	39.89	24.7567	3.72125	2		820.407	1638.8	2	0.05639	34.39	202	215	BU_Alpha#10	File: 080623-B128-fl-SDS-thermo-CF-spot_526.wiff, Sample: 080623-B128-fl-SDS-thermo-CF-spot_526 (sample number 1), Elution: 11.03 min, Period: 1, Cycle(s): 505 (Experiment 2)
TRUE	FALSE	(N)IAHGSSQVLQESTYQ(L)	0.95			2.35655	2		824.433	1646.85	2	0.06212	37.69	133	147	BU_Alpha#10	File: 080623-B128-fl-SDS-thermo-CF-spot_526.wiff, Sample: 080623-B128-fl-SDS-thermo-CF-spot_526 (sample number 1), Elution: 10.53 min, Period: 1, Cycle(s): 500 (Experiment 3)
TRUE	FALSE	(F)qPQQLPQFEAIRNL(A)	0.95			3.65758	2	Pyro-cmC (-17)	832.965	1663.91	2	0.04656	27.96	230	243	BU_Alpha#10	File: 080902-B128-fl-SDS-chymo-CN-spot_526.wiff, Sample: 080902-B128-fl-SDS-chymo-CN-spot_526 (sample number 1), Elution: 10.778 min, Period: 1, Cycle(s): 542 (Experiment 2)
TRUE	FALSE	(F)QPQQLPQFEAIRNL(A)	0.94	12.29	27.8888	1.72125	2		841.477	1680.94	2	0.0446	26.52	230	243	BU_Alpha#10	File: 080902-B128-fl-SDS-chymo-CN-spot_526.wiff, Sample: 080902-B128-fl-SDS-chymo-CN-spot_526 (sample number 1), Elution: 9.775 min, Period: 1, Cycle(s): 521 (Experiment 3)
TRUE	FALSE	(Q)LQNPSQQQPQEQVPL(V)	0.95	31.92	25.0106	2.92082	2		867.476	1732.94	2	0.0634	36.56	11	25	BU_Alpha#10	File: 080623-B128-fl-SDS-thermo-CF-spot_526.wiff, Sample: 080623-B128-fl-SDS-thermo-CF-spot_526 (sample number 1), Elution: 11.134 min, Period: 1, Cycle(s): 505 (Experiment 3)
TRUE	FALSE	(Q)VSFQQPQQQYPSGQGF(F)	0.95			2.92082	2		913.465	1824.92	2	0.07255	39.73	200	215	BU_Alpha#10	File: 080623-B128-fl-SDS-thermo-CF-spot_526.wiff, Sample: 080623-B128-fl-SDS-thermo-CF-spot_526 (sample number 1), Elution: 11.618 min, Period: 1, Cycle(s): 509 (Experiment 3)
TRUE	TRUE	(M)VRVPVPQLQLQNPSQQQPQEQVPL(V)	0.95			11.1675	2		917.529	2749.57	3	0.07854	28.55	2	25		File: 080902-B128-fl-SDS-chymo-CN-spot_526.wiff, Sample: 080902-B128-fl-SDS-chymo-CN-spot_526 (sample number 1), Elution: 9.479 min, Period: 1, Cycle(s): 519 (Experiment 2)
TRUE	TRUE	(Q)LQPFPRPQLPYPQPQP(F)	0.95			2.13077	2		952.019	1902.02	2	0.007671	4.031	59	74		File: 080623-B128-fl-SDS-thermo-CF-spot_526.wiff, Sample: 080623-B128-fl-SDS-thermo-CF-spot_526 (sample number 1), Elution: 13.895 to 13.981 min, Period: 1, Cycle(s): 530, 532 (Experiment 2)
TRUE	FALSE	(L)VQEQQFPGQQQPFPPQQPYPQPQPFPSQQPY(L)	0.95	31.46	13.8021	0.886057	2		1222.64	3664.88	3	0.146	39.82	26	56	BU_Alpha#10	File: 080623-B128-fl-SDS-thermo-CF-spot_526.wiff, Sample: 080623-B128-fl-SDS-thermo-CF-spot_526 (sample number 1), Elution: 12.36 min, Period: 1, Cycle(s): 516 (Experiment 2)
Reasignment of alpha-gliadin peptides
Good?	Assigned	Sequence	Butte 86 Contigs	Bu-10	Bu-12	Bu-14	Prob	Mascot Ion score	Mascot Identity score	X! Tandem	NTT	Modifications	Observed	Actual Mass	Charge	Delta AMU	Delta PPM	Start	Stop	Other Proteins	Spectrum ID
TRUE	TRUE	(A)IILHQQHHHHHQQQQQQQQQP(L)	10	x			0.95			5.82391	2		672.338	2685.32	4	0.007799	2.903	196	216		File: 100304-B128-fl-SDS-thermo-spot_550.wiff, Sample: 100304-B128-fl-SDS-thermo-spot_550 (sample number 1), Elution: 11.17 min, Period: 1, Cycle(s): 526 (Experiment 2)
TRUE	TRUE	(A)VRVPVPQ(L)	1,2,3,4,5,6,8,10,11,12,13,14,16,23,26,27	x			0.94	17.57	30.6819	1.49485	2		794.48	793.473	1	-0.008483	-10.68	21	27	gi|7209249|emb|CAB76956.1|,BU_Alpha#12,gi|7209263|emb|CAB76963.1|,TC249887_1	File: 100304-B128-fl-SDS-thermo-spot_550.wiff, Sample: 100304-B128-fl-SDS-thermo-spot_550 (sample number 1), Elution: 11.153 min, Period: 1, Cycle(s): 525 (Experiment 3)
TRUE	TRUE	(A)VRVPVPQLQ(L)	1,2,3,4,5,6,8,10,11,12,13,14,16,23,26,27	x			0.95			4.3279	2		518.332	1034.65	2	0.02485	24	21	29	gi|7209249|emb|CAB76956.1|,BU_Alpha#12,gi|7209263|emb|CAB76963.1|,TC249887_1	File: 100308-B128-fl-SDS-chymo-spot_550.wiff, Sample: 100308-B128-fl-SDS-chymo-spot_550 (sample number 1), Elution: 10.941 min, Period: 1, Cycle(s): 591 (Experiment 2)
TRUE	TRUE	(D)VVLQQHN(I)	5,8,10,13,14,15,23,27	x			0.95			3.01323	2		419.231	836.447	2	-0.003811	-4.551	146	152	gi|7209249|emb|CAB76956.1|,gi|7209263|emb|CAB76963.1|	File: 100304-B128-fl-SDS-thermo-spot_550.wiff, Sample: 100304-B128-fl-SDS-thermo-spot_550 (sample number 1), Elution: 9.854 min, Period: 1, Cycle(s): 515 (Experiment 2)
TRUE	TRUE	(F)FQPSQQNPQ(A)	1,2,3,4,6,9,10,11,12,17,18	x			0.95	40.97	30.2979	0.657577	2		537.255	1072.49	2	0.000799	0.7443	236	244	BU_Alpha#12,TC249887_1	File: 100304-B128-fl-SDS-thermo-spot_550.wiff, Sample: 100304-B128-fl-SDS-thermo-spot_550 (sample number 1), Elution: 9.139 min, Period: 1, Cycle(s): 509 (Experiment 2)
TRUE	TRUE	(F)FQPSQQNPQAQ(G)	1,2,3,4,6,9,10,11,12,17,18	x			0.95			6.82391	2		636.812	1271.61	2	0.01958	15.38	236	246	BU_Alpha#12,TC249887_1	File: 100308-B128-fl-SDS-chymo-spot_550.wiff, Sample: 100308-B128-fl-SDS-chymo-spot_550 (sample number 1), Elution: 8.698 min, Period: 1, Cycle(s): 507 (Experiment 2)
TRUE	TRUE	(F)FQPSQQNPQAQG(F)	1,2,3,4,6,9,10,11,12,17	x			0.95	37.3	26.7943	4.52288	2		665.31	1328.61	2	-0.005549	-4.173	228	239		File: 100304-B128-fl-SDS-thermo-spot_550.wiff, Sample: 100304-B128-fl-SDS-thermo-spot_550 (sample number 1), Elution: 9.241 min, Period: 1, Cycle(s): 509 (Experiment 3)
TRUE	TRUE	(F)FQPSQQNPQAQGS(F)	1,2,3,4,10	x			0.95	46.84	26.0097	3.85387	2		708.832	1415.65	2	0.005745	4.055	236	248		File: 100304-B128-fl-SDS-thermo-spot_550.wiff, Sample: 100304-B128-fl-SDS-thermo-spot_550 (sample number 1), Elution: 9.019 min, Period: 1, Cycle(s): 508 (Experiment 2)
TRUE	TRUE	(F)FQPSQQNPQAQGSFQPQQLPQFEA(I)	10	x			0.93			3.95861	2		910.774	2729.3	3	0.01594	5.839	236	259		File: 100304-B128-fl-SDS-thermo-spot_550.wiff, Sample: 100304-B128-fl-SDS-thermo-spot_550 (sample number 1), Elution: 12.829 min, Period: 1, Cycle(s): 539 (Experiment 3)
TRUE	TRUE	(F)GIFGTN(-)	1,2,3,5,8,9,10,11,13,14,15,18,23,27	x			0.95	27.84	29.2634	1.33724	2		608.312	607.305	1	0.008429	13.86	286	291		File: 100308-B128-fl-SDS-chymo-spot_550.wiff, Sample: 100308-B128-fl-SDS-chymo-spot_550 (sample number 1), Elution: 9.905 min, Period: 1, Cycle(s): 542 (Experiment 2)
TRUE	TRUE	(F)QPQQLPQFEAIRNL(A)	10	x			0.92	34.97	27.8888	1.49485	2		561.317	1680.93	3	0.03281	19.51	250	263	gi|7209249|emb|CAB76956.1|	File: 100308-B128-fl-SDS-chymo-spot_550.wiff, Sample: 100308-B128-fl-SDS-chymo-spot_550 (sample number 1), Elution: 13.071 min, Period: 1, Cycle(s): 635 (Experiment 3)
TRUE	TRUE	(F)QQPQQQYPSGQGF(F)	10,12,17	x			0.95	62.29	29.5952	5.52288	2		746.853	1491.69	2	0.01726	11.56	223	235	gi|7209249|emb|CAB76956.1|,BU_Alpha#12,TC249887_1	File: 100308-B128-fl-SDS-chymo-spot_550.wiff, Sample: 100308-B128-fl-SDS-chymo-spot_550 (sample number 1), Elution: 9.004 min, Period: 1, Cycle(s): 516 (Experiment 2)
TRUE	TRUE	(F)RPQQPYPQPQPQ(Y)	4,5,10,14	x			0.95			9.09151	2		732.384	1462.75	2	0.0221	15.1	95	106	gi|7209249|emb|CAB76956.1|,gi|7209263|emb|CAB76963.1|	File: 100308-B128-fl-SDS-chymo-spot_550.wiff, Sample: 100308-B128-fl-SDS-chymo-spot_550 (sample number 1), Elution: 8.885 min, Period: 1, Cycle(s): 515 (Experiment 2)
TRUE	TRUE	(F)RPQQPYPQPQPQY(S)	4,5,10,14	x			0.95	62.66	28.0889	6.3279	2		813.913	1625.81	2	0.01593	9.793	95	107	gi|7209249|emb|CAB76956.1|,gi|7209263|emb|CAB76963.1|	File: 100308-B128-fl-SDS-chymo-spot_550.wiff, Sample: 100308-B128-fl-SDS-chymo-spot_550 (sample number 1), Elution: 9.106 min, Period: 1, Cycle(s): 516 (Experiment 3)
TRUE	TRUE	(F)VQPQQLPQFEE(I)	1,2,3,4,5,12,14,17		x		0.95			3.85387	2		671.833	1341.65	2	-0.004289	-3.194	241	251	gi|7209263|emb|CAB76963.1|	File: 100304-B128-fl-SDS-thermo-spot_550.wiff, Sample: 100304-B128-fl-SDS-thermo-spot_550 (sample number 1), Elution: 11.991 min, Period: 1, Cycle(s): 532 (Experiment 3)
TRUE	TRUE	(G)FVQPQQLPQFEE(I)	12,17		x		0.95			6.27572	2		745.369	1488.72	2	-0.001459	-0.9794	240	251		File: 100304-B128-fl-SDS-thermo-spot_550.wiff, Sample: 100304-B128-fl-SDS-thermo-spot_550 (sample number 1), Elution: 12.487 min, Period: 1, Cycle(s): 537 (Experiment 2)
TRUE	TRUE	(H)NVVHAIIL(H)	1,2,3,4,5,6,9,10,11,14,15,23	x			0.95	29.71	30.4922	0.30103	2		439.789	877.564	2	0.0252	28.68	191	198	gi|7209249|emb|CAB76956.1|,gi|7209263|emb|CAB76963.1|	File: 100308-B128-fl-SDS-chymo-spot_550.wiff, Sample: 100308-B128-fl-SDS-chymo-spot_550 (sample number 1), Elution: 12.422 min, Period: 1, Cycle(s): 630 (Experiment 2)
TRUE	TRUE	(L)QQQLIPcRDVVL(Q)	1,2,3,4,8,10,12,13,15,16,17,23,26,27	x			0.95	31.59	28.5733		2	Propionamide (+71)	741.913	1481.81	2	0.008224	5.546	137	148	gi|7209249|emb|CAB76956.1|,BU_Alpha#12,TC249887_1	File: 100308-B128-fl-SDS-chymo-spot_550.wiff, Sample: 100308-B128-fl-SDS-chymo-spot_550 (sample number 1), Elution: 12.235 min, Period: 1, Cycle(s): 628 (Experiment 2)
TRUE	TRUE	(M)VRVPVPQLQL(Q)	10,13	x			0.95	49.34	29.9078	3.21467	2		574.869	1147.72	2	0.01609	14.01	2	11		File: 100308-B128-fl-SDS-chymo-spot_550.wiff, Sample: 100308-B128-fl-SDS-chymo-spot_550 (sample number 1), Elution: 12.849 min, Period: 1, Cycle(s): 634 (Experiment 2)
TRUE	TRUE	(M)VRVPVPQLQLQNPSQQQPQEQVPL(V)	10,13	x			0.95			8.95861	2		917.506	2749.5	3	0.007687	2.795	2	25		File: 100308-B128-fl-SDS-chymo-spot_550.wiff, Sample: 100308-B128-fl-SDS-chymo-spot_550 (sample number 1), Elution: 12.729 min, Period: 1, Cycle(s): 633 (Experiment 2)
TRUE	TRUE	(M)VRVPVPQLQPQNPSQQQPQEQVPL(V)					0.95	36.13	22.6482	7.92082	2		684.39	2733.53	4	0.07518	27.49	2	25		File: 100308-B128-fl-SDS-chymo-spot_550.wiff, Sample: 100308-B128-fl-SDS-chymo-spot_550 (sample number 1), Elution: 12.167 min, Period: 1, Cycle(s): 627 (Experiment 2)
TRUE	TRUE	(N)IAHGSSQVLQESTYQ(L)	10	x			0.95			6.74473	2		824.401	1646.79	2	-0.001973	-1.197	153	167	gi|7209249|emb|CAB76956.1|	File: 100304-B128-fl-SDS-thermo-spot_550.wiff, Sample: 100304-B128-fl-SDS-thermo-spot_550 (sample number 1), Elution: 11.033 min, Period: 1, Cycle(s): 524 (Experiment 3)
TRUE	TRUE	(P)FRPQQPYPQPQPQYSQPQQP(I)	4,10	x			0.95			7.3279	2		813.733	2438.18	3	0.001113	0.4563	94	113	gi|7209249|emb|CAB76956.1|,gi|7209263|emb|CAB76963.1|	File: 100304-B128-fl-SDS-thermo-spot_550.wiff, Sample: 100304-B128-fl-SDS-thermo-spot_550 (sample number 1), Elution: 11.05 min, Period: 1, Cycle(s): 525 (Experiment 2)
TRUE	TRUE	(P)ISQQQQQQQQQQQQQQQ(I)	10	x			0.95			6.30103	2		714	2138.98	3	-0.02903	-13.57	114	130		File: 100304-B128-fl-SDS-thermo-spot_550.wiff, Sample: 100304-B128-fl-SDS-thermo-spot_550 (sample number 1), Elution: 8.509 to 9.479 min, Period: 1, Cycle(s): 502, 506 (Experiment 2), 511 (Experiment 3)
TRUE	TRUE	(Q)GSFQPQQLPQFEAIRNL(A)	10	x			0.95			4.95861	2		658.355	1972.04	3	0.02754	13.96	247	263	gi|7209249|emb|CAB76956.1|	File: 100308-B128-fl-SDS-chymo-spot_550.wiff, Sample: 100308-B128-fl-SDS-chymo-spot_550 (sample number 1), Elution: 13.394 min, Period: 1, Cycle(s): 639 (Experiment 2)
TRUE	TRUE	(Q)LQNPSQQQPQEQVP(L)	10,13	x			0.95			3.85387	2		810.901	1619.79	2	-0.003755	-2.317	30	43	gi|7209249|emb|CAB76956.1|	File: 100304-B128-fl-SDS-thermo-spot_550.wiff, Sample: 100304-B128-fl-SDS-thermo-spot_550 (sample number 1), Elution: 9.974 min, Period: 1, Cycle(s): 516 (Experiment 2)
TRUE	TRUE	(Q)LQPFPQPQLPYPQPQP(F)	10	x			0.95			7.58503	2		937.984	1873.95	2	-0.01892	-10.09	78	93		File: 100304-B128-fl-SDS-thermo-spot_550.wiff, Sample: 100304-B128-fl-SDS-thermo-spot_550 (sample number 1), Elution: 13.085 min, Period: 1, Cycle(s): 542 (Experiment 2)
TRUE	TRUE	(Q)LQPQNPSQQQPQEQVP(L)	1,3,4,8,12,14,16,23,26			x	0.95			5.79588	2		615.984	1844.93	3	0.02697	14.61	9	24	BU_Alpha#12,TC249887_1	File: 100304-B128-fl-SDS-thermo-spot_550.wiff, Sample: 100304-B128-fl-SDS-thermo-spot_550 (sample number 1), Elution: 10.196 min, Period: 1, Cycle(s): 517 (Experiment 3)
TRUE	TRUE	(Q)LQPQNPSQQQPQEQVP(L)					0.95			5.79588	2		615.984	1844.93	3	0.02697	14.61	21	36	gi|7209263|emb|CAB76963.1|	File: 100304-B128-fl-SDS-thermo-spot_550.wiff, Sample: 100304-B128-fl-SDS-thermo-spot_550 (sample number 1), Elution: 10.196 min, Period: 1, Cycle(s): 517 (Experiment 3)
TRUE	TRUE	(Q)LWQIPEQSR(C)	1,2,3,4,10,23	x			0.95			3.95861	1		578.809	1155.6	2	-0.000205	-0.1772	177	185	gi|7209249|emb|CAB76956.1|	File: 100304-B128-fl-SDS-thermo-spot_550.wiff, Sample: 100304-B128-fl-SDS-thermo-spot_550 (sample number 1), Elution: 12.231 min, Period: 1, Cycle(s): 534 (Experiment 3)
TRUE	TRUE	(Q)VLQESTYQ(L)	10	x			0.95	49.09	29.9564	1.22915	2		484.24	966.466	2	0.000481	0.4972	160	167	gi|7209249|emb|CAB76956.1|	File: 100304-B128-fl-SDS-thermo-spot_550.wiff, Sample: 100304-B128-fl-SDS-thermo-spot_550 (sample number 1), Elution: 9.735 min, Period: 1, Cycle(s): 514 (Experiment 2)
TRUE	TRUE	(Q)VSFQQPQQQYPSGQG(F)	1,3,4,10,18	x			0.95	21.48	24.5025	2.45593	2		560.273	1677.8	3	0.02327	13.86	220	234	gi|7209249|emb|CAB76956.1|	File: 100304-B128-fl-SDS-thermo-spot_550.wiff, Sample: 100304-B128-fl-SDS-thermo-spot_550 (sample number 1), Elution: 10.554 min, Period: 1, Cycle(s): 520 (Experiment 3)
TRUE	TRUE	(Q)VSFQQPQQQYPSGQGF(F)	10	x			0.94			2.92082	2		913.425	1824.84	2	-0.007239	-3.965	220	235	gi|7209249|emb|CAB76956.1|	File: 100304-B128-fl-SDS-thermo-spot_550.wiff, Sample: 100304-B128-fl-SDS-thermo-spot_550 (sample number 1), Elution: 11.888 min, Period: 1, Cycle(s): 532 (Experiment 2)
TRUE	TRUE	(S)FQPQQLPQ(F)	10	x			0.95	36.61	29.9913	0.657577	2		493.259	984.503	2	-0.000105	-0.1065	249	256	gi|7209249|emb|CAB76956.1|	File: 100304-B128-fl-SDS-thermo-spot_550.wiff, Sample: 100304-B128-fl-SDS-thermo-spot_550 (sample number 1), Elution: 10.811 min, Period: 1, Cycle(s): 523 (Experiment 2)
TRUE	TRUE	(S)FQPQQLPQFEA(I)	10	x			0.95			5.18046	2		666.831	1331.65	2	-0.004121	-3.092	249	259	gi|7209249|emb|CAB76956.1|	File: 100304-B128-fl-SDS-thermo-spot_550.wiff, Sample: 100304-B128-fl-SDS-thermo-spot_550 (sample number 1), Elution: 12.726 min, Period: 1, Cycle(s): 539 (Experiment 2)
TRUE	TRUE	(S)FQQPQQQYPSGQG(F)	1,3,4,10,18	x			0.95	49.11	26.4345	4.21467	2		746.847	1491.68	2	0.005751	3.853	222	234	gi|7209249|emb|CAB76956.1|	File: 100304-B128-fl-SDS-thermo-spot_550.wiff, Sample: 100304-B128-fl-SDS-thermo-spot_550 (sample number 1), Elution: 9.616 min, Period: 1, Cycle(s): 513 (Experiment 2)
TRUE	TRUE	(S)FQQPQQQYPSGQGF(F)	10	x			0.95	55.82	24.7567	4.4437	2		820.371	1638.73	2	-0.01483	-9.046	222	235	gi|7209249|emb|CAB76956.1|	File: 100304-B128-fl-SDS-thermo-spot_550.wiff, Sample: 100304-B128-fl-SDS-thermo-spot_550 (sample number 1), Elution: 11.409 min, Period: 1, Cycle(s): 528 (Experiment 2)
TRUE	TRUE	(S)FRPSQQNPQ(A)	5,14			x	0.95	39.09	28.7564	1.95861	2		551.276	1100.54	2	0.001715	1.557	212	220		File: 100304-B128-fl-SDS-thermo-spot_550.wiff, Sample: 100304-B128-fl-SDS-thermo-spot_550 (sample number 1), Elution: 9.718 min, Period: 1, Cycle(s): 513 (Experiment 3)
TRUE	TRUE	(S)VQPQQLPQFEE(I)	1,2,3,4,5,12,14,17		x		0.95			3.85387	2		671.833	1341.65	2	-0.004289	-3.194	225	235	BU_Alpha#12,TC249887_1	File: 100304-B128-fl-SDS-thermo-spot_550.wiff, Sample: 100304-B128-fl-SDS-thermo-spot_550 (sample number 1), Elution: 11.991 min, Period: 1, Cycle(s): 532 (Experiment 3)
TRUE	TRUE	(Y)IPPYcTIAPF(G)	5,10,14	x			0.95	33.28	29.4399		2	Carbamidomethyl (+57)	589.803	1177.59	2	0.007762	6.586	276	285	gi|7209249|emb|CAB76956.1|,gi|7209263|emb|CAB76963.1|	File: 100308-B128-fl-SDS-chymo-spot_550.wiff, Sample: 100308-B128-fl-SDS-chymo-spot_550 (sample number 1), Elution: 13.156 min, Period: 1, Cycle(s): 637 (Experiment 2)
TRUE	TRUE	(Y)IPPYcTIAPF(G)					0.95	29.7	29.3095		2	Propionamide (+71)	596.815	1191.62	2	0.01514	12.69	276	285	gi|7209249|emb|CAB76956.1|,gi|7209263|emb|CAB76963.1|	File: 100308-B128-fl-SDS-chymo-spot_550.wiff, Sample: 100308-B128-fl-SDS-chymo-spot_550 (sample number 1), Elution: 13.275 min, Period: 1, Cycle(s): 638 (Experiment 2)
TRUE	TRUE	(Y)LQLQPFPQPQLPYPQPQP(F)	10	x			0.95			9.88606	2		706.052	2115.13	3	0.01729	8.169	76	93		File: 100304-B128-fl-SDS-thermo-spot_550.wiff, Sample: 100304-B128-fl-SDS-thermo-spot_550 (sample number 1), Elution: 13.444 min, Period: 1, Cycle(s): 545 (Experiment 2)
TRUE	TRUE	(Y)LQLQPFPQPQLPYPQPQPF(R)	10	x			0.95			8.92082	2		755.082	2262.22	3	0.03863	17.07	76	94		File: 100308-B128-fl-SDS-chymo-spot_550.wiff, Sample: 100308-B128-fl-SDS-chymo-spot_550 (sample number 1), Elution: 13.871 min, Period: 1, Cycle(s): 643 (Experiment 2)
			# assigned peptides	35	3	2

## Sheet: Spot 527
Spot 527			A previous verstion detected an N-terminal peptide beginning NMQVDP
Gamma-gliadin and Alpha-gliadin												gi4836789_AAD30556 mktlliltilamaitigtanmqvdpssqvqwpqqqpvpqphqpfsqqpqqtfpqpqqtfp
Scaffold Assignment		Gamma-gliadin gi4836789 = 48364r1 (11), Alpha-gliadin Bu10 (6), and Alpha-gliadin gi7209253 = gi 7209257(2)										BU_Gamma#11 ------------------------------------------------------------
Our Assignment		Gamma-gliadin Bu 11 (11), Alpha-gliadin Bu10 (6), and Alpha-gliadin gi7209253 = gi 7209257(2)
												gi4836789_AAD30556 hqpqqqfpqpqqpqqqflqpqqpfpqqpqqpypqqpqqpfpqtqqpqqlfpqsqqpqqqf
												BU_Gamma#11 ------------------------------------------------------------
												gi4836789_AAD30556 sqpqqqfpqpqqPQQSFPQQQPPFIQPSLQQQVNPCKNFLLQQCKPVSLVSSLWSMIWPQ
												BU_Gamma#11 ------------PQQSFPQQQPPFIQPSLQQQVNPCKNFLLQQCKPVSLVSSLWSMIWPQ
												gi4836789_AAD30556 SDCQVMRQQCCQQLAQIPQQLQCAAIHTIIHSIIMqqeQQEQQQGMHILLPLYQQQQVGQ
												BU_Gamma#11 SDCQVMRQQCCQQLAQIPQQLQCAAIHTVIHSIIM---QQEQQQGMHILLPLYQQQQVGQ
												gi4836789_AAD30556 GTLVQGQGIIQPQQPAQLEAIRSLVLQTLPTMCNVYVPPECSIIKAPFSSVVAGIGGQ
												BU_Gamma#11 GTLVQGQGIIQPQQPAQLEAIRSLVLQTLPTMCNVYVPPECSIIKAPFSSVVAGIGGQ
and one other very similar NCBI sequence
Good?	Assigned	Sequence	Prob	Mascot Ion score	Mascot Identity score	X! Tandem	NTT	Modifications	Observed	Actual Mass	Charge	Delta AMU	Delta PPM	Start	Stop	Other Proteins	Spectrum ID
TRUE	TRUE	(G)IIQPQQPAQ(L)	0.95	51.51	30.2776	4.3098	2		511.804	1021.59	2	0.03843	37.58	249	257		File: 080623-B128-fl-SDS-thermo-CF-spot_527.wiff, Sample: 080623-B128-fl-SDS-thermo-CF-spot_527 (sample number 1), Elution: 9.043 min, Period: 1, Cycle(s): 501 (Experiment 2)
TRUE	TRUE	(Q)SFPQQQPPF(I)	0.95			3.55284	1		538.285	1074.55	2	0.04115	38.26	136	144		File: 080623-B128-fl-SDS-thermo-CF-spot_527.wiff, Sample: 080623-B128-fl-SDS-thermo-CF-spot_527 (sample number 1), Elution: 11.68 min, Period: 1, Cycle(s): 523 (Experiment 2)
TRUE	TRUE	(K)APFSSVVAGIGGQ(-)	0.95	48.09	25.682		2		595.327	1188.64	2	0.02636	22.15	286	298		File: 070516-B128-fl-SDS-tryp-CNF-spot_527.wiff, Sample: 070516-B128-fl-SDS-tryp-CNF-spot_527 (sample number 1), Elution: 9.327 min, Period: 1, Cycle(s): 536 (Experiment 2)
TRUE	TRUE	(K)APFSSVVAGIGGQ(-)	0.95	47.51	25.682		2		595.34	1188.67	2	0.05164	43.41	286	298		File: 070516-B128-fl-SDS-tryp-CNF-spot_527.wiff, Sample: 070516-B128-fl-SDS-tryp-CNF-spot_527 (sample number 1), Elution: 13.854 min, Period: 1, Cycle(s): 796 (Experiment 2)
TRUE	TRUE	(Q)LFPQSQQPQQQ(F)	0.95	38.14	26.4738	6.1549	2		664.855	1327.7	2	0.04343	32.69	109	119		File: 080623-B128-fl-SDS-thermo-CF-spot_527.wiff, Sample: 080623-B128-fl-SDS-thermo-CF-spot_527 (sample number 1), Elution: 9.761 to 10.703 min, Period: 1, Cycle(s): 507 (Experiment 2), 514 (Experiment 3)
TRUE	TRUE	(G)IIQPQQPAQLEA(I)	0.95			2.85387	2		668.378	1334.74	2	0.02167	16.22	249	260		File: 080623-B128-fl-SDS-thermo-CF-spot_527.wiff, Sample: 080623-B128-fl-SDS-thermo-CF-spot_527 (sample number 1), Elution: 10.943 min, Period: 1, Cycle(s): 516 (Experiment 3)
TRUE	TRUE	(Y)VPPEcSIIKAPF(S)	0.95	45.23	28.9873		2	Propionamide (+71)	686.382	1370.75	2	0.02255	16.44	277	288		File: 080902-B128-fl-SDS-chymo-CN-spot_527.wiff, Sample: 080902-B128-fl-SDS-chymo-CN-spot_527 (sample number 1), Elution: 11.436 min, Period: 1, Cycle(s): 552 (Experiment 2)
TRUE	TRUE	(Q)SFPQQQPPFIQPS(L)	0.95			3.36653	1		750.904	1499.79	2	0.05325	35.48	136	148		File: 080623-B128-fl-SDS-thermo-CF-spot_527.wiff, Sample: 080623-B128-fl-SDS-thermo-CF-spot_527 (sample number 1), Elution: 11.92 min, Period: 1, Cycle(s): 525 (Experiment 2)
TRUE	TRUE	(L)VQGQGIIQPQQPAQL(E)	0.9	19.66	28.8195	1.09691	2		802.963	1603.91	2	0.042	26.17	244	258		File: 080902-B128-fl-SDS-chymo-CN-spot_527.wiff, Sample: 080902-B128-fl-SDS-chymo-CN-spot_527 (sample number 1), Elution: 9.939 min, Period: 1, Cycle(s): 537 (Experiment 3)
TRUE	TRUE	(Q)VDPSSQVQWPQQQPVPQPHQP(F)	0.9			3.76955	2		803.092	2406.26	3	0.08384	34.83	23	43		File: 080623-B128-fl-SDS-thermo-CF-spot_527.wiff, Sample: 080623-B128-fl-SDS-thermo-CF-spot_527 (sample number 1), Elution: 11.32 min, Period: 1, Cycle(s): 520 (Experiment 2)
TRUE	TRUE	(Q)VQWPQQQPVPQPHQP(F)	0.95			4.04576	2		897.481	1792.95	2	0.04702	26.21	29	43		File: 080623-B128-fl-SDS-thermo-CF-spot_527.wiff, Sample: 080623-B128-fl-SDS-thermo-CF-spot_527 (sample number 1), Elution: 11.063 min, Period: 1, Cycle(s): 517 (Experiment 3)
TRUE	TRUE	(L)YQQQQVGQGTLVQGQGIIQPQQPAQL(E)	0.91			3.95861	2		945.842	2834.51	3	0.03761	13.26	233	258		File: 080902-B128-fl-SDS-chymo-CN-spot_527.wiff, Sample: 080902-B128-fl-SDS-chymo-CN-spot_527 (sample number 1), Elution: 10.662 min, Period: 1, Cycle(s): 543 (Experiment 3)
Good?	Assigned	Sequence	Prob	Mascot Ion score	Mascot Identity score	X! Tandem	NTT	Modifications	Observed	Actual Mass	Charge	Delta AMU	Delta PPM	Start	Stop	Other Proteins	Spectrum ID
TRUE	TRUE	(D)VVLQQHN(I)	0.95			3.35655	2		419.249	836.483	2	0.03297	39.37	146	152		File: 080623-B128-fl-SDS-thermo-CF-spot_527.wiff, Sample: 080623-B128-fl-SDS-thermo-CF-spot_527 (sample number 1), Elution: 9.385 min, Period: 1, Cycle(s): 503 (Experiment 3)
TRUE	TRUE	(Y)LQLQPFPQPQLPYPQPQPF(R)	0.9			3.85387	2		755.085	2262.23	3	0.05005	22.12	76	94		File: 080902-B128-fl-SDS-chymo-CN-spot_527.wiff, Sample: 080902-B128-fl-SDS-chymo-CN-spot_527 (sample number 1), Elution: 13.535 min, Period: 1, Cycle(s): 572 (Experiment 3)
TRUE	TRUE	(F)RPQQPYPQPQPQY(S)	0.95	26.73	28.0889	3.09691	2		813.923	1625.83	2	0.03631	22.32	95	107	gi|7209257|emb|CAB76960.1|,gi|7209253|emb|CAB76958.1|	File: 080902-B128-fl-SDS-chymo-CN-spot_527.wiff, Sample: 080902-B128-fl-SDS-chymo-CN-spot_527 (sample number 1), Elution: 9.353 min, Period: 1, Cycle(s): 533 (Experiment 2)
TRUE	TRUE	(S)FQQPQQQYPSGQGF(F)	0.95	20.71	24.7567	1.85387	2		820.405	1638.8	2	0.05247	32	222	235		File: 080623-B128-fl-SDS-thermo-CF-spot_527.wiff, Sample: 080623-B128-fl-SDS-thermo-CF-spot_527 (sample number 1), Elution: 11.08 min, Period: 1, Cycle(s): 518 (Experiment 2)
TRUE	TRUE	(N)IAHGSSQVLQESTYQ(L)	0.95			2.92082	2		824.429	1646.84	2	0.0541	32.83	153	167		File: 080623-B128-fl-SDS-thermo-CF-spot_527.wiff, Sample: 080623-B128-fl-SDS-thermo-CF-spot_527 (sample number 1), Elution: 10.464 min, Period: 1, Cycle(s): 512 (Experiment 3)
TRUE	TRUE	(Q)LQPFPQPQLPYPQPQP(F)	0.95			6.39794	2		938.021	1874.03	2	0.05388	28.73	78	93		File: 080623-B128-fl-SDS-thermo-CF-spot_527.wiff, Sample: 080623-B128-fl-SDS-thermo-CF-spot_527 (sample number 1), Elution: 12.81 min, Period: 1, Cycle(s): 535 (Experiment 2)
and one other very similar NCBI sequence
Good?	Assigned	Sequence	Prob	Mascot Ion score	Mascot Identity score	X! Tandem	NTT	Modifications	Observed	Actual Mass	Charge	Delta AMU	Delta PPM	Start	Stop	Other Proteins	Spectrum ID
TRUE	FALSE	(F)RPQQPYPQPQPQY(S)	0.95	26.73	28.0889	3.09691	2		813.923	1625.83	2	0.03631	22.32	76	88	BU_Alpha#10	File: 080902-B128-fl-SDS-chymo-CN-spot_527.wiff, Sample: 080902-B128-fl-SDS-chymo-CN-spot_527 (sample number 1), Elution: 9.353 min, Period: 1, Cycle(s): 533 (Experiment 2)
TRUE	TRUE	(M)VRVPVPQLQPQNPSQQQPQEQVPL(V)	0.91	1.2	22.6482	1.88606	2		912.185	2733.53	3	0.07572	27.69	2	25		File: 080902-B128-fl-SDS-chymo-CN-spot_527.wiff, Sample: 080902-B128-fl-SDS-chymo-CN-spot_527 (sample number 1), Elution: 11.212 min, Period: 1, Cycle(s): 548 (Experiment 3)
TRUE	TRUE	(Q)LQPQNPSQQQPQEQVPL(V)	0.9	7.49	22.8103	1.67778	2		980.03	1958.05	2	0.06031	30.78	9	25		File: 080623-B128-fl-SDS-thermo-CF-spot_527.wiff, Sample: 080623-B128-fl-SDS-thermo-CF-spot_527 (sample number 1), Elution: 11.183 min, Period: 1, Cycle(s): 518 (Experiment 3)

## Sheet: Spot 528
Spot 528
Alpha-amylase inhibitor WMAI
Scaffold Assignment		0810252A (12)
Our Assignment		WMAI [PRF:0810252A] (12)
Good?	Assigned	Sequence	Prob	Mascot Ion score	Mascot Identity score	X! Tandem	NTT	Modifications	Observed	Actual Mass	Charge	Delta AMU	Delta PPM	Start	Stop	Other Proteins	Spectrum ID
TRUE	TRUE	(K)EVLPGcR(K)	0.95	36.34	25.0786		2	Carbamidomethyl (+57)	415.722	829.43	2	0.01835	22.1	77	83		File: 070515-B128-fl-SDS-tryp-CNF-spot_528.wiff, Sample: 070515-B128-fl-SDS-tryp-CNF-spot_528 (sample number 1), Elution: 10.329 min, Period: 1, Cycle(s): 580 (Experiment 3)
TRUE	TRUE	(K)VSALTGcR(A)	0.95	36.12	24.9969		2	Carbamidomethyl (+57)	432.235	862.456	2	0.0227	26.29	15	22		File: 070515-B128-fl-SDS-tryp-CNF-spot_528.wiff, Sample: 070515-B128-fl-SDS-tryp-CNF-spot_528 (sample number 1), Elution: 9.971 min, Period: 1, Cycle(s): 577 (Experiment 2)
TRUE	TRUE	(K)VSALTGcR(A)	0.95	44.71	25.1983		2	Propionamide (+71)	439.241	876.467	2	0.01825	20.8	15	22		File: 070515-B128-fl-SDS-tryp-CNF-spot_528.wiff, Sample: 070515-B128-fl-SDS-tryp-CNF-spot_528 (sample number 1), Elution: 10.107 min, Period: 1, Cycle(s): 579 (Experiment 2)
TRUE	TRUE	(K)VPIPNPSGDR(A)	0.95	42.93	25.2634	4.85387	2		526.296	1050.58	2	0.03219	30.61	100	109		File: 070515-B128-fl-SDS-tryp-CNF-spot_528.wiff, Sample: 070515-B128-fl-SDS-tryp-CNF-spot_528 (sample number 1), Elution: 10.687 min, Period: 1, Cycle(s): 583 (Experiment 3)
TRUE	TRUE	(R)cGDLSSmLR(A)	0.95	27.32	25.2114		2	Carbamidomethyl (+57), Oxidation (+16)	527.752	1053.49	2	0.03061	29.03	56	64		File: 070515-B128-fl-SDS-tryp-CNF-spot_528.wiff, Sample: 070515-B128-fl-SDS-tryp-CNF-spot_528 (sample number 1), Elution: 10.704 min, Period: 1, Cycle(s): 584 (Experiment 2)
TRUE	TRUE	(R)cGDLSSmLR(A)	0.94	24.97	24.8996		2	Propionamide (+71), Oxidation (+16)	534.753	1067.49	2	0.01635	15.3	56	64		File: 070515-B128-fl-SDS-tryp-CNF-spot_528.wiff, Sample: 070515-B128-fl-SDS-tryp-CNF-spot_528 (sample number 1), Elution: 10.823 min, Period: 1, Cycle(s): 585 (Experiment 2)
TRUE	TRUE	(A)VLRDccQQ(L)	0.95	33.12	29.5569		2	Carbamidomethyl (+57), Carbamidomethyl (+57)	539.744	1077.47	2	0.002918	2.706	38	45		File: 081029-B128-fl-SDS-thermo-CN-spot_528.wiff, Sample: 081029-B128-fl-SDS-thermo-CN-spot_528 (sample number 1), Elution: 10.067 min, Period: 1, Cycle(s): 582 (Experiment 2)
TRUE	TRUE	(R)EGKEVLPGcR(K)	0.95	26.89	25.563		2	Carbamidomethyl (+57)	572.809	1143.6	2	0.0327	28.57	74	83		File: 070515-B128-fl-SDS-tryp-CNF-spot_528.wiff, Sample: 070515-B128-fl-SDS-tryp-CNF-spot_528 (sample number 1), Elution: 10.568 min, Period: 1, Cycle(s): 582 (Experiment 3)
TRUE	TRUE	(K)LTAASVPEVcK(V)	0.95	68.42	24.9276		2	Carbamidomethyl (+57)	587.823	1173.63	2	0.02558	21.78	89	99		File: 070515-B128-fl-SDS-tryp-CNF-spot_528.wiff, Sample: 070515-B128-fl-SDS-tryp-CNF-spot_528 (sample number 1), Elution: 11.011 min, Period: 1, Cycle(s): 587 (Experiment 2)
TRUE	TRUE	(K)LTAASVPEVcK(V)	0.95	57.03	25.5145		2	Propionamide (+71)	594.834	1187.65	2	0.03168	26.66	89	99		File: 070515-B128-fl-SDS-tryp-CNF-spot_528.wiff, Sample: 070515-B128-fl-SDS-tryp-CNF-spot_528 (sample number 1), Elution: 11.13 min, Period: 1, Cycle(s): 588 (Experiment 2)
TRUE	TRUE	(L)QcVGSQVPEAVL(R)	0.91	26.67	28.9042		2	Carbamidomethyl (+57)	643.844	1285.67	2	0.04031	31.33	28	39		File: 080902-B128-fl-SDS-chymo-CN-spot_528.wiff, Sample: 080902-B128-fl-SDS-chymo-CN-spot_528 (sample number 1), Elution: 11.551 min, Period: 1, Cycle(s): 602 (Experiment 2)
TRUE	TRUE	(R)DccQQLADINNEWcR(C)	0.95	60.13	26.8574		2	Carbamidomethyl (+57), Carbamidomethyl (+57), Carbamidomethyl (+57)	661.284	1980.83	3	0.04087	20.62	41	55		File: 070515-B128-fl-SDS-tryp-CNF-spot_528.wiff, Sample: 070515-B128-fl-SDS-tryp-CNF-spot_528 (sample number 1), Elution: 12.479 min, Period: 1, Cycle(s): 607 (Experiment 2)
TRUE	TRUE	(K)LTAASVPEVcKVPIPNPSGDR(A)	0.95	42.92	26.7578		2	Carbamidomethyl (+57)	736.404	2206.19	3	0.04876	22.09	89	109		File: 070515-B128-fl-SDS-tryp-CNF-spot_528.wiff, Sample: 070515-B128-fl-SDS-tryp-CNF-spot_528 (sample number 1), Elution: 12.36 min, Period: 1, Cycle(s): 606 (Experiment 2)
TRUE	TRUE	(K)LQcVGSQVPEAVLR(D)	0.95	57.58	26.0531		2	Carbamidomethyl (+57)	778.436	1554.86	2	0.03808	24.47	27	40		File: 070515-B128-fl-SDS-tryp-CNF-spot_528.wiff, Sample: 070515-B128-fl-SDS-tryp-CNF-spot_528 (sample number 1), Elution: 12.103 min, Period: 1, Cycle(s): 603 (Experiment 2)
TRUE	TRUE	(K)LQcVGSQVPEAVLR(D)	0.95	59.12	26.4738		2	Propionamide (+71)	785.439	1568.86	2	0.02903	18.49	27	40		File: 070515-B128-fl-SDS-tryp-CNF-spot_528.wiff, Sample: 070515-B128-fl-SDS-tryp-CNF-spot_528 (sample number 1), Elution: 12.24 min, Period: 1, Cycle(s): 605 (Experiment 2)
TRUE	TRUE	(-)SGPWSWcnPATGYK(V)	0.95	92.05	24.4716		2	Carbamidomethyl (+57), Deamidation (+1)	806.305	1610.6	2	-0.08692	-53.93	1	14		File: 090202-B128-fl-SDS-thermo-CN-spot_528.wiff, Sample: 090202-B128-fl-SDS-thermo-CN-spot_528 (sample number 1), Elution: 13.627 min, Period: 1, Cycle(s): 635 (Experiment 3)
TRUE	TRUE	(-)SGPWSWcnPATGYK(V)	0.95	68.58	25.8995		2	Carbamidomethyl (+57), Deamidation (+1)	806.369	1610.72	2	0.04041	25.07	1	14		File: 070515-B128-fl-SDS-tryp-CNF-spot_528.wiff, Sample: 070515-B128-fl-SDS-tryp-CNF-spot_528 (sample number 1), Elution: 12.906 min, Period: 1, Cycle(s): 611 (Experiment 2)

## Sheet: Spot 530
Spot 530
Seed globulin and Alpha-gliadin Bu-5
Scaffold Assignment			Globulin AAM77589 (7) and Alpha-gliadin Bu5 (6)
Our Assignment			Globulin gi21779918 (7) and Alpha-gliadin Bu-5 (6)
Good?	Assigned	Sequence	Prob	Mascot Ion score	Mascot Identity score	X! Tandem	NTT	Modifications	Observed	Actual Mass	Charge	Delta AMU	Delta PPM	Start	Stop	Other Proteins	Spectrum ID
TRUE	TRUE	(R)QLESVSR(E)	0.95	34.45	25.3782		2		409.727	817.439	2	0.009585	11.71	109	115		File: 080609-B128-fl-SDS-tryp-CF-spot_530.wiff, Sample: 080609-B128-fl-SDS-tryp-CF-spot_530 (sample number 1), Elution: 9.821 min, Period: 1, Cycle(s): 577 (Experiment 2)
TRUE	TRUE	(R)QGQVLcHK(R)	0.95	40	24.609		2	Propionamide (+71)	492.262	982.509	2	0.007282	7.404	197	204		File: 080609-B128-fl-SDS-tryp-CF-spot_530.wiff, Sample: 080609-B128-fl-SDS-tryp-CF-spot_530 (sample number 1), Elution: 9.923 min, Period: 1, Cycle(s): 580 (Experiment 2)
TRUE	TRUE	(R)QILEQQLTGR(A)	0.95	65.69	25.1188		2		593.351	1184.69	2	0.03689	31.11	76	85		File: 080609-B128-fl-SDS-tryp-CF-spot_530.wiff, Sample: 080609-B128-fl-SDS-tryp-CF-spot_530 (sample number 1), Elution: 11.577 min, Period: 1, Cycle(s): 644 (Experiment 2)
TRUE	TRUE	(R)AGEGAVGVPLFHAQWGAR(E)	0.92	39.66	26.9548		2		608.325	1821.95	3	0.02556	14.02	86	103		File: 080609-B128-fl-SDS-tryp-CF-spot_530.wiff, Sample: 080609-B128-fl-SDS-tryp-CF-spot_530 (sample number 1), Elution: 13.061 min, Period: 1, Cycle(s): 710 (Experiment 2)
TRUE	TRUE	(R)QQGEGFSGEGAQQKPQAGR(V)	0.95	79.28	26.637		2		653.99	1958.95	3	0.02758	14.07	209	227		File: 080609-B128-fl-SDS-tryp-CF-spot_530.wiff, Sample: 080609-B128-fl-SDS-tryp-CF-spot_530 (sample number 1), Elution: 9.991 min, Period: 1, Cycle(s): 581 (Experiment 2)
TRUE	TRUE	(R)DYEQSmPPLGEGR(H)	0.95	39.54	26.2221		2	Oxidation (+16)	747.845	1493.68	2	0.02933	19.62	128	140		File: 080609-B128-fl-SDS-tryp-CF-spot_530.wiff, Sample: 080609-B128-fl-SDS-tryp-CF-spot_530 (sample number 1), Elution: 10.469 min, Period: 1, Cycle(s): 606 (Experiment 2)
TRUE	TRUE	(R)QEVQGGQYGSETGGGQQQGGGYHGVTVGR(G)	0.92	39.57	27.364		2		960.124	2877.35	3	0.04779	16.6	164	192		File: 080609-B128-fl-SDS-tryp-CF-spot_530.wiff, Sample: 080609-B128-fl-SDS-tryp-CF-spot_530 (sample number 1), Elution: 10.793 min, Period: 1, Cycle(s): 619 (Experiment 2)
Good?	Assigned	Sequence	Prob	Mascot Ion score	Mascot Identity score	X! Tandem	NTT	Modifications	Observed	Actual Mass	Charge	Delta AMU	Delta PPM	Start	Stop	Other Proteins	Spectrum ID
TRUE	TRUE	(L)RQQQKQQQQPSSQVSF(Q)	0.95	43.3	26.4345	2.63827	2		644.683	1931.03	3	0.06482	33.55	217	232		File: 080902-B128-fl-SDS-chymo-CN-spot_530.wiff, Sample: 080902-B128-fl-SDS-chymo-CN-spot_530 (sample number 1), Elution: 10.107 min, Period: 1, Cycle(s): 569 (Experiment 2)
TRUE	TRUE	(F)RPQQPYPQPQPQ(Y)	0.95			3.27572	2		732.386	1462.76	2	0.02629	17.96	113	124		File: 080902-B128-fl-SDS-chymo-CN-spot_530.wiff, Sample: 080902-B128-fl-SDS-chymo-CN-spot_530 (sample number 1), Elution: 9.474 min, Period: 1, Cycle(s): 550 (Experiment 2)
TRUE	TRUE	(F)QQPQQQYPLGQGSFRPSQQN(P)	0.95			5.36653	2		772.726	2315.16	3	0.05071	21.89	233	252		File: 080902-B128-fl-SDS-chymo-CN-spot_530.wiff, Sample: 080902-B128-fl-SDS-chymo-CN-spot_530 (sample number 1), Elution: 10.33 min, Period: 1, Cycle(s): 573 (Experiment 2)
TRUE	TRUE	(Y)LQLQPFPQPQLPY(S)	0.95			3.3279	2		784.949	1567.88	2	0.04263	27.17	94	106		File: 080902-B128-fl-SDS-chymo-CN-spot_530.wiff, Sample: 080902-B128-fl-SDS-chymo-CN-spot_530 (sample number 1), Elution: 13.354 min, Period: 1, Cycle(s): 681 (Experiment 2)
TRUE	TRUE	(F)RPQQPYPQPQPQY(S)	0.95	34.33	28.0889	4.08092	2		813.925	1625.83	2	0.03967	24.39	113	125		File: 080902-B128-fl-SDS-chymo-CN-spot_530.wiff, Sample: 080902-B128-fl-SDS-chymo-CN-spot_530 (sample number 1), Elution: 9.8 min, Period: 1, Cycle(s): 563 (Experiment 2)
TRUE	TRUE	(A)VRVPVPQLQPQNPSQQQSQEQVPL(V)	0.95			6.50864	2		908.842	2723.5	3	0.06811	25	39	62		File: 080902-B128-fl-SDS-chymo-CN-spot_530.wiff, Sample: 080902-B128-fl-SDS-chymo-CN-spot_530 (sample number 1), Elution: 11.833 min, Period: 1, Cycle(s): 607 (Experiment 2)

## Sheet: Spot 533
Spot 533
HSP70
Scaffold Assignment		High molecular weight heat shock protein AAF34134.1 from Apple (10)
Our Assignment		HSP70 AAB99745 (10), a sequence obtained from Butte 86.
Good?	Assigned	Sequence	Prob	Mascot Ion score	Mascot Identity score	X! Tandem	NTT	Modifications	Observed	Actual Mass	Charge	Delta AMU	Delta PPM	Start	Stop	Other Proteins	Spectrum ID
TRUE	TRUE	(R)IINEPTAAAIAYGLDKK(A)	0.95	59.26	26.0853		2		596.703	1787.09	3	0.1031	57.65	176	192		File: 080827-B128-fl-SDS-tryp-CF-spot_533.wiff, Sample: 080827-B128-fl-SDS-tryp-CF-spot_533 (sample number 1), Elution: 11.948 min, Period: 1, Cycle(s): 632 (Experiment 2)
TRUE	TRUE	(R)mVNHFVQEFK(R)	0.95	36.98	26.149		2	Oxidation (+16)	647.858	1293.7	2	0.08394	64.83	243	252		File: 080827-B128-fl-SDS-tryp-CF-spot_533.wiff, Sample: 080827-B128-fl-SDS-tryp-CF-spot_533 (sample number 1), Elution: 11.094 min, Period: 1, Cycle(s): 609 (Experiment 2)
TRUE	TRUE	(R)FEELNMDLFR(K)	0.95	38.8	25.4283		2		657.35	1312.68	2	0.07274	55.37	308	317		File: 080827-B128-fl-SDS-tryp-CF-spot_533.wiff, Sample: 080827-B128-fl-SDS-tryp-CF-spot_533 (sample number 1), Elution: 13.435 min, Period: 1, Cycle(s): 662 (Experiment 3)
TRUE	TRUE	(Y)SDNQPGVLIQVY(E)	0.95	27.08	28.9154	4	2		666.865	1331.72	2	0.04402	33.03	438	449		File: 080902-B128-fl-SDS-chymo-CN-spot_533.wiff, Sample: 080902-B128-fl-SDS-chymo-CN-spot_533 (sample number 1), Elution: 12.2 min, Period: 1, Cycle(s): 628 (Experiment 2)
TRUE	TRUE	(K)NALENYAYNMR(N)	0.95	32.41	26.0531		2		679.848	1357.68	2	0.07402	54.48	546	556		File: 080827-B128-fl-SDS-tryp-CF-spot_533.wiff, Sample: 080827-B128-fl-SDS-tryp-CF-spot_533 (sample number 1), Elution: 11.555 min, Period: 1, Cycle(s): 618 (Experiment 2)
TRUE	TRUE	(L)RIINEPTAAAIAY(G)	0.95	46.71	28.7157		2		701.917	1401.82	2	0.05755	41.03	175	187		File: 080902-B128-fl-SDS-chymo-CN-spot_533.wiff, Sample: 080902-B128-fl-SDS-chymo-CN-spot_533 (sample number 1), Elution: 11.258 min, Period: 1, Cycle(s): 603 (Experiment 2)
TRUE	TRUE	(K)VQQLLQDFFNGK(E)	0.95	66.29	25.3529		2		718.923	1435.83	2	0.08514	59.25	352	363		File: 080827-B128-fl-SDS-tryp-CF-spot_533.wiff, Sample: 080827-B128-fl-SDS-tryp-CF-spot_533 (sample number 1), Elution: 13.332 min, Period: 1, Cycle(s): 662 (Experiment 2)
TRUE	TRUE	(R)TTPSYVAFTDTER(L)	0.95	80.52	25.5145		2		744.395	1486.78	2	0.08201	55.12	40	52		File: 080827-B128-fl-SDS-tryp-CF-spot_533.wiff, Sample: 080827-B128-fl-SDS-tryp-CF-spot_533 (sample number 1), Elution: 11.231 min, Period: 1, Cycle(s): 614 (Experiment 2)
TRUE	TRUE	(K)NQVAMnPVnTVFDAK(R)	0.95	26.86	26.8395		2	Deamidation (+1), Deamidation (+1)	825.44	1648.87	2	0.08856	53.68	60	74		File: 080827-B128-fl-SDS-tryp-CF-spot_533.wiff, Sample: 080827-B128-fl-SDS-tryp-CF-spot_533 (sample number 1), Elution: 11.367 min, Period: 1, Cycle(s): 616 (Experiment 2)
TRUE	TRUE	(K)NAVVTVPAYFNDSQR(Q)	0.95	62.83	26.1066		2		840.96	1679.91	2	0.07925	47.15	145	159		File: 080827-B128-fl-SDS-tryp-CF-spot_533.wiff, Sample: 080827-B128-fl-SDS-tryp-CF-spot_533 (sample number 1), Elution: 11.863 min, Period: 1, Cycle(s): 630 (Experiment 2)

## Sheet: Spot 537
Spot 537								Note: A previous analysis detected an N-terminal peptide beginning EGEA for the HMW-GS
Beta-amylase (7) and HMW-GS (4)
Scaffold Assignment		Beta-amylase Bu1 (7) and HMW-GS TC11_281926_3 X-type (4)
Our Assignment		Beta-amylase Bu1 (7) and HMW-GS Dx5 (4)
Good?	Assigned	Sequence	Prob	Mascot Ion score	Mascot Identity score	X! Tandem	NTT	Modifications	Observed	Actual Mass	Charge	Delta AMU	Delta PPM	Start	Stop	Other Proteins	Spectrum ID
TRUE	TRUE	(R)NARPHGINK(S)	0.95	40.18	25.7864		2		503.788	1005.56	2	0.01514	15.04	408	416		File: 080609-B128-fl-SDS-tryp-CF-spot_537.wiff, Sample: 080609-B128-fl-SDS-tryp-CF-spot_537 (sample number 1), Elution: 9.906 min, Period: 1, Cycle(s): 576 (Experiment 2)
TRUE	TRUE	(K)LFGFTYLR(L)	0.95	43.33	25.7634		2		508.793	1015.57	2	0.02189	21.53	424	431		File: 080609-B128-fl-SDS-tryp-CF-spot_537.wiff, Sample: 080609-B128-fl-SDS-tryp-CF-spot_537 (sample number 1), Elution: 13.847 min, Period: 1, Cycle(s): 696 (Experiment 3)
TRUE	TRUE	(R)YDPTAYNTILR(N)	0.95	43.72	25.9988		2		663.849	1325.68	2	0.02253	16.98	397	407		File: 080609-B128-fl-SDS-tryp-CF-spot_537.wiff, Sample: 080609-B128-fl-SDS-tryp-CF-spot_537 (sample number 1), Elution: 12.225 min, Period: 1, Cycle(s): 661 (Experiment 2)
TRUE	TRUE	(R)NVGVSDPDIFYTDQHGTR(N)	0.9	27.01	26.8034		2		674.325	2019.95	3	0.02346	11.61	124	141		File: 080609-B128-fl-SDS-tryp-CF-spot_537.wiff, Sample: 080609-B128-fl-SDS-tryp-CF-spot_537 (sample number 1), Elution: 12.054 min, Period: 1, Cycle(s): 657 (Experiment 2)
TRUE	TRUE	(R)NIEYLTLGVDDQPLFHGR(S)	0.95	59.07	26.9197		2		696.368	2086.08	3	0.03304	15.83	142	159		File: 080609-B128-fl-SDS-tryp-CF-spot_537.wiff, Sample: 080609-B128-fl-SDS-tryp-CF-spot_537 (sample number 1), Elution: 13.471 min, Period: 1, Cycle(s): 692 (Experiment 2)
TRUE	TRUE	(R)mHANLPHDPcVDPVAPLQR(S)	0.91	27.19	26.2531		2	Oxidation (+16), Carbamidomethyl (+57)	728.359	2182.05	3	0.01254	5.745	452	470		File: 080609-B128-fl-SDS-tryp-CF-spot_537.wiff, Sample: 080609-B128-fl-SDS-tryp-CF-spot_537 (sample number 1), Elution: 11.764 min, Period: 1, Cycle(s): 646 (Experiment 2)
TRUE	TRUE	(R)FFVDNGTYLTEQGR(F)	0.95	94.07	26.6745		2		823.904	1645.79	2	0.01878	11.41	258	271		File: 080609-B128-fl-SDS-tryp-CF-spot_537.wiff, Sample: 080609-B128-fl-SDS-tryp-CF-spot_537 (sample number 1), Elution: 12.532 min, Period: 1, Cycle(s): 664 (Experiment 3)
Good?	Assigned	Sequence	Prob	Mascot Ion score	Mascot Identity score	X! Tandem	NTT	Modifications	Observed	Actual Mass	Charge	Delta AMU	Delta PPM	Start	Stop	Other Proteins	Spectrum ID
TRUE	TRUE	(Q)LGQGQQGYYPTS(L)	0.95	28.56	28.1291	1.82391	2		649.782	1297.55	2	-0.04483	-34.53	281	292		File: 090202-B128-fl-SDS-thermo-CN-spot_537.wiff, Sample: 090202-B128-fl-SDS-thermo-CN-spot_537 (sample number 1), Elution: 11.227 min, Period: 1, Cycle(s): 608 (Experiment 3)
TRUE	TRUE	(K)GGSFYPGETTPPQQLQQR(I)	0.95	38.24	26.5418		2		664.332	1989.97	3	0.02001	10.05	97	114		File: 080609-B128-fl-SDS-tryp-CF-spot_537.wiff, Sample: 080609-B128-fl-SDS-tryp-CF-spot_537 (sample number 1), Elution: 11.491 min, Period: 1, Cycle(s): 636 (Experiment 2)
TRUE	TRUE	(K)AcQQVmDQQLR(D)	0.95	58.4	25.5991		2	Carbamidomethyl (+57), Oxidation (+16)	696.832	1391.65	2	0.02017	14.49	59	69		File: 080609-B128-fl-SDS-tryp-CF-spot_537.wiff, Sample: 080609-B128-fl-SDS-tryp-CF-spot_537 (sample number 1), Elution: 9.837 min, Period: 1, Cycle(s): 575 (Experiment 2)
TRUE	TRUE	(S)LQQSGQGQPGYYPTS(L)	0.95	41.63	24.5788	3.65758	2		805.835	1609.66	2	-0.08179	-50.78	293	307		File: 090202-B128-fl-SDS-thermo-CN-spot_537.wiff, Sample: 090202-B128-fl-SDS-thermo-CN-spot_537 (sample number 1), Elution: 10.886 min, Period: 1, Cycle(s): 606 (Experiment 2)

## Sheet: Spot 538
Spot 538							Note
HMW-GS Dx5 quest							TC11_28196_3 is a contig with a stop codon. Don' t know why Scaffold chose this.
Scaffold Assignment		TC11_28196_3					The contig is a nearly exact match to HMWGS Dx5 gi110341804 from T. aestivum variety Renan.
Our Assignment		HMW-GS Dx5 gi110341804, ABG68042.1					The peptides all match the Renan Dx5 sequence.
Good?	Assigned	Sequence	Prob	Mascot Ion score	Mascot Identity score	X! Tandem	NTT	Modifications	Observed	Actual Mass	Charge	Delta AMU	Delta PPM	Start	Stop	Other Proteins	Spectrum ID
TRUE	TRUE	(Q)LGQGQQGYYPTS(L)	0.95	38.52	28.1291	3.52288	2		649.785	1297.56	2	-0.03784	-29.14	281	292		File: 090202-B128-fl-SDS-thermo-CN-spot_538.wiff, Sample: 090202-B128-fl-SDS-thermo-CN-spot_538 (sample number 1), Elution: 10.92 min, Period: 1, Cycle(s): 617 (Experiment 2)

[truncated: 14 more sheets: Spot 542, Spot 543, Spot 546, Spot 549, Spot 550, Sheet14, Sheet13, Sheet10, Sheet9, Sheet8, Sheet7, Sheet1, Sheet2, Sheet3]
